# Supplementary material for: Dengue virus IgG and neutralizing antibody titers measured with standard and mature viruses are protective
Source: Nat Commun. 2025 Jan 2;16:191. doi: 10.1038/s41467-024-53916-9 (PMC11697199; doi:10.1038/s41467-024-53916-9)
Supplement: Supplementary file 4 — Source Data [file 41467_2024_53916_MOESM4_ESM.zip]

Archive with 15 entries (14 files):
- final-code-and-data/
- __MACOSX/._final-code-and-data
- final-code-and-data/.Rhistory
- final-code-and-data/2024OCT10_cebu_manuscript.Rmd
- __MACOSX/final-code-and-data/._2024OCT10_cebu_manuscript.Rmd
- final-code-and-data/.DS_Store
- __MACOSX/final-code-and-data/._.DS_Store
- final-code-and-data/10.10.24_mcd.csv
- __MACOSX/final-code-and-data/._10.10.24_mcd.csv
- final-code-and-data/CleanWHOBUdata.csv
- __MACOSX/final-code-and-data/._CleanWHOBUdata.csv
- final-code-and-data/10.10.24_mcd_data_dictionary.csv
- __MACOSX/final-code-and-data/._10.10.24_mcd_data_dictionary.csv
- final-code-and-data/2024MAY20_cebu_manu_functions.R
- __MACOSX/final-code-and-data/._2024MAY20_cebu_manu_functions.R
