# Supplementary material for: Dengue virus IgG and neutralizing antibody titers measured with standard and mature viruses are protective
Source: Nat Commun. 2025 Jan 2;16:191. doi: 10.1038/s41467-024-53916-9 (PMC11697199; doi:10.1038/s41467-024-53916-9)
Supplement: Supplementary file 4 — Source Data [file 41467_2024_53916_MOESM4_ESM.zip › final-code-and-data/2024OCT10_cebu_manuscript.Rmd]

---
title: "cebu_manuscript"
author: "Camila"
date: "2024-Sep10"
output: html_document
editor_options: 
  chunk_output_type: console
---

```{r setup, include=FALSE}

#load packages
library(tidyverse)
library(gtsummary)
library(mgcv)
library(broom)
library(tidymv)
library(DAAG)
library(ggeffects)
library(forestplot)
library(rstatix)
library(cutpointr)
library(ggpubr)

#upload datasets

setwd("~/Library/CloudStorage/OneDrive-NationalInstitutesofHealth/VEIU research/Cebu data")
mcd.final <- read_csv("10.10.24_mcd.csv") 

setwd("~/Library/CloudStorage/OneDrive-NationalInstitutesofHealth/VEIU research/Cebu data")
WHOBU3 <- read_csv("CleanWHOBUdata.csv")

#upload functions
setwd("~/Library/CloudStorage/OneDrive-NationalInstitutesofHealth/VEIU research/Cebu data")
source("2024MAY20_cebu_manu_functions.R")


```


#rename columns, make categorical variables and demographics table 
```{r}
#rename vaccinated
mcd.final <- mcd.final %>% mutate(Vaccinated = ifelse(vax_status == "yes", "Vaccinated",
                                  ifelse(vax_status == "no", "Unvaccinated", NA)))

#check how many were vaccinated
c <- mcd.final %>% select(Vaccinated, vax_status)

#rename columns for table

mcd.final <- mcd.final %>% 
  rename("Age" = b_age) %>% 
rename("Sex" = sex) %>% 
  rename("Site" = site) %>% 
  rename("unc_serostatus" = b_serostatus) %>% 
  rename("GMT" = GMT)  

#rename variables for demographic tables

mcd.final <- mcd.final %>% mutate(Sex = ifelse(Sex == "M", "Male",
                                      ifelse(Sex == "F", "Female", NA)))

mcd.final <- mcd.final %>% mutate("Dengue Case" = ifelse(any_di1 == 1, "Symptomatic Dengue",
                                      ifelse(any_di1 == 0, "No Dengue", NA)))


#make demographics table for vaccinated vs unvaccinated 
c <- mcd.final %>% select(Vaccinated, "Age", Sex, Site, "unc_serostatus", ELISA, GMT, "Dengue Case", "First Infecting Serotype", el.lop)
c %>% tbl_summary(by = `Dengue Case`, type = "Age" ~ "continuous",
                  statistic = list(all_continuous() ~ "{mean} ({sd})",
                     all_categorical() ~ "{n} / {N} ({p}%)")) %>% 
  add_p(test = list(all_continuous() ~ "t.test",
                                           all_categorical() ~ "kruskal.test"))
mcd.final$Vaccinated <- as.factor(mcd.final$Vaccinated)
summary(mcd.final$Vaccinated)


```

#supplemental table 1 comparing baseline variables in unvaccinated and vaccinated children
```{r}

#rename baseline serostatus
mcd.final$unc_serostatus <- as.factor(mcd.final$unc_serostatus)
summary(mcd.final$unc_serostatus)

mcd.final$unc_serostatus <- recode(mcd.final$unc_serostatus, "naive" = "Naive")

mcd.final$unc_serostatus <- recode(mcd.final$unc_serostatus, "primary" = "Monotypic")

mcd.final$unc_serostatus <- recode(mcd.final$unc_serostatus, "multitypic" = "Multitypic")

mcd.final$unc_serostatus  <- factor(mcd.final$unc_serostatus , levels = c("Naive", "Monotypic", "Multitypic"))

#recode site

mcd.final$Site <- recode(mcd.final$Site, "BALAMBAN" = "Balamban")
mcd.final$Site <- recode(mcd.final$Site, "BOGO" = "Bogo")


#full data by vaccinated vs. unvaccinated
c <- mcd.final %>% select(Age, Sex, Site, unc_serostatus, ELISA, Vaccinated) 

cd <- c %>% rename("Baseline Standard PRNT Serostatus" = "unc_serostatus")

cd %>% tbl_summary(by = Vaccinated, type = "Age" ~ "continuous",
                  statistic = list(all_continuous() ~ "{mean} ({sd})",
                     all_categorical() ~ "{n} / {N} ({p}%)")) %>%  
  add_p(test = list(all_continuous() ~ "t.test",
                                           all_categorical() ~ "chisq.test"))

```

#make mcd.v database and clean it 
```{r}
 
#unvaccinated only
summary(mcd.final$Vaccinated)

mcd.v <- mcd.final %>% filter(Vaccinated == "Unvaccinated")


#check GMT by ELISA

c <-mcd.v %>% select(el.lop, GMT)
tbl_summary(c, by = el.lop)

#make appropriate columns factors 
fac <- c("Sex", "Site", "unc_serostatus", "Dengue Case","First Infecting Serotype", "Vaccinated", "el.lop")
mcd.v[,fac] <- lapply(mcd.v[,fac], factor)

#how many cases among unvaccinated

summary(mcd.v$`Dengue Case`)
57/1206


```

#mature data: make GMT
```{r}

#how many with standard data

c <- mcd.v %>% drop_na(GMT)
91+8+577+35+99+13

#gmt for baseline
mcd.v <- mcd.v %>% mutate(GMT.mature.bl = (DENV1.titerest_BL + DENV2.titerest_BL + DENV3.titerest_BL + DENV4.titerest_BL)/4)

c <- mcd.v %>% drop_na(GMT.mature.bl) #287 total with mature data

128+10+42+8+68+31


```


#create elisa groups and standard PRNT GMT groups
```{r}

summary(mcd.v$unc_serostatus)

113+12
908+35

#create elisa.groups

c <- mcd.v %>% select(el.lop, `Dengue Case`)
tbl_summary(c, by = el.lop)

c <- mcd.v %>% select(el.lop, GMT)
tbl_summary(c, by = el.lop)

mcd.v <- mcd.v %>% mutate(elisa.group2 = case_when(unc_serostatus == "Naive" ~ "Naive",
                                                   ELISA <= 1.1 ~ "<=1.1", 
                                                   ELISA > 1.1 & ELISA < 2 ~ ">1.1-1.99", 
                                                   ELISA >= 2 & ELISA < 3 ~ "2-2.99",
                                                   ELISA >= 3 ~ ">=3"))


mcd.v$elisa.group2 <- as.factor(mcd.v$elisa.group2)
summary(mcd.v$elisa.group2)
 mcd.v$elisa.group2 <- factor(mcd.v$elisa.group2, levels = c("Naive", "<=1.1", ">1.1-1.99", "2-2.99", ">=3"))
 
 #number of cases and no cases by elisa group
 
 c <-  mcd.v %>% select(elisa.group2, `Dengue Case`)
 tbl_summary(c, by = elisa.group2)


#look for infection repeats. di: D = 1, DWWS = 4, SD = 10; repeats would be any_di = 2, 5, 8, or 11
  
  mcd.v$any_di <- as.factor(mcd.v$any_di)
  summary(mcd.v$any_di)
  23+32+2
  
 c<- mcd.v %>% filter(`Dengue Case` == "Symptomatic Dengue") 
 summary(c$`First Infecting Serotype`)
 
 #elisa lopez by dengue case 
 c <- mcd.v %>% select(`Dengue Case`, el.lop)
 tbl_summary(c, by = el.lop)
 
 #how many had GMT performed
  c <- mcd.v %>% drop_na(GMT) %>% select(`Dengue Case`, el.lop)
 tbl_summary(c, by = el.lop)
 
 summary(mcd.v$GMT)
 1206-383 #823 have GMT data
 
 #create categorical variables across PRNT columns
mcd.v <- mcd.v %>% mutate(across(.cols = c(DENV1_l, DENV2_l, DENV3_l, DENV4_l),
                             .fns = ~ case_when(unc_serostatus == "Naive" ~ "Naive",
                                                .x < 1.6 ~ "<40",
                                                 .x >= 1.6 & .x <=2 ~ "40-100",
                                                 .x > 2 & .x < 2.59 ~ "101-200",
                                                 .x >= 2.6 ~ ">200"),
                .names = "{.col}.cat"),
                #.keep = "used" allows to just check the columns you make against the originals 
)

hist(mcd.v$DENV1_l)

#PRNT
prntlevels<- c("Naive", "<40", "40-100", "101-200", ">200")

mcd.v <- mcd.v %>% mutate(across(.cols = c(DENV1_l.cat, DENV2_l.cat, DENV3_l.cat, DENV4_l.cat),
                             .fns = ~ factor(.x, levels = prntlevels)))

#make GMT categories 

mcd.v <- mcd.v %>% mutate(GMT.cat = case_when(unc_serostatus == "Naive" ~ "Naive",
                                                 GMT >= 1.4 & GMT <=2 ~ "40-100",
                                                 GMT > 2 & GMT <= 2.59 ~ "101-200",
                                                 GMT >= 2.6 ~ ">200"))

c <- mcd.v %>% select(GMT.cat, DENV1_l, DENV2_l, DENV3_l, DENV4_l, GMT, unc_serostatus)

mcd.v$GMT.cat <- factor(mcd.v$GMT.cat, levels = c( "Naive", "40-100", "101-200", ">200"))

summary(mcd.v$GMT.cat)

#convert all new columns to factors

mcd.v <- mcd.v %>% mutate(across(where(is.character), as.factor))

#check results
c <- mcd.v %>% select(unc_serostatus, DENV3_l.cat, GMT)

#gmt groups by dengue case 

c <- mcd.v %>% select(GMT.cat, `Dengue Case`)
tbl_summary(c, by = GMT.cat)


```

#Clean and check luminex data 
```{r}
#check luminex data for naives 
c <- mcd.v %>% select(unc_serostatus, DV1_ED3_BL, DV2_ED3_BL,DV3_ED3_BL,DV4_ED3_BL, DV1_NS1_BL, DV2_NS1_BL,DV3_NS1_BL,DV4_NS1_BL) %>% filter(unc_serostatus == "Naive")


#if naive and luminex missing, set luminex to 1
mcd.v <- mcd.v %>% mutate(across(.cols = c(DV1_ED3_BL, DV2_ED3_BL,DV3_ED3_BL,DV4_ED3_BL, DV1_NS1_BL, DV2_NS1_BL,DV3_NS1_BL,DV4_NS1_BL),
                                 
                             ~ifelse(is.na(.x) & unc_serostatus == "Naive", 1, .x
                 )))

c <-  mcd.v %>%  select(unc_serostatus, DV1_ED3_BL)
tbl_summary(c, by = unc_serostatus)


#check distribution of luminex data 
c <- mcd.v %>% select(DV1_ED3_BL, DV2_ED3_BL,DV3_ED3_BL,DV4_ED3_BL, DV1_NS1_BL, DV2_NS1_BL,DV3_NS1_BL,DV4_NS1_BL, DV1_ED3_Y1, DV2_ED3_Y1,DV3_ED3_Y1,DV4_ED3_Y1, DV1_NS1_Y1, DV2_NS1_Y1,DV3_NS1_Y1,DV4_NS1_Y1)

summary(c)

#replace 0 with 1 and create log values 
mcd.v <- mcd.v %>% mutate(across(.cols = c(DV1_ED3_BL, DV2_ED3_BL,DV3_ED3_BL,DV4_ED3_BL, DV1_NS1_BL, DV2_NS1_BL,DV3_NS1_BL,DV4_NS1_BL, DV1_ED3_Y1, DV2_ED3_Y1,DV3_ED3_Y1,DV4_ED3_Y1, DV1_NS1_Y1, DV2_NS1_Y1,DV3_NS1_Y1,DV4_NS1_Y1),
                                 
                             .fns = ~ log10(ifelse(.x == 0, 1, .x))))


128+10+68+8+60+21

#check those with luminex data by unc serostatus

c <- mcd.v  %>% select(`Dengue Case`, unc_serostatus)
tbl_summary(c, by = unc_serostatus)


c <- mcd.v %>% drop_na(DV1_ED3_BL) %>% select(`Dengue Case`, unc_serostatus)
tbl_summary(c, by = unc_serostatus)


```


#make standard weights
```{r}

c <- mcd.v %>% select(el.lop, `Dengue Case`)
tbl_summary(c, by = el.lop)

c <- mcd.v %>% drop_na(GMT) %>% select(`Dengue Case`, el.lop)
tbl_summary(c, by = `Dengue Case`)

#create categories to stratify by 
mcd.v <- mcd.v %>% mutate(stratify = case_when(`Dengue Case` == "Symptomatic Dengue"  & el.lop == "ELISA < 0.2" ~ "c_0.2", 
                                           `Dengue Case` == "Symptomatic Dengue" & el.lop == "ELISA 0.2 - 3" ~ "c_0.2_3",
                                           `Dengue Case` == "Symptomatic Dengue" & el.lop == "ELISA > 3" ~ "c_3",
                                           `Dengue Case` == "No Dengue" & el.lop == "ELISA < 0.2" ~ "nc_0.2",
                                           `Dengue Case` == "No Dengue" & el.lop == "ELISA 0.2 - 3" ~ "nc_0.2_3",
                                           `Dengue Case` == "No Dengue" & el.lop == "ELISA > 3" ~ "nc_3"))


#check weights

1/(577/599)
1/(99/459)
1/(13/14)


#weight for each strata

mcd.v <- mcd.v %>% mutate(weight = case_when(stratify == "c_0.2" ~ 1, 
                                      stratify == "c_0.2_3" ~ 1,
                                      stratify == "c_3" ~ 1.08,
                                      stratify == "nc_0.2" ~ 1,
                                      stratify == "nc_0.2_3" ~ 1.04,
                                      stratify == "nc_3" ~ 4.64))

#check weights
c <- mcd.v %>% select(stratify, `Dengue Case`, weight, el.lop)
tbl_summary(c, by = el.lop)


c <- mcd.v %>% drop_na(GMT) %>% select(`Dengue Case`, el.lop)
tbl_summary(c, by = `Dengue Case`)

c <- mcd.v %>% filter(el.lop == "ELISA 0.2 - 3") %>% select(GMT)


```

#make mature GMT and mature weights for monotypics 
```{r}
#gmt for year 1
mcd.v <- mcd.v %>% mutate(GMT.mature.y1 = (DENV1.titerest_Y1 + DENV2.titerest_Y1 + DENV3.titerest_Y1 + DENV4.titerest_Y1)/4)

#how many naive and multitypic have mature data; these were chosen based on symptomatic dengue 
c <- mcd.v %>% select(`Dengue Case`, unc_serostatus)
tbl_summary(c, by = `Dengue Case`)

c <- mcd.v %>% drop_na(GMT.mature.bl) %>% select(`Dengue Case`, unc_serostatus)
tbl_summary(c, by = `Dengue Case`)
summary(mcd.v$unc_serostatus)

1/(68/908)
1/(31/35)

#how many of 125 monotypics have mature data based on dengue infection, which is how these were chosen 

mcd.v$dv_infxn_lum <- as.factor(mcd.v$dv_infxn_lum) 
summary(mcd.v$dv_infxn_lum)
 36/(36+39) #48% with infection 


c <- mcd.v  %>% select(`dv_infxn_lum`, GMT.mature.bl, unc_serostatus) %>% filter(unc_serostatus == 'Monotypic')

tbl_summary(c, by= unc_serostatus)

#of 125 monotypics, 75 were tested for infection by luminex, 36 had infection and 39 did not so weights reflect the proportion of 125 with and without infections

#no infection 
(39/75)*125 #39/75 = 65/125

65/125

c <- mcd.v  %>% select(`dv_infxn_lum`, GMT.mature.bl, unc_serostatus) %>% filter(unc_serostatus == 'Monotypic') %>% drop_na(GMT.mature.bl)
tbl_summary(c, by= `dv_infxn_lum`)

#of those with no infection, 13 had mature nAb performed, so weight would be 

1/(13/65)

#infection
(36/75)*125 #36/75 = 60/125
60/125

#of those, 34 had mature neuts performed as part of luminex dataset and 3 had mature neuts performed as part of symptomatic neut dataset, so weight is 

1/(37/60)

#create column for randomly assigning infection 

mcd.v <- mcd.v %>% mutate(dv_infxn = dv_infxn_lum)
summary(mcd.v$dv_infxn)

#for the three monotypics that had case and mature neut done, assign them as dv_infxn =1

# Define the Sample IDs and their corresponding new weight.mat values
sample_ids <- c("646", "422", "792")
new_infxn <- c(1, 1, 1)  # Replace with your desired values

# Use a for loop to update the weight.mat column for each specified Sample ID
for (i in 1:length(sample_ids)) {
  mcd.v$dv_infxn[mcd.v$code_id == sample_ids[i]] <- new_infxn[i]
}

summary(mcd.v$dv_infxn)

c <- mcd.v %>% select(`dv_infxn`, Site, Sex, Age, unc_serostatus) %>% filter(unc_serostatus == 'Monotypic')
tbl_summary(c, type = "Age" ~ "continuous", by= dv_infxn) %>% add_p()

65-39 #26 with no infection data but likely were no infection based on proportion 

60-39 #21 with no infection data but likely had infection based on proportion 

#for monotypics, randomly assign infection (1) to 21 individuals and no infection (0) to 26 individuals

# Set seed for reproducibility
set.seed(123)

# Step 1: Identify the relevant individuals
monotypic_na <- which(mcd.v$unc_serostatus == "Monotypic" & is.na(mcd.v$dv_infxn))

# Step 2: Randomly select 21 individuals to assign 1
assign_ones <- sample(monotypic_na, 21, replace = FALSE)

# Step 3: Assign values
mcd.v$dv_infxn[assign_ones] <- 1
mcd.v$dv_infxn[setdiff(monotypic_na, assign_ones)] <- 0

# Verify the results
sum(mcd.v$dv_infxn[monotypic_na] == 1, na.rm = TRUE)  # Should be 21
sum(mcd.v$dv_infxn[monotypic_na] == 0, na.rm = TRUE)  # Should be 26

#how different are the demographics for the 39 infection vs 39 no infection vs randomly assigned dataset

c <- mcd.v %>% select(dv_infxn, Site, Sex, Age, unc_serostatus) %>% filter(unc_serostatus == 'Monotypic')
tbl_summary(c, type = "Age" ~ "continuous", by= dv_infxn) %>% add_p()

#Slightly different Sex variable, but this variable has not been critical in the models and assigning based on Sex could impact other variables

```


#make mature weights for database and PRNT groups 
```{r}
#create column to startify by
mcd.v <- mcd.v %>% mutate(stratify.mat = case_when(
  `Dengue Case` == "Symptomatic Dengue"  & unc_serostatus == "Multitypic" ~ "c_mt", 
                                           
  `dv_infxn` == "1" & unc_serostatus == "Monotypic" ~ "i_prim",
                                           
  `Dengue Case` == "Symptomatic Dengue" & unc_serostatus == "Naive" ~ "c_nai",
                                           
  `Dengue Case` == "No Dengue" & unc_serostatus == "Multitypic" ~ "nc_mt",
                                           
  `dv_infxn` == "0" & unc_serostatus == "Monotypic" ~ "ni_prim",
                                           
  `Dengue Case` == "No Dengue" & unc_serostatus == "Naive" ~ "nc_nai"))


#check stratify variable
mcd.v$stratify.mat <- as.factor(mcd.v$stratify.mat)
summary(mcd.v$stratify.mat)

#check how many GMT for each stratify variable
c <- mcd.v %>% select(stratify.mat, GMT.mature.bl) %>% drop_na(GMT.mature.bl)

tbl_summary(c, by = stratify.mat)


#weights for each strata
mcd.v <- mcd.v %>% mutate(weight.mat = case_when(stratify.mat == "c_mt" ~ 1.13, 
                                      stratify.mat == "c_nai" ~ 1,
                                      stratify.mat == "i_prim" ~ 1.62,
                                      stratify.mat == "nc_mt" ~ 13.35,
                                      stratify.mat == "nc_nai" ~ 1,
                                      stratify.mat == "ni_prim" ~ 5))

#check weights
c <- mcd.v %>% select(stratify.mat,  weight.mat)
tbl_summary(c, by = stratify.mat)


#check weights
c <- mcd.v %>% select(stratify.mat, `Dengue Case`, weight.mat, unc_serostatus)
tbl_summary(c, by = unc_serostatus)

10^1.3
#mature GMT cat with titer of 20 as the cutoff. This is more consistent with the assay, since the lower limit of detection is 20
mcd.v <- mcd.v %>% mutate(GMT.mature.bl.cat.20 = case_when(`unc_serostatus` == "Naive" ~ "Naive",
                                                          GMT.mature.bl < 1.3 ~ "<20",
                                                    GMT.mature.bl >=1.3 & GMT.mature.bl <= 2 ~ "20-100", 
                                                  GMT.mature.bl > 2 ~ ">100",
                                                                ))

mcd.v$GMT.mature.bl.cat.20 <- factor(mcd.v$GMT.mature.bl.cat.20, levels = c("Naive", "<20", "20-100", ">100"))

c <- mcd.v %>% select(GMT.mature.bl, GMT.mature.bl.cat.20, `Dengue Case`)
tbl_summary(c, by = GMT.mature.bl.cat.20)


#mature GMT cat with lower limit at 40 to match standard PRNT
mcd.v <- mcd.v %>% mutate(GMT.mature.bl.cat = case_when(`unc_serostatus` == "Naive" ~ "Naive",
                                                          GMT.mature.bl <= 1.6 ~ "<40",
                                                                    GMT.mature.bl > 1.6 & GMT.mature.bl <= 2 ~ "40-100", 
                                                                    GMT.mature.bl > 2 & GMT.mature.bl < 2.6 ~ "101-200",
                                                                GMT.mature.bl >= 2.6 ~ ">200"))


mcd.v$GMT.mature.bl.cat <- factor(mcd.v$GMT.mature.bl.cat, levels = c("Naive", "<40", "40-100", "101-200", ">200"))

c <- mcd.v %>% select(GMT.mature.bl, GMT.mature.bl.cat, `Dengue Case`)
tbl_summary(c, by = GMT.mature.bl.cat)
c <- mcd.v %>% select(code_id, GMT.mature.bl, GMT.mature.bl.cat, `Dengue Case`)

  #mature GMT cat: 3groups only
mcd.v <- mcd.v %>% mutate(GMT.mature.bl.cat2 = case_when(`unc_serostatus` == "Naive" ~ "Naive",
                                                          GMT.mature.bl <= 1.6 ~ "<40",
                                                                    GMT.mature.bl > 1.6 & GMT.mature.bl <= 2 ~ "40-100", 
                                                                    GMT.mature.bl > 2 ~ ">100"
                                                        ))


mcd.v$GMT.mature.bl.cat2 <- factor(mcd.v$GMT.mature.bl.cat2, levels = c("Naive", "<40", "40-100", ">100"))

c <- mcd.v %>% select(GMT.mature.bl, GMT.mature.bl.cat2, `Dengue Case`)
tbl_summary(c, by = GMT.mature.bl.cat2)


#convert all new columns to factors

mcd.v <- mcd.v %>% mutate(across(where(is.character), as.factor))


```


#luminex weights and categories
```{r}

#calc weights for multitypic 

c <- mcd.v %>% drop_na(DV1_ED3_BL) %>% select(`Dengue Case`, unc_serostatus)
tbl_summary(c, by = `Dengue Case`)

1/(60/908)
1/(21/35)

#weights for monotypic
c <- mcd.v %>% drop_na(DV1_ED3_BL) %>% select(dv_infxn, unc_serostatus)
tbl_summary(c, by = dv_infxn)

1/(42/65)

#will use same categories as stratify.mat
c <- mcd.v %>% select(stratify.mat, `Dengue Case`, unc_serostatus)
tbl_summary(c, by = unc_serostatus)


#weight for each strata
summary(mcd.v$stratify.mat)
mcd.v <- mcd.v %>% mutate(weight.lum = case_when(stratify.mat == "c_mt" ~ 1.67, 
                                      stratify.mat == "c_nai" ~ 1,
                                      stratify.mat == "i_prim" ~ 1.62,
                                      stratify.mat == "nc_mt" ~ 15.13,
                                      stratify.mat == "nc_nai" ~ 1,
                                      stratify.mat == "ni_prim" ~ 1.55))


c <- mcd.v %>% select(stratify.mat, `Dengue Case`, weight.lum, unc_serostatus)
tbl_summary(c, by = unc_serostatus)


10^2.69
10^3.9

 

```


#make mature data using 1:40 and 1:200 dilutions
```{r}


#make NAs zero per Leah "NA values mean that there was no neutralization at a 1:20 dilution, so it couldn’t estimate percent neutralization for those values."

summary(mcd.v)

mcd.v$`DENV1.Predict1.40_BL`[is.na(mcd.v$`DENV1.Predict1.40_BL`)] <- 0 
mcd.v$`DENV2.Predict1.40_BL`[is.na(mcd.v$`DENV2.Predict1.40_BL`)] <- 0 
mcd.v$`DENV3.Predict1.40_BL`[is.na(mcd.v$`DENV3.Predict1.40_BL`)] <- 0 
mcd.v$`DENV4.Predict1.40_BL`[is.na(mcd.v$`DENV4.Predict1.40_BL`)] <- 0 

mcd.v$`DENV1.Predict1.200_BL`[is.na(mcd.v$`DENV1.Predict1.200_BL`)] <- 0 
mcd.v$`DENV2.Predict1.200_BL`[is.na(mcd.v$`DENV2.Predict1.200_BL`)] <- 0 
mcd.v$`DENV3.Predict1.200_BL`[is.na(mcd.v$`DENV3.Predict1.200_BL`)] <- 0 
mcd.v$`DENV4.Predict1.200_BL`[is.na(mcd.v$`DENV4.Predict1.200_BL`)] <- 0 

#multiply columns by 100 

mcd.v$`DENV1.Predict1.40_BL` <- mcd.v$`DENV1.Predict1.40_BL`*100
mcd.v$`DENV2.Predict1.40_BL` <- mcd.v$`DENV2.Predict1.40_BL`*100
mcd.v$`DENV3.Predict1.40_BL` <- mcd.v$`DENV3.Predict1.40_BL`*100
mcd.v$`DENV4.Predict1.40_BL` <- mcd.v$`DENV4.Predict1.40_BL`*100

mcd.v$`DENV1.Predict1.200_BL` <- mcd.v$`DENV1.Predict1.200_BL`*100
mcd.v$`DENV2.Predict1.200_BL` <- mcd.v$`DENV2.Predict1.200_BL`*100
mcd.v$`DENV3.Predict1.200_BL` <- mcd.v$`DENV3.Predict1.200_BL`*100
mcd.v$`DENV4.Predict1.200_BL` <- mcd.v$`DENV4.Predict1.200_BL`*100

summary(mcd.v)

#use estimation equation for all values
mcd.v <- mcd.v %>% 
  mutate(DENV1_mat_P = 
           round(2^(log2(40)+((log2(200)-log2(40))*((`DENV1.Predict1.40_BL`- 50)/(`DENV1.Predict1.40_BL`-`DENV1.Predict1.200_BL`)))))) %>% 
  mutate(DENV2_mat_P = 
           round(2^(log2(40)+((log2(200)-log2(40))*((`DENV2.Predict1.40_BL`- 50)/(`DENV2.Predict1.40_BL`-`DENV2.Predict1.200_BL`)))))) %>% 
  mutate(DENV3_mat_P = 
           round(2^(log2(40)+((log2(200)-log2(40))*((`DENV3.Predict1.40_BL`- 50)/(`DENV3.Predict1.40_BL`-`DENV3.Predict1.200_BL`)))))) %>% 
  mutate(DENV4_mat_P = 
           round(2^(log2(40)+((log2(200)-log2(40))*((`DENV4.Predict1.40_BL`- 50)/(`DENV4.Predict1.40_BL`-`DENV4.Predict1.200_BL`))))))

#DENV1 adjust for when 1:40 and 1:200 are both > 50 or < 50
mcd.v <- mcd.v %>% 
  mutate("DENV1_mat_PRNT" = case_when(`DENV1.Predict1.40_BL` <= 50 & `DENV1.Predict1.200_BL` <= 50 ~ 20, 
                                 `DENV1.Predict1.40_BL` >= 50 & `DENV1.Predict1.200_BL` >= 50 ~ 400, 
                                 `DENV1.Predict1.40_BL` >= 50 & `DENV1.Predict1.200_BL` <= 51 ~ DENV1_mat_P,
                                 `DENV1.Predict1.40_BL` <= 51 & `DENV1.Predict1.200_BL` >= 50 ~ DENV1_mat_P))

c <- mcd.v %>% select(code_id, DENV1_mat_PRNT, `DENV1.Predict1.40_BL`, `DENV1.Predict1.200_BL`, DENV1.titerest_BL)  

summary(mcd.v$DENV1_mat_PRNT)

#DENV2 adjust for when 1:40 and 1:200 are both > 50 or < 50
mcd.v <- mcd.v %>% 
  mutate("DENV2_mat_PRNT" = case_when(`DENV2.Predict1.40_BL` <= 50 & `DENV2.Predict1.200_BL` <= 50 ~ 20, 
                                 `DENV2.Predict1.40_BL` >= 50 & `DENV2.Predict1.200_BL` >= 50 ~ 400, 
                                 `DENV2.Predict1.40_BL` >= 50 & `DENV2.Predict1.200_BL` <= 51 ~ DENV2_mat_P,
                                 `DENV2.Predict1.40_BL` <= 51 & `DENV2.Predict1.200_BL` >= 50 ~ DENV2_mat_P))

c <- mcd.v %>% select(code_id, DENV2_mat_PRNT, `DENV2.Predict1.40_BL`, `DENV2.Predict1.200_BL`)  

summary(mcd.v$DENV2_mat_PRNT)

#DENV3 adjust for when 1:40 and 1:200 are both > 50 or < 50
mcd.v <- mcd.v %>% 
  mutate("DENV3_mat_PRNT" = case_when(`DENV3.Predict1.40_BL` <= 50 & `DENV3.Predict1.200_BL` <= 50 ~ 20, 
                                 `DENV3.Predict1.40_BL` >= 50 & `DENV3.Predict1.200_BL` >= 50 ~ 400, 
                                 `DENV3.Predict1.40_BL` >= 50 & `DENV3.Predict1.200_BL` <= 51 ~ DENV3_mat_P,
                                 `DENV3.Predict1.40_BL` <= 51 & `DENV3.Predict1.200_BL` >= 50 ~ DENV3_mat_P))

c <- mcd.v %>% select(code_id, DENV3_mat_PRNT, `DENV3.Predict1.40_BL`, `DENV3.Predict1.200_BL`)  

summary(mcd.v$DENV3_mat_PRNT)

#DENV4 adjust for when 1:40 and 1:200 are both > 50 or < 50
mcd.v <- mcd.v %>% 
  mutate("DENV4_mat_PRNT" = case_when(`DENV4.Predict1.40_BL` <= 50 & `DENV4.Predict1.200_BL` <= 50 ~ 20, 
                                 `DENV4.Predict1.40_BL` >= 50 & `DENV4.Predict1.200_BL` >= 50 ~ 400, 
                                 `DENV4.Predict1.40_BL` >= 50 & `DENV4.Predict1.200_BL` <= 51 ~ DENV4_mat_P,
                                 `DENV4.Predict1.40_BL` <= 51 & `DENV4.Predict1.200_BL` >= 50 ~ DENV4_mat_P))

c <- mcd.v %>% select(code_id, DENV4_mat_PRNT, `DENV4.Predict1.40_BL`, `DENV4.Predict1.200_BL`)  

summary(mcd.v$DENV4_mat_PRNT)


```

#log transform PRNT data
```{r}
#log transform PRNT data 
mcd.v$DENV1_mat_l <- log(mcd.v$DENV1_mat_PRNT, base = 10)
mcd.v$DENV2_mat_l <- log(mcd.v$DENV2_mat_PRNT, base = 10)
mcd.v$DENV3_mat_l <- log(mcd.v$DENV3_mat_PRNT, base = 10)
mcd.v$DENV4_mat_l <- log(mcd.v$DENV4_mat_PRNT, base = 10)

c <- mcd.v %>% select(code_id, `DENV1.Predict1.40_BL`, `DENV1.Predict1.200_BL`, DENV1_mat_PRNT,DENV1_mat_l, DENV1_mat_P)
c <- mcd.v %>% select(code_id, `DENV2.Predict1.40_BL`, `DENV2.Predict1.200_BL`, DENV2_mat_PRNT, DENV2_mat_l, DENV2_mat_P)
c <- mcd.v %>% select(code_id, `DENV3.Predict1.40_BL`, `DENV3.Predict1.200_BL`, DENV3_mat_PRNT,DENV3_mat_l, DENV3_mat_P)
c <- mcd.v %>% select(code_id, `DENV4.Predict1.40_BL`, `DENV4.Predict1.200_BL`, DENV4_mat_PRNT, DENV4_mat_l, DENV4_mat_P)

#Predicted mature GMT 

mcd.v <- mcd.v %>% mutate(GMT.pred.mat = (DENV1_mat_l + DENV2_mat_l + DENV3_mat_l + DENV4_mat_l)/4)
c <- mcd.v %>% select(GMT.pred.mat, DENV1_mat_l, DENV2_mat_l, DENV3_mat_l, DENV4_mat_l)

```

#correlations among titers (Supp Fig. 1)
```{r}
require(ggstatsplot)

#standard
corr <- mcd.v %>% select(DENV1_l, DENV2_l, DENV3_l, DENV4_l) %>% drop_na()

corr <- corr %>% rename("DENV1 Standard Titer" = "DENV1_l")
corr <- corr %>% rename("DENV2 Standard Titer" = "DENV2_l")
corr <- corr %>% rename("DENV3 Standard Titer" = "DENV3_l")
corr <- corr %>% rename("DENV4 Standard Titer" = "DENV4_l")

corrplot.titer <- ggcorrmat(data = corr, type = "parametric", sig.level = 0.05)
#for Pearson, nonparametric for Spearman 

print(corrplot.titer)

#standard and standard GMT

corr <- mcd.v %>% select(DENV1_l, DENV2_l, DENV3_l, DENV4_l, GMT) 

corr <- corr %>% rename("DENV1 Standard Titer" = "DENV1_l")
corr <- corr %>% rename("DENV2 Standard Titer" = "DENV2_l")
corr <- corr %>% rename("DENV3 Standard Titer" = "DENV3_l")
corr <- corr %>% rename("DENV4 Standard Titer" = "DENV4_l")
corr <- corr %>% rename("Standard GMT" ="GMT")


corrplot.titer <- ggcorrmat(data = corr, type = "parametric", #for Pearson, nonparametric for Spearman 
                            sig.level = 0.05)

corrplot.titer

#mature

corr <- mcd.v %>% select(DENV1.titerest_BL, DENV2.titerest_BL, DENV3.titerest_BL, DENV4.titerest_BL, GMT.mature.bl)

corr <- corr %>% rename("DENV1 Mature Titer" = "DENV1.titerest_BL")
corr <- corr %>% rename("DENV2 Mature Titer" = "DENV2.titerest_BL")
corr <- corr %>% rename("DENV3 Mature Titer" = "DENV3.titerest_BL")
corr <- corr %>% rename("DENV4 Mature Titer" = "DENV4.titerest_BL")
corr <- corr %>% rename("Mature GMT" = "GMT.mature.bl")

corrplot.titer <- ggcorrmat(data = corr, type = "parametric", #for Pearson, nonparametric for Spearman 
                            sig.level = 0.05)

corrplot.titer

```


#correlations to compare predicted and true dilution (Supp Fig. 3)
```{r}

#do this for multis only bcause we only have estimated values for multis

summary(mcd.v$`unc_serostatus`)

multi <- mcd.v %>% filter(`unc_serostatus` == "Multitypic") 


#denv1
ggplot(data = multi, aes(x = `DENV1.Predict1.40_BL`, y = `DENV1.Predict1.200_BL`)) +
    geom_point() +
    geom_smooth(method = "loess", se = FALSE) +
    labs(title = "DENV1: % Neut at 1:40 and 1:200",
         caption = "with fitted loess smooth") + theme_bw()

summary(mcd.v)
require(ggpubr)

c <- multi %>% select(code_id, DENV1_mat_l, DENV1.titerest_BL, unc_serostatus) %>% drop_na()

##cut titers that are above or below limit of detection 
summary(multi$DENV1_mat_l)

den1 <- subset(multi, DENV1_mat_l > 1.39 & DENV1_mat_l < 2.6 )

ggplot(data = den1, aes(x = DENV1.titerest_BL, y = DENV1_mat_l)) +
    geom_point() +
    geom_smooth(method = "lm", se = FALSE) + stat_cor(method = "pearson") + theme_bw() + xlab("DENV1 titer by full dilution PRNT") + ylab("DENV1 titer estimated by 2-dilution PRNT" ) + 
scale_y_continuous(breaks=c(1.6, 1.8, 2, 2.3, 2.6),labels = c("40", "60", "100", "200", ">200")) + 
    scale_x_continuous(breaks=c(1, 1.5, 2, 2.5, 3),labels = c("10", "30", "100", "300", "1000")) 

#DENV2
ggplot(data = mcd.v, aes(x = `DENV2.Predict1.40_BL`, y = `DENV2.Predict1.200_BL`)) +
    geom_point() +
    geom_smooth(method = "loess", se = FALSE) +
    labs(title = "DENV2: % Neut at 1:40 and 1:200",
         caption = "with fitted loess smooth") + theme_bw()

den2 <- subset(multi, DENV2_mat_l > 1.39 & DENV2_mat_l < 2.6 )

ggplot(data = den2, aes(x = DENV2.titerest_BL, y = DENV2_mat_l)) +
    geom_point() +
    geom_smooth(method = "lm", se = FALSE) + stat_cor(method = "pearson") + theme_bw() + xlab("DENV2 titer by full dilution PRNT") + ylab("DENV2 titer estimated by 2-dilution PRNT" ) +
scale_y_continuous(breaks=c(1.6, 1.8, 2, 2.3, 2.6),labels = c("40", "60", "100", "200", ">200")) + 
    scale_x_continuous(breaks=c(1, 1.5, 2, 2.5, 3),labels = c("10", "30", "100", "300", "1000"))

#DENV3
ggplot(data = mcd.v, aes(x = `DENV3.Predict1.40_BL`, y = `DENV3.Predict1.200_BL`)) +
    geom_point() +
    geom_smooth(method = "loess", se = FALSE) +
    labs(title = "DENV3: % Neut at 1:40 and 1:200",
         caption = "with fitted loess smooth") + theme_bw()

den3 <- subset(multi, DENV3_mat_l > 1.39 & DENV3_mat_l < 2.6)

ggplot(data = den3, aes(x = DENV3.titerest_BL, y = DENV3_mat_l)) +
    geom_point() +
    geom_smooth(method = "lm", se = FALSE) + stat_cor(method = "pearson") + theme_bw() + xlab("DENV3 titer by full dilution PRNT") + ylab("DENV3 titer estimated by 2-dilution PRNT" ) +
scale_y_continuous(breaks=c(1.6, 1.8, 2, 2.3, 2.6),labels = c("40", "60", "100", "200", ">200")) + 
    scale_x_continuous(breaks=c(1, 1.5, 2, 2.5, 3),labels = c("10", "30", "100", "300", "1000"))


#DENV4
ggplot(data = mcd.v, aes(x = `DENV4.Predict1.40_BL`, y = `DENV4.Predict1.200_BL`)) +
    geom_point() +
    geom_smooth(method = "loess", se = FALSE) +
    labs(title = "DENV4: % Neut at 1:40 and 1:200",
         caption = "with fitted loess smooth") + theme_bw()


den4 <- subset(multi, DENV4_mat_l> 1.39 & DENV4_mat_l < 2.6)

ggplot(data = den4, aes(x = DENV4.titerest_BL, y = DENV4_mat_l)) +
    geom_point() +
    geom_smooth(method = "lm", se = FALSE) + stat_cor(method = "pearson") + theme_bw() + xlab("DENV4 titer by full dilution PRNT") + ylab("DENV4 titer estimated by 2-dilution PRNT" ) +
scale_y_continuous(breaks=c(1.6, 1.8, 2, 2.3, 2.6),labels = c("40", "60", "100", "200", ">200")) + 
    scale_x_continuous(breaks=c(1, 1.5, 2, 2.5, 3),labels = c("10", "30", "100", "300", "1000"))


#GMT
summary(mcd.v)
ggplot(data = mcd.v, aes(x = GMT.mature.bl, y = GMT.pred.mat)) +
    geom_point() +
    geom_smooth(method = "lm", se = FALSE) + stat_cor(method = "pearson") + theme_bw()

#subset to only include GMT below limit of detection
gmt <- subset(multi, GMT.pred.mat < 2.6)

ggplot(data = gmt, aes(x = GMT.mature.bl, y = GMT.pred.mat)) +
    geom_point() +
    geom_smooth(method = "lm", se = FALSE) + stat_cor(method = "pearson") + theme_bw() + xlab("GMT by full dilution PRNT") + ylab("GMT estimated by 2-dilution PRNT" ) +
scale_y_continuous(breaks=c(1.6, 1.8, 2, 2.3, 2.6),labels = c("40", "60", "100", "200", ">200")) + 
    scale_x_continuous(breaks=c(1, 1.5, 2, 2.5, 3),labels = c("10", "30", "100", "300", "1000"))

c <- mcd.v %>% select(GMT.mature.bl, GMT.pred.mat, DENV1.titerest_BL, `DENV1.Predict1.40_BL`, `DENV1.Predict1.200_BL`, DENV1_mat_PRNT, DENV1_mat_P, DENV1_mat_l)

c <- mcd.v %>% select(GMT.mature.bl, GMT.pred.mat, DENV1_mat_l, DENV2_mat_l, DENV3_mat_l, DENV4_mat_l)


```


#mature vs. standard correlations (Figure 2) and comparison between number of individuals with high standard vs. mature titers
```{r}
#mature vs standard correlation, pearson
  require(ggpubr)
  require(ggpmisc)
require(tidyverse)
  
  log10(200)
  
  ggscatter(mcd.v, x = "GMT", y = "GMT.mature.bl", color = "Dengue Case", palette = c("#00AFBB", "#E7B800"),
          cor.coef = TRUE, cor.method = "pearson", 
          ) + geom_smooth(method = "lm", color = "black") +
    labs(x = "GMT Standard Neutralization Assay", y = "GMT Mature Neutralization Assay") + 
    scale_x_continuous(breaks=c(1.6, 1.8, 2, 2.3, 2.6),labels = c("40", "60", "100", "200", ">200")) + 
    scale_y_continuous(breaks=c(1, 1.5, 2, 2.5, 3),labels = c("10", "30", "100", "300", "1000"))
  
  ggplot(mcd.v, aes(y=GMT.mature.bl, x=GMT)) +
  geom_point(aes(shape= `Dengue Case`), size = 2) + scale_shape_manual(values=c(1, 18)) +
  stat_correlation(use_label(c("R", "P"))) +
  stat_poly_line(color = "black") +
    labs(x = "GMT Standard PRNT", y = "GMT Mature PRNT") + 
    scale_x_continuous(breaks=c(1.6, 2, 2.3, 2.6),labels = c("40", "100", "200", ">200")) + 
    scale_y_continuous(breaks=c(1, 1.6, 2, 2.3, 3),labels = c("10", "40", "100", "200", "1000")) + theme_bw() +  geom_hline(yintercept= 2, linetype="dashed", color = "red") #theme(axis.text = element_text(size = 15)) + theme(axis.title = element_text(size = 15)) + theme(legend.text=element_text(size=15))
  
  
  c <- mcd.v %>% select(DENV1_l, DENV2_l, DENV3_l, DENV4_l, GMT)  
  
  ggplot(mcd.v, aes(y=GMT.mature.bl, x=GMT)) +
  geom_point(aes(shape= `Dengue Case`), size = 4) + scale_shape_manual(values=c(1, 18)) +
  stat_poly_line(color = "black") +
    labs(x = "GMT Standard PRNT", y = "GMT Mature PRNT") + 
    scale_x_continuous(breaks=c(1.603, 2, 2.3, 2.602),labels = c("40", "100", "200", ">200")) + 
    scale_y_continuous(breaks=c(1, 1.605, 2, 2.3, 3),labels = c("10", "40", "100", "200", "1000")) + theme_bw() +  geom_hline(yintercept= 2, linetype="dashed", color = "red") + theme(axis.text = element_text(size = 22)) + theme(axis.title = element_text(size = 22)) + theme(legend.text=element_text(size=22))
 
c <- mcd.v %>% select(GMT, GMT.mature.bl.cat)
tbl_summary(c, by = GMT.mature.bl.cat)
(141-9)+(100-15)+(30-3)+(19-8)+1
 
 #make GMT categories for comparison table 

mcd.v <- mcd.v %>% mutate(Standard = case_when(GMT < 1.4 ~ "<40",
                                                 GMT >= 1.4 & GMT <=2 ~ "40-100",
                                                 GMT > 2 & GMT<=2.3  ~ "101-200", 
                                               GMT>2.3 ~ ">200"))

10^2.3

mcd.v <- mcd.v %>% mutate(Mature = case_when(GMT.mature.bl < 1.4 ~ "<40",
                                                 GMT.mature.bl >= 1.4 & GMT.mature.bl <=2 ~ "40-100",
                                                 GMT.mature.bl > 2 & GMT.mature.bl<=2.3  ~ "101-200", 
                                               GMT.mature.bl>2.3 ~ ">200"))

c <- mcd.v %>% select(Mature, GMT.mature.bl)

 #comparison table
  c <- mcd.v %>% select(Standard, Mature) %>% drop_na()
 tbl_summary(c, by = Standard)

 c <- mcd.v %>% select(Standard, Mature,  `Dengue Case`)
 tbl_summary(c, by = `Dengue Case`)
 summary(c$`Dengue Case`)

 
 cp <- c %>% pivot_longer(cols = c("Standard", "Mature"), names_to = "Assay", values_to = "GMT")
 
 cp.case <- cp %>% filter(`Dengue Case` == "Symptomatic Dengue")
 
 tbl_summary(cp.case, by = Assay) %>% add_p()

#repeat for >100 group
  #make GMT categories for comparison table 

mcd.v <- mcd.v %>% mutate(Standard = case_when(GMT < 1.4 ~ "<40",
                                                 GMT >= 1.4 & GMT <=2 ~ "40-100",
                                                 GMT > 2   ~ ">100"))

mcd.v <- mcd.v %>% mutate(Mature = case_when(GMT.mature.bl < 1.4 ~ "<40",
                                                 GMT.mature.bl >= 1.4 & GMT.mature.bl <=2 ~ "40-100",
                                                 GMT.mature.bl > 2  ~ ">100"))

c <- mcd.v %>% select(Mature, GMT.mature.bl)

 #comparison table
 c <- mcd.v %>% select(Standard, Mature,  `Dengue Case`)
 tbl_summary(c, by = `Dengue Case`)
 summary(c$`Dengue Case`)

 cp <- c %>% pivot_longer(cols = c("Standard", "Mature"), names_to = "Assay", values_to = "GMT")
 
 cp.case <- cp %>% filter(`Dengue Case` == "Symptomatic Dengue")
 
 tbl_summary(cp.case, by = Assay) %>% add_p()
 
 
   c <- mcd.v %>% select(Standard, Mature, GMT, GMT.mature.bl,  `Dengue Case`)  %>% drop_na(Mature)
 
   c <- mcd.v %>% select(Standard, Mature,  `Dengue Case`) %>% drop_na(Mature)
 tbl_summary(c, by = Standard)
 
  c <- mcd.v %>% select(Standard, Mature,  `Dengue Case`) %>% drop_na(Mature)
 tbl_summary(c, by = Mature)
 
    c <- mcd.v %>% select(Standard, Mature, GMT, GMT.mature.bl,  `Dengue Case`)
    tbl_summary(c, by = Standard)
 


 #repeat for standard >200, mature >100
  #make GMT categories for comparison table 

mcd.v <- mcd.v %>% mutate(Standard = case_when(GMT < 1.4 ~ "<40",
                                                 GMT >= 1.4 & GMT <=2 ~ "40-100",
                                                 GMT > 2 & GMT<=2.3  ~ "101-200", 
                                               GMT>2.3 ~ ">200"))


mcd.v <- mcd.v %>% mutate(Mature = case_when(GMT.mature.bl < 1.4 ~ "<40",
                                                 GMT.mature.bl >= 1.4 & GMT.mature.bl <=2 ~ "40-100",
                                                 GMT.mature.bl > 2  ~ ">100"))

c <- mcd.v %>% select(Standard, Mature)
tbl_summary(c, by=Standard)

 
```


#create denv2, denv3, dwws databases
```{r}

summary(mcd.v$`First Infecting Serotype`)
12+17+22+5
c <- mcd.v %>% filter(`Dengue Case` == "Symptomatic Dengue") %>% select(code_id,`First Infecting Serotype`)


#create no dengue database

noden <- mcd.v %>% filter(`Dengue Case` == "No Dengue")


#dengue 2 vs no dengue 

den2 <- mcd.v %>% filter(`First Infecting Serotype` == "den2")

den2.n <- full_join(den2, noden)
17+1149

c <- den2.n %>% select(any_di1,`First Infecting Serotype`, `Dengue Case`)
tbl_summary(c, by = `Dengue Case`)

c <- den2.n %>% select(`Dengue Case`, el.lop)
tbl_summary(c, by = el.lop)


#keep only dengue 3 or no dengue
den3 <- mcd.v %>% filter(`First Infecting Serotype` == "den3")

den3.n <- full_join(den3, noden) 
22+1149

c <- den3.n %>% select(any_di1,`First Infecting Serotype`, `Dengue Case`)
tbl_summary(c, by = `Dengue Case`)

c <- den3.n %>% select(`Dengue Case`, el.lop)
tbl_summary(c, by = el.lop)

  
#dwws
mcd.v$denv_severity <- as.factor(mcd.v$denv_severity)
summary(mcd.v$denv_severity)

mcd.v <- mcd.v %>% 
  mutate("dwws" = case_when(
    denv_severity == "DWWS" | denv_severity == "DWWS+DWWS"|denv_severity == "SD" ~ "DWWS",
    denv_severity == "0" ~ "noden",
    denv_severity == "DEN" | denv_severity == "DEN+DEN" | denv_severity == "DEN+DWWS" ~ "DEN"
                                           ))
mcd.v$dwws <- as.factor(mcd.v$dwws)

summary(mcd.v$dwws)

dwws.n <- mcd.v %>% filter(dwws == "DWWS" | dwws == "noden")
32+1149

c <- dwws.n %>% select(any_di1, `First Infecting Serotype`, `Dengue Case`)
tbl_summary(c, by = `Dengue Case`)

c <- dwws.n %>% select(`Dengue Case`, el.lop)
tbl_summary(c, by = el.lop)

#dengue fever database
summary(mcd.v$dwws)
25+32

df.n <- mcd.v %>% filter(dwws == "DEN" | dwws == "noden")
25+1149

c <- df.n %>% select(any_di1, `First Infecting Serotype`, `Dengue Case`)
tbl_summary(c, by = `Dengue Case`)

c <- df.n %>% select(`Dengue Case`, el.lop)
tbl_summary(c, by = el.lop)


```


#Table 1: demographics table full database (+supplemental table 2)
```{r}


#full data by case vs no case
c <- mcd.v %>% select(Age, Sex, Site, unc_serostatus, ELISA, `Dengue Case`) 

cd <- c %>% rename("Baseline Standard PRNT Serostatus" = "unc_serostatus")

cd %>% tbl_summary(by = "Dengue Case", type = "Age" ~ "continuous",
                  statistic = list(all_continuous() ~ "{mean} ({sd})",
                     all_categorical() ~ "{n} / {N} ({p}%)")) %>%  
  add_p(test = list(all_continuous() ~ "t.test",
                                           all_categorical() ~ "chisq.test"))


#first infecting serotype

c <- mcd.v %>% select(dwws, denv_severity)

c <- mcd.v %>% select(denv_severity, `First Infecting Serotype`)
tbl_summary(c, by = `First Infecting Serotype`)

12+1+17+22+5


#all three groups recode for table

summary(mcd.v$dwws)

mcd.v$dwws <- recode(mcd.v$dwws, 
                        "DEN" = "Dengue without Warning Signs")

mcd.v$dwws <- recode(mcd.v$dwws, 
                        "noden" = "No Dengue")

mcd.v$dwws  <- factor(mcd.v$dwws , levels = c("No Dengue", "Dengue without Warning Signs", "DWWS"))

#DF vs DWWS (supplemental table 2)
c <- mcd.v %>%  select(Age, Sex, Site, unc_serostatus, ELISA, `dwws`)

cd <- c %>% rename("Baseline Standard PRNT Serostatus" = "unc_serostatus")

cd <- cd %>% mutate(dwws2 = case_when(dwws == "DEN" ~ "Dengue without Warning Signs", 
                                       dwws == "DWWS" ~ 
                                         "DWWS"))

cd <- cd %>% drop_na(dwws2)

cd <- cd %>%  select(Age, Sex, Site, ELISA, "Baseline Standard PRNT Serostatus",`dwws2`)

cd %>% tbl_summary(by = dwws2, type = "Age" ~ "continuous",
                  statistic = list(all_continuous() ~ "{mean} ({sd})",
                     all_categorical() ~ "{n} / {N} ({p}%)")) %>%  
   add_p(test = list(all_continuous() ~ "t.test"))


#all three groups table


c <- mcd.v %>%mutate("GMT (Standard Assay)" = 10^GMT)

cd <- c %>% select(Age, Sex, Site, unc_serostatus, ELISA, `dwws`)

cd <- cd %>% rename("Baseline Standard PRNT Serostatus" = "unc_serostatus")

cd %>% tbl_summary(by = dwws, type = "Age" ~ "continuous",
                  statistic = list(all_continuous() ~ "{mean} ({sd})",
                     all_categorical() ~ "{n} / {N} ({p}%)")) %>%  
  add_p()


#no den vs dwoWS

c <- mcd.v %>%  select(Age, Sex, Site, unc_serostatus, ELISA, `dwws`)

c <- c %>% filter(dwws == "Dengue without Warning Signs" | dwws == "No Dengue")

c %>% tbl_summary(by = dwws, type = "Age" ~ "continuous",
                  statistic = list(all_continuous() ~ "{mean} ({sd})",
                     all_categorical() ~ "{n} / {N} ({p}%)")) %>%  
  add_p()


#no den vs dwws

c <- mcd.v %>%  select(Age, Sex, Site, unc_serostatus, ELISA, `dwws`)

c <- c %>% filter(dwws == "DWWS" | dwws == "No Dengue")

c %>% tbl_summary(by = dwws, type = "Age" ~ "continuous",
                  statistic = list(all_continuous() ~ "{mean} ({sd})",
                     all_categorical() ~ "{n} / {N} ({p}%)")) %>%  
  add_p()

#Baseline characteristics comparison
c <- mcd.v %>% select(unc_serostatus, `Dengue Case`)
tbl_summary(c, by = unc_serostatus) %>% add_p()

```

#dengue 2 and dengue3 cases in primaries 
```{r}

summary(mcd.v$unc_serostatus)

#primaries with den2 

c <- den2.n %>% filter(unc_serostatus == "Monotypic") %>% select(`Dengue Case`, DENV2_l, DENV2.titerest_BL)
tbl_summary(c, by = `Dengue Case`) %>% add_p()

require(ggstatsplot)

#graph standard
ggbetweenstats(
  data = c,
  x = `Dengue Case`,
  y = DENV2_l
)

#graph mature
ggbetweenstats(
  data = c,
  x = `Dengue Case`,
  y = DENV2.titerest_BL
)

#primaries with denv3

c <- den3.n %>% filter(unc_serostatus == "Monotypic") %>% select(`Dengue Case`, DENV3_l, DENV3.titerest_BL)
tbl_summary(c, by = `Dengue Case`) %>% add_p()

require(ggstatsplot)

#graph standard
ggbetweenstats(
  data = c,
  x = `Dengue Case`,
  y = DENV3_l
)

#graph mature
ggbetweenstats(
  data = c,
  x = `Dengue Case`,
  y = DENV3.titerest_BL
)


```


#ELISA as predictor of dengue, DWWS, DwoWS (Figure 1)
```{r}

#symptomatic dengue
pdf("SEPT17-2024-figures/all-den-ELISA.pdf",w=4,h=3)
gam_lr_elisa(mcd.v)
dev.off()

vif.f(mcd.v, mcd.v$ELISA)

#symptomatic dengue unadjusted
elisa_unadjusted(mcd.v)

#DWWS
pdf("SEPT17-2024-figures/DWWS-ELISA.pdf",w=4,h=3)
gam_lr_elisa(dwws.n)
dev.off()

vif.f(dwws.n, dwws.n$ELISA)

#dwws unadjusted
elisa_unadjusted(dwws.n)

#dwoWS
pdf("SEPT17-2024-figures/dwoWS-ELISA.pdf",w=4,h=3)
gam_lr_elisa(df.n)
dev.off()

vif.f(df.n, df.n$ELISA)

#dwoWS unadjusted
elisa_unadjusted(df.n)


```

#Standard GMT as predictor of dengue, DWWS, DwoWS (Figure 1) 
```{r}

#GMT

#dengue 
pdf("SEPT17-2024-figures/all-den-GMT.pdf",w=4,h=3)
gam_lr_GMT(mcd.v, mcd.v$GMT, mcd.v$GMT.cat)
dev.off()


vif.f(mcd.v, mcd.v$GMT)

#dengue unadjusted
GMT_unadjusted(mcd.v, mcd.v$GMT, mcd.v$GMT.cat)


#DWWS
gam_lr_GMT(dwws.n, dwws.n$GMT, dwws.n$GMT.cat)

pdf("SEPT17-2024-figures/DWWS-GMT.pdf",w=4,h=3)
gam_lr_GMT(dwws.n, dwws.n$GMT, dwws.n$GMT.cat)
dev.off()

vif.f(dwws.n, dwws.n$GMT.cat)

#dwws unadjusted
GMT_unadjusted(dwws.n)

#dwoWS
gam_lr_GMT(df.n, df.n$GMT, df.n$GMT.cat)

pdf("SEPT17-2024-figures/DwoWS-GMT.pdf",w=4,h=3)
gam_lr_GMT(df.n, df.n$GMT, df.n$GMT.cat)
dev.off()

vif.f(df.n, df.n$GMT.cat)

#df unadjusted
GMT_unadjusted(df.n)


```


#mature GMT as predictor of dengue, DWWS, DwoWS (Figure 1)
```{r}

setwd("~/Library/CloudStorage/OneDrive-NationalInstitutesofHealth/VEIU research/Cebu data")
source("2024MAY20_cebu_manu_functions.R")

#symptomatic dengue
GMT_mat3(mcd.v, GMT.mature.bl, GMT.mature.bl.cat2)

vif.f(mcd.v, mcd.v$GMT.mature.bl.cat2)

GMT_mat3_unadjusted(mcd.v, GMT.mature.bl, GMT.mature.bl.cat2)

#<20 as cutoff

pdf("SEPT17-2024-figures/all-den-mat-GMT.pdf",w=4,h=3)
GMT_mat3(mcd.v, GMT.mature.bl, mcd.v$GMT.mature.bl.cat.20)
dev.off()

vif.f(mcd.v, mcd.v$GMT.mature.bl.cat.20)

GMT_mat3_unadjusted(mcd.v, GMT.mature.bl, mcd.v$GMT.mature.bl.cat.20)

#dengue without warning signs

GMT_mat3(df.n, GMT.mature.bl, GMT.mature.bl.cat2)

vif.f(df.n, df.n$GMT.mature.bl.cat2)

GMT_mat3_unadjusted(df.n, GMT.mature.bl, GMT.mature.bl.cat2)

#<20 as cut-off, dwoWS

pdf("SEPT17-2024-figures/DwoWS-mat-GMT.pdf",w=4,h=3)
GMT_mat3(df.n, GMT.mature.bl, df.n$GMT.mature.bl.cat.20)
dev.off()

vif.f(df.n, df.n$GMT.mature.bl.cat.20)

GMT_mat3_unadjusted(df.n, GMT.mature.bl, df.n$GMT.mature.bl.cat.20)

#dwws

GMT_mat3(dwws.n, GMT.mature.bl, GMT.mature.bl.cat2)

vif.f(dwws.n, dwws.n$GMT.mature.bl.cat2)

GMT_mat3_unadjusted(dwws.n, GMT.mature.bl, GMT.mature.bl.cat2)

#<20 as cut-off

pdf("SEPT17-2024-figures/DWWS-mat-GMT.pdf",w=4,h=3)
GMT_mat3(dwws.n, GMT.mature.bl, dwws.n$GMT.mature.bl.cat.20)
dev.off()

vif.f(dwws.n, dwws.n$GMT.mature.bl.cat.20)

GMT_mat3_unadjusted(dwws.n, GMT.mature.bl, GMT.mature.bl.cat.20)

```


#determine inapparent infection by serotype conversion or fold change
```{r}
#denv1 
#seroconversion BL = 1 and Y1 > 1 then seroconverted 
#seroconversion 

mcd.v <- mcd.v %>% mutate(DENV1.conv = ifelse(DENV1.titerest_BL == 1 & DENV1.titerest_Y1 > 1, 1, 0))

c <- mcd.v %>% select(DENV1.titerest_BL, DENV1.titerest_Y1,DENV1.conv, `First Infecting Serotype`, case.after.y1) 

#Y1-BL change greater than a four-fold increase

mcd.v <- mcd.v %>% mutate(DENV1.chg = (DENV1.titerest_Y1-DENV1.titerest_BL))

mcd.v <- mcd.v %>% mutate(DENV1.chg.6 = ifelse(DENV1.chg >= log10(4), 1, 0))

c <- mcd.v %>% select(DENV1.titerest_BL, DENV1.titerest_Y1, DENV1.chg, DENV1.chg.6, DENV1.conv, `First Infecting Serotype`, case.after.y1)

#seroconversion or difference = infection

mcd.v <- mcd.v %>% mutate(DENV1.infxn = ifelse(DENV1.chg.6 == 1 | DENV1.conv == 1, 1, 0))

c <- mcd.v %>% select(DENV1.titerest_BL, DENV1.titerest_Y1, DENV1.conv, DENV1.chg.6, DENV1.infxn, `First Infecting Serotype`, case.after.y1)

summary(mcd.v$DENV1.infxn)

c <- mcd.v %>% select(DENV1.infxn, unc_serostatus)
tbl_summary(c, by = unc_serostatus)

#denv2 

#seroconversion 
mcd.v <- mcd.v %>% mutate(DENV2.conv = ifelse(DENV2.titerest_BL == 1 & DENV2.titerest_Y1 > 1, 1, 0))

c <- mcd.v %>% select(DENV2.titerest_BL, DENV2.titerest_Y1,DENV2.conv, `First Infecting Serotype`, case.after.y1)

#Y1-BL change

mcd.v <- mcd.v %>% mutate(DENV2.chg = (DENV2.titerest_Y1-DENV2.titerest_BL))

mcd.v <- mcd.v %>% mutate(DENV2.chg.6 = ifelse(DENV2.chg >= log10(4), 1, 0))

c <- mcd.v %>% select(DENV2.titerest_BL, DENV2.titerest_Y1, DENV2.chg, DENV2.chg.6, `First Infecting Serotype`, case.after.y1)

#seroconversion or difference = infection

mcd.v <- mcd.v %>% mutate(DENV2.infxn = ifelse(DENV2.chg.6 == 1 | DENV2.conv == 1, 1, 0))

c <- mcd.v %>% select(DENV2.titerest_BL, DENV2.titerest_Y1, DENV2.conv, DENV2.chg.6, DENV2.infxn, `First Infecting Serotype`, case.after.y1)

#denv3 
#seroconversion 
mcd.v <- mcd.v %>% mutate(DENV3.conv = ifelse(DENV3.titerest_BL == 1 & DENV3.titerest_Y1 > 1, 1, 0))

c <- mcd.v %>% select(DENV3.titerest_BL, DENV3.titerest_Y1,DENV3.conv, `First Infecting Serotype`, case.after.y1)

#Y1-BL change

mcd.v <- mcd.v %>% mutate(DENV3.chg = (DENV3.titerest_Y1-DENV3.titerest_BL))

mcd.v <- mcd.v %>% mutate(DENV3.chg.6 = ifelse(DENV3.chg >= log10(4), 1, 0))

c <- mcd.v %>% select(DENV3.titerest_BL, DENV3.titerest_Y1, DENV3.chg, DENV3.chg.6, `First Infecting Serotype`, case.after.y1)

#seroconversion or difference = infection

mcd.v <- mcd.v %>% mutate(DENV3.infxn = ifelse(DENV3.chg.6 == 1 | DENV3.conv == 1, 1, 0))

c <- mcd.v %>% select(DENV3.titerest_BL, DENV3.titerest_Y1, DENV3.conv, DENV3.chg.6, DENV3.infxn, `First Infecting Serotype`, case.after.y1)

#denv4 
#seroconversion 
mcd.v <- mcd.v %>% mutate(DENV4.conv = ifelse(DENV4.titerest_BL == 1 & DENV4.titerest_Y1 > 1, 1, 0))

c <- mcd.v %>% select(DENV4.titerest_BL, DENV4.titerest_Y1,DENV4.conv, `First Infecting Serotype`, case.after.y1)

#Y1-BL change

mcd.v <- mcd.v %>% mutate(DENV4.chg = (DENV4.titerest_Y1-DENV4.titerest_BL))

mcd.v <- mcd.v %>% mutate(DENV4.chg.6 = ifelse(DENV4.chg >= log10(4), 1, 0))

c <- mcd.v %>% select(DENV4.titerest_BL, DENV4.titerest_Y1, DENV4.chg, DENV4.chg.6, `First Infecting Serotype`, case.after.y1)

#seroconversion or difference = infection

mcd.v <- mcd.v %>% mutate(DENV4.infxn = ifelse(DENV4.chg.6 == 1 | DENV4.conv == 1, 1, 0))

c <- mcd.v %>% select(DENV4.titerest_BL, DENV4.titerest_Y1, DENV4.conv, DENV4.chg.6, DENV4.infxn, `First Infecting Serotype`, case.after.y1)

#any infection
mcd.v <- mcd.v %>% mutate(any.infxn = ifelse(DENV1.infxn == 1 |  DENV2.infxn == 1 |  DENV3.infxn == 1|  DENV4.infxn == 1, 1, 0))

c <- mcd.v %>% select(any.infxn, DENV1.infxn, DENV2.infxn, DENV3.infxn, DENV4.infxn, `First Infecting Serotype`, case.after.y1) %>% drop_na(any.infxn)
```

#update inapparent infection for monotypics and make inapparent infection table 
```{r}
#for monotypics replace any_infxn with denv luminex results 
summary(mcd.v$unc_serostatus)
summary(mcd.v$any.infxn)
summary(mcd.v$dv_infxn_lum)

mcd.v$dv_infxn_lum.n <- as.numeric(as.character(mcd.v$dv_infxn_lum))
c <- mcd.v %>% select(dv_infxn_lum, dv_infxn_lum.n)

mcd.v <-mcd.v %>% 
  mutate(
    `Inapparent Infection` = case_when(
      unc_serostatus == "Monotypic" ~ dv_infxn_lum.n,
      TRUE ~ any.infxn
    )
  )

c <- mcd.v %>% select(unc_serostatus, any.infxn, dv_infxn_lum, `Inapparent Infection`)

summary(mcd.v$`Inapparent Infection`)
mcd.v$inap.infnx.f <- as.factor(mcd.v$`Inapparent Infection`)
summary(mcd.v$inap.infnx.f)

c <- mcd.v %>% filter(`Dengue Case` == "No Dengue") %>% select(`Inapparent Infection`, inap.infnx.f, unc_serostatus) 
tbl_summary(c, by = inap.infnx.f)
tbl_summary(c, by = unc_serostatus)

#table of inapparent infections
c <- mcd.v %>% 
  filter(`Dengue Case` == "No Dengue") %>% 
  select(`Inapparent Infection`, unc_serostatus) %>% 
  drop_na() %>%
  mutate(`Inapparent Infection` = case_when(
    `Inapparent Infection` == 0 ~ "No",
    `Inapparent Infection` == 1 ~ "Yes", 
    TRUE ~ as.character(`Inapparent Infection`)
  ))
tbl_summary(
  c, by = unc_serostatus
)


c <- mcd.v %>% filter(`Dengue Case` == "No Dengue") %>% select(inap.infnx.f, unc_serostatus) %>% drop_na()
tbl_summary(c, by= unc_serostatus)

1/(68/113)
```


#weights for inapparent infections
```{r}


1/(79/128)
1/(68/113)
1/(66/908)

#make stratify variable
mcd.v <- mcd.v %>% mutate(stratify.inap = case_when(
                                           
  `Dengue Case` == "No Dengue" &  unc_serostatus == "Monotypic" ~ "nc_prim",
                                           
  `Dengue Case` == "No Dengue" & unc_serostatus == "Multitypic" ~ "nc_mt",
                                           
  `Dengue Case` == "No Dengue" & unc_serostatus == "Naive" ~ "nc_nai"))

mcd.v$stratify.inap <- as.factor(mcd.v$stratify.inap)

summary(mcd.v$stratify.inap)
mcd.v <- mcd.v %>% mutate(weight.inap = case_when(
                                      stratify.inap == "nc_mt" ~ 13.76,
                                      stratify.inap == "nc_nai" ~ 1.62,
                                      stratify.inap == "nc_prim" ~ 1.66))

c <- mcd.v %>% select(stratify.inap, `Dengue Case`, weight.inap, unc_serostatus)
tbl_summary(c, by = unc_serostatus)

c <- mcd.v %>% select(code_id, unc_serostatus, stratify.inap, `Dengue Case`, weight.inap, DENV1.titerest_BL, DENV1.titerest_Y1, dv_infxn_lum, `Inapparent Infection`)

```

#symptomatic vs inapparent forest plots (Figure 3)
```{r}

setwd("~/Library/CloudStorage/OneDrive-NationalInstitutesofHealth/VEIU research/Cebu data")
source("2024MAY20_cebu_manu_functions.R")

#make noden database for inapparents

noden <- mcd.v %>% filter(`Dengue Case` == "No Dengue")
1206-56

#standard titers 

c<- mcd.v %>% drop_na(DENV1_l) %>% filter(any_di1 == 1) #56 symptomatic caases observed with neut data
c<- mcd.v %>% drop_na(DENV1_l) %>% filter(any_di1 == 0) #771 non-cases

56+771 #827

c<- noden %>% drop_na(DENV1_l) %>% filter(`Inapparent Infection` == 1)#91 asymp infection observed with neut data 
c<- noden %>% drop_na(DENV1_l) %>% filter(`Inapparent Infection` == 0) #96 without inapparent infection 

91+96 #187

pdf("Oct8-2024-standard_symp_inapp", w=7, h=5)
or_symp_inapp(mcd.v$DENV1_l, mcd.v$DENV2_l, mcd.v$DENV3_l, mcd.v$DENV4_l, mcd.v$GMT, mcd.v$weight,
              noden$DENV1_l, noden$DENV2_l, noden$DENV3_l, noden$DENV4_l, noden$GMT, noden$weight.inap)
dev.off()


#mature titers 

c<- mcd.v %>% drop_na(DENV1.titerest_BL) %>% filter(any_di1 == 1)#49 symptomatic caases observed with neut data
c<- mcd.v %>% drop_na(DENV1.titerest_BL) %>% filter(any_di1 == 0) #238 no symptomatic
49+238 #287

c<- noden %>% drop_na(DENV1.titerest_BL) %>% filter(any.infxn == 1) #92 asymp infection observed with neut data 
c<- noden %>% drop_na(DENV1.titerest_BL) %>% filter(any.infxn == 0) #95 no asymptomatic infection

92+95 #187

pdf("Oct8-2024-mature_symp_inapp", w=7, h=5)
or_symp_inapp(mcd.v$DENV1.titerest_BL, mcd.v$DENV2.titerest_BL, mcd.v$DENV3.titerest_BL, mcd.v$DENV4.titerest_BL, 
              mcd.v$GMT.mature.bl, mcd.v$weight.mat,
              noden$DENV1.titerest_BL, noden$DENV2.titerest_BL, noden$DENV3.titerest_BL, noden$DENV4.titerest_BL, 
              noden$GMT.mature.bl, noden$weight.inap)
dev.off()


```

#denv2 vs. denv3 forest plots (Figure 4 and Supp. Fig 2)
```{r}

setwd("~/Library/CloudStorage/OneDrive-NationalInstitutesofHealth/VEIU research/Cebu data")
source("2024MAY20_cebu_manu_functions.R")

#standard titers 

c<- den2.n %>% drop_na(DENV1_l) %>% filter(any_di1 == 1) #17 denv2 cases symptomatic caases observed with neut data
c<- den2.n %>% drop_na(DENV1_l) %>% filter(any_di1 == 0) #771 with no DENV2 dengue
17+771 #788

c <- den2.n %>% select(any_di1, unc_serostatus, DENV1_l) %>% drop_na(DENV1_l)
tbl_summary(c, by=any_di1)

c<- den3.n %>% drop_na(DENV1_l) %>% filter(any_di1 == 1) #22 denv3 cases infection observed with neut data 
c<- den3.n %>% drop_na(DENV1_l) %>% filter(any_di1 == 0) #771 with no DENV3 dengue

c <- den3.n %>% select(any_di1, unc_serostatus)
tbl_summary(c, by=any_di1)

22+771 #793

pdf("Oct8-2024-fig4_standard", w=7, h=5)
or_denv2_denv3(den2.n$DENV1_l, den2.n$DENV2_l, den2.n$DENV3_l, den2.n$DENV4_l, den2.n$GMT, den2.n$weight,
              den3.n$DENV1_l, den3.n$DENV2_l, den3.n$DENV3_l, den3.n$DENV4_l, den3.n$GMT, den3.n$weight)
dev.off()


#mature titers 

c<- den2.n %>% drop_na(DENV1.titerest_BL) %>% filter(any_di1 == 1) #14 symptomatic caases observed with neut data
c<- den2.n %>% drop_na(DENV1.titerest_BL) %>% filter(any_di1 == 0) #238 with no denv2
14+238 #252

c<- den3.n %>% drop_na(DENV1.titerest_BL) %>% filter(any_di1 == 1) #20 asymp infection observed with neut data 
c<- den3.n %>% drop_na(DENV1.titerest_BL) %>% filter(any_di1 == 0) #238 with no denv3
20+238 #258

pdf("Oct8-2024-fig4_mature", w=7, h=5)
or_denv2_denv3(den2.n$DENV1.titerest_BL, den2.n$DENV2.titerest_BL, den2.n$DENV3.titerest_BL, den2.n$DENV4.titerest_BL, den2.n$GMT.mature.bl, den2.n$weight.mat,
              den3.n$DENV1.titerest_BL, den3.n$DENV2.titerest_BL, den3.n$DENV3.titerest_BL, den3.n$DENV4.titerest_BL, den3.n$GMT.mature.bl, den3.n$weight.mat)
dev.off()


#luminex EDIII

c<- den2.n %>% drop_na(DV1_ED3_BL) %>% filter(any_di1 == 1) #12 symptomatic caases observed with lum data
c<- den2.n %>% drop_na(DV1_ED3_BL) %>% filter(any_di1 == 0)
#259 without denv2

12+259 #271

c<- den3.n %>% drop_na(DV1_ED3_BL) %>% filter(any_di1 == 1) #16 cases observed with lum data 
c<- den3.n %>% drop_na(DV1_ED3_BL) %>% filter(any_di1 == 0)
#259 without denv3

16+259 #275

pdf("Oct8-2024-suppfig4_ed3", w=7, h=5)
or_denv2_denv3_lum(den2.n$DV1_ED3_BL, den2.n$DV2_ED3_BL, den2.n$DV3_ED3_BL, den2.n$DV4_ED3_BL, den2.n$weight.lum,
              den3.n$DV1_ED3_BL, den3.n$DV2_ED3_BL, den3.n$DV3_ED3_BL, den3.n$DV4_ED3_BL, den3.n$weight.lum)
dev.off()

  
  #luminex NS1

c<- den2.n %>% drop_na(DV1_NS1_BL) %>% filter(any_di1 == 1) #12 symptomatic caases observed with lum data
c<- den2.n %>% drop_na(DV1_NS1_BL) %>% filter(any_di1 == 0)
#259

c<- den3.n %>% drop_na(DV1_NS1_BL) %>% filter(any_di1 == 1) #16 cases observed with lum data 
c<- den3.n %>% drop_na(DV1_NS1_BL) %>% filter(any_di1 == 0) #259

pdf("Oct8-2024-suppfig4_ns1", w=7, h=5)
or_denv2_denv3_lum(den2.n$DV1_NS1_BL, den2.n$DV2_NS1_BL, den2.n$DV3_NS1_BL, den2.n$DV4_NS1_BL, den2.n$weight.lum,
              den3.n$DV1_NS1_BL, den3.n$DV2_NS1_BL, den3.n$DV3_NS1_BL, den3.n$DV4_NS1_BL, den3.n$weight.lum)
dev.off()


  
```

#model validations using ELISA data (Supp Fig 4)
```{r}


require(boot)

#create standard and mature, luminex databases 

mcd <- mcd.v %>% drop_na(GMT) #mcd is standard dataset

mat <- mcd.v %>% drop_na(GMT.mature.bl)

lum.v <- mcd.v %>% drop_na(DV1_ED3_BL)
138+68+7+60+22 #295 is the correct number of individuals with luminex data 

#run with luminex data 

boot.or.lum(mcd.v, mcd, mat, lum.v)

#run function without lumiex data

boot.or(mcd.v, mcd, mat)


```


#use logistic to look at disease reduction (Table 2)
```{r}
#ELISA

#create pred db
  #create databases for use in GAM
  avg <- mcd.v %>% select(ELISA)
  
  #unvax database 
  avg.unvax <- avg %>% mutate(Age = 10) %>% mutate(Sex = "Female") %>% mutate(Site = "Bogo") 

 #lr continuos variable
  log <- glm(any_di1 ~ ELISA + Age + Sex + Site, data = mcd.v, family = binomial(link = "logit"))
  print(summary(log))
  
  or <- exp(cbind("Odds ratio" = coef(log), confint.default(log, level = 0.95)))
  print(or)
  
  #generate predictions using logistic model
  pred.se <- predict(object = log, newdata = avg.unvax, se.fit= TRUE, type = "response")
  pred.se <- as_tibble(pred.se)
  
  #calculate ci
  pred.se <- pred.se %>% mutate(upr.ci = fit - 1.96*se.fit)
  pred.se <- pred.se %>% mutate(lwr.ci = fit + 1.96*se.fit)
  
  
  pred.se <- pred.se %>% select(fit, upr.ci, lwr.ci) %>%  mutate_if(is.numeric, round, 5)
  
  
  #add prediction to original database
  pred.all <- avg.unvax %>% mutate(fit = predict(object = log, newdata = avg.unvax, type = "response"))
  pred.all <- pred.all %>% mutate_if(is.numeric, round, 5)
  
  
  #join pred.all wih pred.se
  
  pred.final <- cbind(pred.all, pred.se)
  
  hist(pred.all$fit)
   hist(pred.se$fit)

  #
  #standard GMT

#create pred db
  #create databases for use in GAM
  
  mcd <-mcd.v %>% drop_na(GMT)
  avg <- mcd %>% select(GMT)
  
  #unvax database 
  avg.unvax <- avg %>% mutate(Age = 10) %>% mutate(Sex = "Female") %>% mutate(Site = "Bogo") 

 #lr continuos variable
  c <- mcd %>% select(weight, el.lop, `Dengue Case`)
  tbl_summary(c, by = el.lop)
  
  log <- glm(any_di1 ~ GMT + Age + Sex + Site, data = mcd, family = binomial(link = "logit"), weights = weight)
  print(summary(log))
  
  or <- exp(cbind("Odds ratio" = coef(log), confint.default(log, level = 0.95)))
  print(or)
  
  
    #generate predictions using logistic model
  pred.se <- predict(object = log, newdata = avg.unvax, se.fit= TRUE, type = "response")
  pred.se <- as_tibble(pred.se)
  
  #calculate ci
  pred.se <- pred.se %>% mutate(upr.ci = fit - 1.96*se.fit)
  pred.se <- pred.se %>% mutate(lwr.ci = fit + 1.96*se.fit)
  
  
  pred.se <- pred.se %>% select(fit, upr.ci, lwr.ci) %>%  mutate_if(is.numeric, round, 5)
  
  
  #add prediction to original database
  pred.all <- avg.unvax %>% mutate(fit = predict(object = log, newdata = avg.unvax, type = "response"))
  pred.all <- pred.all %>% mutate_if(is.numeric, round, 5)
  
  
  #join pred.all wih pred.se
  
  pred.final <- cbind(pred.all, pred.se)
  

# mature 

#create pred db
  #create databases for use in GAM

mat.multi.g <- mcd.v %>% drop_na(GMT.mature.bl)

  avg <- mat.multi.g %>% select(GMT.mature.bl)
  
  #unvax database 
  avg.unvax <- avg %>% mutate(Age = 10) %>% mutate(Sex = "Female") %>% mutate(Site = "Bogo") 

 #lr continuos variable
  
  log <- glm(any_di1 ~ GMT.mature.bl + Age + Sex + Site, data = mat.multi.g, family = binomial(link = "logit"), weights = weight.mat)
  print(summary(log))
  
  or <- exp(cbind("Odds ratio" = coef(log), confint.default(log, level = 0.95)))
  print(or)
  
  
   #generate predictions using logistic model
  pred.se <- predict(object = log, newdata = avg.unvax, se.fit= TRUE, type = "response")
  pred.se <- as_tibble(pred.se)
  
  #calculate ci
  pred.se <- pred.se %>% mutate(upr.ci = fit - 1.96*se.fit)
  pred.se <- pred.se %>% mutate(lwr.ci = fit + 1.96*se.fit)
  
  
  pred.se <- pred.se %>% select(fit, upr.ci, lwr.ci) %>%  mutate_if(is.numeric, round, 5)
  
  
  #add prediction to original database
  pred.all <- avg.unvax %>% mutate(fit = predict(object = log, newdata = avg.unvax, type = "response"))
  pred.all <- pred.all %>% mutate_if(is.numeric, round, 5)
  
  
  #join pred.all wih pred.se
  
  pred.final <- cbind(pred.all, pred.se)
```

#LR for diseaase reduction of den2 cases (Table 2)
```{r}

#standard den2 against den2 disease
  
  avg <- den2.n %>% select(DENV2_l)
avg <- avg %>% drop_na(DENV2_l)
  
  #unvax database 
  avg.unvax <- avg %>% mutate(Age = 10) %>% mutate(Sex = "Female") %>% mutate(Site = "Bogo") 

 #lr continuos variable
  c <- mcd %>% select(weight, el.lop, `Dengue Case`)
  tbl_summary(c, by = el.lop)
  
  log <- glm(any_di1 ~ DENV2_l + Age + Sex + Site, data = den2.n, family = binomial(link = "logit"), weights = weight)
  print(summary(log))
  
  or <- exp(cbind("Odds ratio" = coef(log), confint.default(log, level = 0.95)))
  print(or)
  
  
    #generate predictions using logistic model
  pred.se <- predict(object = log, newdata = avg.unvax, se.fit= TRUE, type = "response")
  pred.se <- as_tibble(pred.se)
  
  #calculate ci
  pred.se <- pred.se %>% mutate(upr.ci = fit - 1.96*se.fit)
  pred.se <- pred.se %>% mutate(lwr.ci = fit + 1.96*se.fit)
  
  
  pred.se <- pred.se %>% select(fit, upr.ci, lwr.ci) %>%  mutate_if(is.numeric, round, 5)
  
  
  #add prediction to original database
  pred.all <- avg.unvax %>% mutate(fit = predict(object = log, newdata = avg.unvax, type = "response"))
  pred.all <- pred.all %>% mutate_if(is.numeric, round, 5)
  
  
  #join pred.all wih pred.se
  
  pred.final <- cbind(pred.all, pred.se)
  

# mature 

#create pred db
  #create databases for use in GAM

  avg <- den2.n %>% select(DENV2.titerest_BL)
  avg <- avg %>% drop_na(DENV2.titerest_BL)
  
  #unvax database 
  avg.unvax <- avg %>% mutate(Age = 10) %>% mutate(Sex = "Female") %>% mutate(Site = "Bogo") 

 #lr continuos variable
  
  log <- glm(any_di1 ~ DENV2.titerest_BL + Age + Sex + Site, data = den2.n, family = binomial(link = "logit"), weights = weight.mat)
  print(summary(log))
  
  or <- exp(cbind("Odds ratio" = coef(log), confint.default(log, level = 0.95)))
  print(or)
  
  
   #generate predictions using logistic model
  pred.se <- predict(object = log, newdata = avg.unvax, se.fit= TRUE, type = "response")
  pred.se <- as_tibble(pred.se)
  
  #calculate ci
  pred.se <- pred.se %>% mutate(upr.ci = fit - 1.96*se.fit)
  pred.se <- pred.se %>% mutate(lwr.ci = fit + 1.96*se.fit)
  
  
  pred.se <- pred.se %>% select(fit, upr.ci, lwr.ci) %>%  mutate_if(is.numeric, round, 5)
  
  
  #add prediction to original database
  pred.all <- avg.unvax %>% mutate(fit = predict(object = log, newdata = avg.unvax, type = "response"))
  pred.all <- pred.all %>% mutate_if(is.numeric, round, 5)
  
  
  #join pred.all wih pred.se
  
  pred.final <- cbind(pred.all, pred.se)


```

#LR for diseaase reduction of den3 cases (Table 2)
```{r}

#standard den2 against den2 disease
  
  avg <- den3.n %>% select(DENV3_l)
avg <- avg %>% drop_na(DENV3_l)
  

  #unvax database 
  avg.unvax <- avg %>% mutate(Age = 10) %>% mutate(Sex = "Female") %>% mutate(Site = "Bogo") 

 #lr continuos variable
  c <- mcd %>% select(weight, el.lop, `Dengue Case`)
  tbl_summary(c, by = el.lop)
  
  log <- glm(any_di1 ~ DENV3_l + Age + Sex + Site, data = den3.n, family = binomial(link = "logit"), weights = weight)
  print(summary(log))
  
  or <- exp(cbind("Odds ratio" = coef(log), confint.default(log, level = 0.95)))
  print(or)
  
  
    #generate predictions using logistic model
  pred.se <- predict(object = log, newdata = avg.unvax, se.fit= TRUE, type = "response")
  pred.se <- as_tibble(pred.se)
  
  #calculate ci
  pred.se <- pred.se %>% mutate(upr.ci = fit - 1.96*se.fit)
  pred.se <- pred.se %>% mutate(lwr.ci = fit + 1.96*se.fit)
  
  
  pred.se <- pred.se %>% select(fit, upr.ci, lwr.ci) %>%  mutate_if(is.numeric, round, 5)
  
  
  #add prediction to original database
  pred.all <- avg.unvax %>% mutate(fit = predict(object = log, newdata = avg.unvax, type = "response"))
  pred.all <- pred.all %>% mutate_if(is.numeric, round, 5)
  
  
  #join pred.all wih pred.se
  
  pred.final <- cbind(pred.all, pred.se)
  

# mature 

#create pred db
  #create databases for use in GAM

  avg <- den3.n %>% select(DENV3.titerest_BL)
  avg <- avg %>% drop_na(DENV3.titerest_BL)
  
  #unvax database 
  avg.unvax <- avg %>% mutate(Age = 10) %>% mutate(Sex = "Female") %>% mutate(Site = "Bogo") 

 #lr continuos variable
  
  log <- glm(any_di1 ~ DENV3.titerest_BL + Age + Sex + Site, data = den3.n, family = binomial(link = "logit"), weights = weight.mat)
  print(summary(log))
  
  or <- exp(cbind("Odds ratio" = coef(log), confint.default(log, level = 0.95)))
  print(or)
  
  
   #generate predictions using logistic model
  pred.se <- predict(object = log, newdata = avg.unvax, se.fit= TRUE, type = "response")
  pred.se <- as_tibble(pred.se)
  
  #calculate ci
  pred.se <- pred.se %>% mutate(upr.ci = fit - 1.96*se.fit)
  pred.se <- pred.se %>% mutate(lwr.ci = fit + 1.96*se.fit)
  
  
  pred.se <- pred.se %>% select(fit, upr.ci, lwr.ci) %>%  mutate_if(is.numeric, round, 5)
  
  
  #add prediction to original database
  pred.all <- avg.unvax %>% mutate(fit = predict(object = log, newdata = avg.unvax, type = "response"))
  pred.all <- pred.all %>% mutate_if(is.numeric, round, 5)
  
  
  #join pred.all wih pred.se
  
  pred.final <- cbind(pred.all, pred.se)


```

#figure 4 panels c and d
```{r}

main.db <- read.csv("10.10.24_mcd.csv")
main.db <- main.db[main.db$vax_status==c("no"),]

save.case.threshold <- array(dim=c(4,2,2),dimnames=list(paste0("DENV",1:4),c("Above.thres.case","Below.thresh.case"),c("standard","mature")))

for (i in 1:2) {
  pdf(paste0("all-baseline-",c("standard","mature")[i],"-cases-noncases.pdf"),w=5,h=4)
  layout(mat=matrix(1:4,2,2,byrow=T))
  par(mar=c(3,4,1,1))
  
  for (j in 1:4) {
    
    TS.ab.mult <- main.db[which((main.db$b_serostatus=="multitypic"|main.db$b_serostatus=="primary")),]
    TS.ab.mult$First.Infecting.Serotype[(is.na(TS.ab.mult$First.Infecting.Serotype)) ] <- "none" 
    
    if (i==1) predval <- c("DENV1_l","DENV2_l","DENV3_l","DENV4_l")[j]
    if (i==2) predval <- c("DENV1.titerest_BL","DENV2.titerest_BL","DENV3.titerest_BL","DENV4.titerest_BL")[j]
    
    outval <- c("den1","den2","den3","den4")[j]
    thresh <- c(log10(20)+.1,log10(10)+.1)[i]
    
    TS.ab.mult$outlabs <- TS.ab.mult$First.Infecting.Serotype==outval
    TS.ab.mult$outlabs[TS.ab.mult$First.Infecting.Serotype!=outval] <- NA
    TS.ab.mult$outlabs[TS.ab.mult$First.Infecting.Serotype=="none"] <- "No case"
    TS.ab.mult$outlabs[TS.ab.mult$First.Infecting.Serotype==outval] <- "Case"
    
    boxplot(TS.ab.mult[[predval]]~
              TS.ab.mult$outlabs,col=NA,medcol="red",xlim=c(0.5,2.5),ylim=c(1,4.5),xaxt="n",las=2,outline=F,xlab="",ylab="",frame.plot=F,main=paste0("DENV",1:4)[j],range=0,axes=F)
    par(new=T)
    stripchart(TS.ab.mult[[predval]]~
                 TS.ab.mult$outlabs,pch=1,vertical=T,method="jitter",ylab="",xlim=c(0.5,2.5),ylim=c(1,4.5),las=2,frame.plot=F,cex=.5,axes=F)
    axis(1,at=c(1,2),labels=F)
    axis(2,c(1:4),las=2)
    tabout <- table("TS Ab"=TS.ab.mult[[predval]]>thresh,
                    "Case"= TS.ab.mult$outlabs)
    if (nrow(tabout)==2) among.cases <- tabout[2,] 
    if (nrow(tabout)==1) among.cases <-  tabout 
    
    text(x=c(1:2),0.8,paste0(c("Case=\n","No case=\n"),
                             paste0(among.cases,"/",colSums(tabout))),pos=1,xpd=T)
    segments(x0=1,y0=4, x1=2,y1=4,
             col="black",pch=19,lwd=2)
    text(1.5,4.2,paste0("p=",signif(t.test(TS.ab.mult[[predval]]~
                                             TS.ab.mult$outlabs)$p.val,2)))
    abline(h=thresh,lty=2,lwd=0.5)
    
    save.case.threshold[j,1:2,i] <- c(among.cases[1],colSums(tabout)[1]-among.cases[1])
    
  }
  dev.off()
  graphics.off()
}

t(colSums(save.case.threshold))
prop.test(t(colSums(save.case.threshold)))


```


#figure 5 comparing virus titers of clinical/reference and mature/standard
```{r}

#convert to long format

colnames(WHOBU3)
LongWHOBU3 <- pivot_longer(WHOBU3, cols = c(7, 34, 61, 95), names_to = "Virus", values_to = "Titer")

LongWHOBU3 <- select(LongWHOBU3, Sample.ID, Virus, Titer)
LongWHOBU3$Virus <- as.factor(LongWHOBU3$Virus)
levels(LongWHOBU3$Virus) <- list("Clinical Standard" = "CebuStd.DENV.titerest_BL", "Reference Mature" = "WHOMat.DENV.titerest",
                                 "Reference Standard" = "WHOStd.GMT_VEIU", "Clinical Mature"= "CebuMat.DENV.titerest_BL")
LongWHOBU3$Virus <- factor(LongWHOBU3$Virus, levels=c('Clinical Mature', 'Clinical Standard', 'Reference Mature', 'Reference Standard'))

#Anova and Pairwise comparison 

res.aov <- anova_test(data = LongWHOBU3, dv = Titer, wid = Sample.ID, within = Virus)
get_anova_table(res.aov)

pwc <- LongWHOBU3 %>%
        pairwise_t_test(
                Titer ~ Virus, paired = TRUE,
                p.adjust.method = "bonferroni"
        )
pwc

#Removing non-significant relationships from being visualized
pwc <- pwc[-2,]

#setting the positions of the significance bars to make sure they are not overlapping
pwc <- pwc %>%
        mutate(y.position = c(3.05, 3.63, 3.23, 3.5, 3.37))

#Making Panel A of figure 5, exported as a tiff with dimensions of ~3000x2000
p <- ggplot(data = LongWHOBU3, aes(Virus, Titer)) +
  geom_boxplot(aes(group=Virus), lwd = 0.7) +
  geom_line(aes(group=Sample.ID), lwd = 0.3) +
  geom_point() +
  theme_classic() + 
  labs(y = "GMT") +
  theme(axis.text = element_text(size = 17, color="black"),
        axis.title = element_text(size = 17),
        axis.title.x = element_blank(), 
        plot.margin = margin(t=40, r = 40, b = 40, l = 40)) +
  scale_y_continuous(
    breaks = 1:5,
    labels = c("10", "100", "1,000", "10,000", "100,000"),
    limits = c(1, 5)
  ) + 
  scale_x_discrete(labels=c('Clinical\nMature', "Clinical\nStandard", 'Reference\nMature', "Reference\nStandard")) +
  stat_pvalue_manual(pwc, label = "p.adj.signif", tip.length = 0.02, label.size = 10)

pdf("SEPT17-2024-figures/GMT-mat-strain.pdf",w=7.5,h=5.5)
print(p)
dev.off()


####for BL DENV1####
#Figure 5 panel B
colnames(WHOBU3)
D1LongWHOBU3 <- pivot_longer(WHOBU3, cols = c(3, 30, 57, 91), names_to = "Virus", values_to = "Titer")
D1LongWHOBU3 <- select(D1LongWHOBU3, Sample.ID, Virus, Titer)
D1LongWHOBU3$Virus <- as.factor(D1LongWHOBU3$Virus)
levels(D1LongWHOBU3$Virus) <- list("Clinical Standard" = "CebuStd.DENV1.titerest_BL", "Reference Mature" = "WHOMat.DENV1.titerest", "Reference Standard" = "WHOStd.DENV1_VEIU", "Clinical Mature"= "CebuMat.DENV1.titerest_BL")
D1LongWHOBU3$Virus <- factor(D1LongWHOBU3$Virus, levels=c('Clinical Mature', "Clinical Standard", 'Reference Mature', "Reference Standard"))

D1pwc2 <- D1LongWHOBU3 %>%
        pairwise_t_test(
                Titer~Virus, paired = TRUE,
                p.adjust.method = "bonferroni"
        )
D1pwc2

D1pwc2 <- D1pwc2[-c(1,2),]

D1pwc2 <- D1pwc2 %>%
        mutate(y.position = c(4.1, 3.6, 3.95, 3.75))


plot.mat.strain <- ggplot(data = D1LongWHOBU3, aes(Virus, Titer))+
  geom_boxplot(aes(group=Virus), lwd = 0.7)+
  geom_line(aes(group=Sample.ID), lwd = 0.3)+
  geom_point()+
  theme_classic()+ 
  labs(x=NA, y = "DENV1 Titer")+
        
  theme(axis.text = element_text(size = 17, color="black"), axis.title = element_text(size = 17), axis.title.x = element_blank(), plot.margin = margin(t=40, r = 40, b = 40, l = 40))+ 
  scale_y_continuous( breaks = 1:5,
    labels = c("10", "100", "1,000", "10,000", "100,000"),
    limits = c(1, 5))+
  scale_x_discrete(labels=c('Clinical\nMature', "Clinical\nStandard", 'Reference\nMature', "Reference\nStandard")) +
  
        stat_pvalue_manual(D1pwc2, label = "p.adj.signif", tip.length = 0.02, label.size = 10)
pdf("SEPT17-2024-figures/DENV1-mat-strain.pdf",w=7.5,h=5.5)
print(plot.mat.strain)
dev.off()

####For BL DENV2####
#Figure 5 panel C

D2LongWHOBU3 <- pivot_longer(WHOBU3, cols = c(4, 31, 58, 92), names_to = "Virus", values_to = "Titer")
D2LongWHOBU3 <- select(D2LongWHOBU3, Sample.ID, Virus, Titer, case.info, vax_status)
D2LongWHOBU3$Virus <- as.factor(D2LongWHOBU3$Virus)
levels(D2LongWHOBU3$Virus) <- list("Clinical Standard" = "CebuStd.DENV2.titerest_BL", "Reference Mature" = "WHOMat.DENV2.titerest", "Reference Standard" = "WHOStd.DENV2_VEIU", "Clinical Mature"= "CebuMat.DENV2.titerest_BL")
D2LongWHOBU3$Virus <- factor(D2LongWHOBU3$Virus, levels=c('Clinical Mature', "Clinical Standard", "Reference Mature", "Reference Standard"))

DENV2.aov <- anova_test( data = D2LongWHOBU3, dv = Titer, wid = Sample.ID, within = Virus)
get_anova_table(DENV2.aov)

D2pwc2 <- D2LongWHOBU3 %>%
        pairwise_t_test(
                Titer~Virus, paired = TRUE,
                p.adjust.method = "bonferroni"
        )
D2pwc2

D2pwc2 <- D2pwc2 %>%
        mutate(y.position = c(3.65, 4.2, 4.4, 3.8, 3.97, 3.65))

p2 <- ggplot(data = D2LongWHOBU3, aes(Virus, Titer))+geom_boxplot(aes(group=Virus), lwd = 0.7)+theme_classic()+ 
  labs(y = "DENV2 Titer")+geom_line(aes(group=Sample.ID), lwd = 0.3)+
  geom_point()+
        theme(axis.text = element_text(size = 17, color="black"),axis.title = element_text(size = 17),axis.title.x = element_blank(), plot.margin = margin(t=40, r = 40, b = 40, l = 40))+ 
  scale_y_continuous( breaks = 1:5,
    labels = c("10", "100", "1,000", "10,000", "100,000"),
    limits = c(1, 5))+ scale_x_discrete(labels=c('Clinical\nMature', "Clinical\nStandard", 'Reference\nMature', "Reference\nStandard")) +
        stat_pvalue_manual(D2pwc2, label = "p.adj.signif", tip.length = 0.02, label.size = 10)

pdf("SEPT17-2024-figures/DENV2-mat-strain.pdf",w=7.5,h=5.5)
print(p2)
dev.off()

####For BL DENV3####
#Figure 5 panel D

colnames(WHOBU3)
D3LongWHOBU3 <- pivot_longer(WHOBU3, cols = c(5, 32, 59, 93), names_to = "Virus", values_to = "Titer")
D3LongWHOBU3 <- select(D3LongWHOBU3, Sample.ID, Virus, Titer)
D3LongWHOBU3$Virus <- as.factor(D3LongWHOBU3$Virus)
view(D3LongWHOBU3)

levels(D3LongWHOBU3$Virus) <- list("Clinical Standard" = "CebuStd.DENV3.titerest_BL", "Reference Mature" = "WHOMat.DENV3.titerest", "Reference Standard" = "WHOStd.DENV3_VEIU", "Clinical Mature"= "CebuMat.DENV3.titerest_BL")

D3LongWHOBU3$Virus <- factor(D3LongWHOBU3$Virus, levels=c('Clinical Mature', "Clinical Standard", "Reference Mature", "Reference Standard"))

#removing a substantial outlier individual
D3LongWHOBU3 <- subset(D3LongWHOBU3, Sample.ID != "DS0446")


DENV3.aov <- anova_test( data = D3LongWHOBU3, dv = Titer, wid = Sample.ID, within = Virus)
get_anova_table(DENV3.aov)

D3pwc2 <- D3LongWHOBU3 %>%
        pairwise_t_test(
                Titer~Virus, paired = TRUE,
                p.adjust.method = "bonferroni"
        )
D3pwc2

D3pwc2 <- D3pwc2[-c(1,6),]

D3pwc2 <- D3pwc2 %>%
        mutate(y.position = c(4.9, 4.7, 4.3, 4.5))


p3 <- ggplot(data = D3LongWHOBU3, aes(Virus, Titer))+geom_boxplot(aes(group=Virus), lwd = .7)+geom_line(aes(group=Sample.ID), lwd = 0.3)+geom_point()+theme_classic()+ labs(y = "DENV3 Titer")+ 
        theme(axis.text = element_text(size = 17, color="black"),axis.title = element_text(size = 17), axis.title.x = element_blank(),plot.margin = margin(t=40, r = 40, b = 40, l = 40))  +
  scale_y_continuous( breaks = 1:5,
    labels = c("10", "100", "1,000", "10,000", "100,000"),
    limits = c(1, 5))+ scale_x_discrete(labels=c('Clinical\nMature', "Clinical\nStandard", 'Reference\nMature', "Reference\nStandard")) +
        stat_pvalue_manual(D3pwc2, label = "p.adj.signif", tip.length = 0.02, label.size = 10)

pdf("SEPT17-2024-figures/DENV3-mat-strain.pdf",w=7.5,h=5.5)
print(p3)
dev.off()

####For BL DENV4 ####
#Figure 5 panel E

D4LongWHOBU3 <- pivot_longer(WHOBU3, cols = c(6, 33, 60, 94), names_to = "Virus", values_to = "Titer")
D4LongWHOBU3 <- select(D4LongWHOBU3, Sample.ID, Virus, Titer)
D4LongWHOBU3$Virus <- as.factor(D4LongWHOBU3$Virus)
levels(D4LongWHOBU3$Virus) <- list("Clinical Standard" = "CebuStd.DENV4.titerest_BL", "Reference Mature" = "WHOMat.DENV4.titerest", "Reference Standard" = "WHOStd.DENV4_VEIU", "Clinical Mature"= "CebuMat.DENV4.titerest_BL")
D4LongWHOBU3$Virus <- factor(D4LongWHOBU3$Virus, levels=c('Clinical Mature', "Clinical Standard", "Reference Mature", "Reference Standard"))


DENV4.aov <- anova_test( data = D4LongWHOBU3, dv = Titer, wid = Sample.ID, within = Virus)
get_anova_table(DENV4.aov)
D4pwc2 <- D4LongWHOBU3 %>%
        pairwise_t_test(
                Titer~Virus, paired = TRUE,
                p.adjust.method = "bonferroni"
        )
D4pwc2

D4pwc2 <- D4pwc2[-c(1,2,4),]

D4pwc2 <- D4pwc2 %>%
        mutate(y.position = c(3.9,3.75, 3.57))


p4 <- ggplot(data = D4LongWHOBU3, aes(Virus, Titer))+geom_boxplot(aes(group=Virus), lwd = .7)+geom_line(aes(group=Sample.ID), lwd = 0.3)+geom_point()+theme_classic()+ labs(y = "DENV4 Titer")+
        theme(axis.text = element_text(size = 17, color="black"),axis.title = element_text(size = 17),axis.title.x = element_blank(), plot.margin = margin(t=40, r = 40, b = 40, l = 40)) +
  scale_y_continuous( breaks = 1:5,
    labels = c("10", "100", "1,000", "10,000", "100,000"),
    limits = c(1, 5))+ scale_x_discrete(labels=c('Clinical\nMature', "Clinical\nStandard", 'Reference\nMature', "Reference\nStandard")) +
        stat_pvalue_manual(D4pwc2, label = "p.adj.signif", tip.length = 0.02, label.size = 10)

pdf("SEPT17-2024-figures/DENV4-mat-strain.pdf",w=7.5,h=5.5)
print(p4)
dev.off()


```
