# Supplementary material for: Dengue virus IgG and neutralizing antibody titers measured with standard and mature viruses are protective
Source: Nat Commun. 2025 Jan 2;16:191. doi: 10.1038/s41467-024-53916-9 (PMC11697199; doi:10.1038/s41467-024-53916-9)
Supplement: Supplementary file 4 — Source Data [file 41467_2024_53916_MOESM4_ESM.zip › final-code-and-data/10.10.24_mcd.csv]

code_id	site	sex	b_age	b_serostatus	vax_status	ELISA	el.lop	DENV1_l	DENV2_l	DENV3_l	DENV4_l	GMT	DENV1.titerest_BL	DENV2.titerest_BL	DENV3.titerest_BL	DENV4.titerest_BL	DENV1.Predict1.40_BL	DENV2.Predict1.40_BL	DENV3.Predict1.40_BL	DENV4.Predict1.40_BL	DENV1.Predict1.200_BL	DENV2.Predict1.200_BL	DENV3.Predict1.200_BL	DENV4.Predict1.200_BL	DENV1.titerest_Y1	DENV2.titerest_Y1	DENV3.titerest_Y1	DENV4.titerest_Y1	case.after.y1	First Infecting Serotype	any_di	any_di1	denv_severity	DV1_ED3_BL	DV2_ED3_BL	DV3_ED3_BL	DV4_ED3_BL	DV1_NS1_BL	DV2_NS1_BL	DV3_NS1_BL	DV4_NS1_BL	DV1_ED3_Y1	DV2_ED3_Y1	DV3_ED3_Y1	DV4_ED3_Y1	DV1_NS1_Y1	DV2_NS1_Y1	DV3_NS1_Y1	DV4_NS1_Y1
2041	BOGO	M	10	multitypic	yes	3.6714	ELISA > 3
1644	BOGO	F	10	multitypic	yes	3.563	ELISA > 3
1625	BOGO	M	10	multitypic	yes	3.5876	ELISA > 3
2698	BOGO	F	10	naive	yes	1.6167	ELISA 0.2 - 3
1914	BOGO	M	14	multitypic	yes	3.5355	ELISA > 3
1502	BOGO	M	9	multitypic	yes	0.8734	ELISA 0.2 - 3
926	BOGO	F	10	multitypic	yes	2.8776	ELISA 0.2 - 3
1251	BOGO	M	10	naive	no	0.1417	ELISA < 0.2	1.301029996	1.301029996	1.301029996	1.301029996	1.301029996	1	1	1	1	NA	NA	NA	NA	NA	NA	NA	NA	NA	NA	NA	NA	NA	NA	0	0	0	NA	NA	NA	NA	NA	NA	NA	NA	NA	NA	NA	NA	NA	NA	NA	NA
554	BOGO	F	13	multitypic	no	3.3302	ELISA > 3	2.602059991	2.602059991	2.602059991	2.602059991	2.602059991	NA	NA	NA	NA	NA	NA	NA	NA	NA	NA	NA	NA	NA	NA	NA	NA	NA	NA	0	0	0	NA	NA	NA	NA	NA	NA	NA	NA	NA	NA	NA	NA	NA	NA	NA	NA
1943	BOGO	F	14	multitypic	yes	3.4589	ELISA > 3
2519	BOGO	M	12	multitypic	yes	3.5803	ELISA > 3
1896	BOGO	M	11	naive	yes	0.1171	ELISA < 0.2
2977	BOGO	M	12	multitypic	yes	3.5789	ELISA > 3
663	BOGO	M	13	multitypic	no	3.4762	ELISA > 3	2.602059991	2.602059991	2.602059991	2.602059991	2.602059991	NA	NA	NA	NA	NA	NA	NA	NA	NA	NA	NA	NA	NA	NA	NA	NA	NA	NA	0	0	0	NA	NA	NA	NA	NA	NA	NA	NA	NA	NA	NA	NA	NA	NA	NA	NA
214	BOGO	M	13	multitypic	yes	3.4314	ELISA > 3
1172	BOGO	F	9	multitypic	yes	3.3967	ELISA > 3
907	BOGO	M	13	multitypic	yes	3.482	ELISA > 3
264	BOGO	M	12	multitypic	yes	3.3707	ELISA > 3
421	BOGO	F	13	multitypic	yes	3.5427	ELISA > 3
836	BOGO	F	14	multitypic	yes	2.6679	ELISA 0.2 - 3
2269	BOGO	F	10	multitypic	yes	1.7656	ELISA 0.2 - 3
2766	BOGO	M	14	multitypic	no	3.3519	ELISA > 3	2.602059991	2.602059991	2.602059991	2.602059991	2.602059991	NA	NA	NA	NA	NA	NA	NA	NA	NA	NA	NA	NA	NA	NA	NA	NA	NA	NA	0	0	0	NA	NA	NA	NA	NA	NA	NA	NA	NA	NA	NA	NA	NA	NA	NA	NA
1671	BOGO	F	10	primary	yes	1.9912	ELISA 0.2 - 3
2942	BOGO	F	11	multitypic	yes	3.2608	ELISA > 3
1946	BOGO	F	10	multitypic	yes	3.3736	ELISA > 3
1183	BOGO	F	10	multitypic	yes	3.3938	ELISA > 3
1296	BOGO	M	9	multitypic	yes	3.3258	ELISA > 3
635	BOGO	F	14	multitypic	yes	3.3475	ELISA > 3
2672	BOGO	F	13	multitypic	yes	3.3808	ELISA > 3
1475	BOGO	M	14	multitypic	no	3.5644	ELISA > 3	2.602059991	2.602059991	2.602059991	2.602059991	2.602059991	2.309263705	2.262603116	1.629544712	1.315668567	0.87748599	0.855031488	0.520030773	0.311727444	0.505730354	0.47421339	0.123623706	0.061505213	1.994873737	2.335241697	1.707157038	1	NA	NA	0	0	0	4425	4535	3765	2943	12338	19635	5242	9493	NA	NA	NA	NA	NA	NA	NA	NA
978	BOGO	F	11	multitypic	yes	3.5948	ELISA > 3
455	BOGO	F	12	multitypic	yes	2.7735	ELISA 0.2 - 3
1718	BOGO	F	11	multitypic	yes	3.469	ELISA > 3
1044	BOGO	M	12	multitypic	yes	3.524	ELISA > 3
1024	BOGO	F	11	multitypic	no	2.6896	ELISA 0.2 - 3	2.1430148	2.602059991	2.602059991	2.602059991	2.487298694	NA	NA	NA	NA	NA	NA	NA	NA	NA	NA	NA	NA	NA	NA	NA	NA	NA	NA	0	0	0	NA	NA	NA	NA	NA	NA	NA	NA	NA	NA	NA	NA	NA	NA	NA	NA
668	BOGO	F	11	multitypic	yes	3.2376	ELISA > 3
295	BOGO	F	10	multitypic	yes	3.2521	ELISA > 3
1336	BOGO	M	13	multitypic	yes	3.5905	ELISA > 3
785	BOGO	F	10	multitypic	yes	3.5196	ELISA > 3
1094	BOGO	M	10	multitypic	yes	3.6122	ELISA > 3
1178	BOGO	F	10	multitypic	yes	2.104	ELISA 0.2 - 3
2354	BOGO	F	9	primary	yes	1.4648	ELISA 0.2 - 3
2049	BOGO	F	14	multitypic	no	3.3634	ELISA > 3	2.602059991	2.602059991	2.602059991	2.602059991	2.602059991	NA	NA	NA	NA	NA	NA	NA	NA	NA	NA	NA	NA	NA	NA	NA	NA	NA	NA	0	0	0	NA	NA	NA	NA	NA	NA	NA	NA	NA	NA	NA	NA	NA	NA	NA	NA
2053	BOGO	F	10	multitypic	yes	2.9079	ELISA 0.2 - 3
195	BOGO	F	13	primary	yes	1.9131	ELISA 0.2 - 3
1764	BOGO	M	12	multitypic	yes	3.5673	ELISA > 3
1496	BOGO	F	10	multitypic	yes	2.8356	ELISA 0.2 - 3
880	BOGO	F	12	multitypic	yes	3.3895	ELISA > 3
431	BOGO	F	12	multitypic	yes	1.8899	ELISA 0.2 - 3
581	BOGO	F	10	multitypic	yes	1.9747	ELISA 0.2 - 3
2027	BOGO	F	12	multitypic	yes	3.054	ELISA > 3
197	BOGO	F	11	multitypic	yes	2.6997	ELISA 0.2 - 3
1053	BOGO	M	13	multitypic	no	3.1653	ELISA > 3	NA	NA	NA	NA	NA	NA	NA	NA	NA	NA	NA	NA	NA	NA	NA	NA	NA	NA	NA	NA	NA	NA	NA	0	0	0	NA	NA	NA	NA	NA	NA	NA	NA	NA	NA	NA	NA	NA	NA	NA	NA
2750	BOGO	F	10	multitypic	yes	3.6006	ELISA > 3
1322	BOGO	M	11	multitypic	no	3.4256	ELISA > 3	2.602059991	2.602059991	2.602059991	2.602059991	2.602059991	NA	NA	NA	NA	NA	NA	NA	NA	NA	NA	NA	NA	NA	NA	NA	NA	NA	NA	0	0	0	NA	NA	NA	NA	NA	NA	NA	NA	NA	NA	NA	NA	NA	NA	NA	NA
2908	BOGO	M	13	multitypic	yes	3.5861	ELISA > 3
1893	BOGO	M	13	primary	yes	0.642	ELISA 0.2 - 3
2703	BOGO	M	13	multitypic	no	3.5109	ELISA > 3	2.602059991	2.602059991	2.602059991	2.602059991	2.602059991	NA	NA	NA	NA	NA	NA	NA	NA	NA	NA	NA	NA	NA	NA	NA	NA	NA	NA	0	0	0	NA	NA	NA	NA	NA	NA	NA	NA	NA	NA	NA	NA	NA	NA	NA	NA
1002	BOGO	M	13	naive	yes	0.2675	ELISA 0.2 - 3
2391	BOGO	F	10	multitypic	yes	2.9441	ELISA 0.2 - 3
1192	BOGO	F	9	primary	no	0.2964	ELISA 0.2 - 3	1.301029996	2.602059991	1.301029996	1.301029996	1.626287495	NA	NA	NA	NA	NA	NA	NA	NA	NA	NA	NA	NA	NA	NA	NA	NA	NA	NA	0	0	0	43	166	44	44	175	351	113	105	119	189	90	91	220	412	175	143
750	BOGO	F	14	multitypic	yes	3.3649	ELISA > 3
2012	BOGO	M	11	naive	yes	0.12	ELISA < 0.2
1107	BOGO	M	15	multitypic	yes	2.9412	ELISA 0.2 - 3
2099	BOGO	F	14	multitypic	no	3.0525	ELISA > 3	2.602059991	2.602059991	2.602059991	2.602059991	2.602059991	NA	NA	NA	NA	NA	NA	NA	NA	NA	NA	NA	NA	NA	NA	NA	NA	NA	NA	0	0	0	NA	NA	NA	NA	NA	NA	NA	NA	NA	NA	NA	NA	NA	NA	NA	NA
1655	BOGO	M	9	multitypic	yes	3.2478	ELISA > 3
2031	BOGO	F	12	multitypic	yes	3.3909	ELISA > 3
2806	BOGO	F	13	multitypic	no	3.3215	ELISA > 3	2.602059991	2.602059991	2.602059991	2.602059991	2.602059991	NA	NA	NA	NA	NA	NA	NA	NA	NA	NA	NA	NA	NA	NA	NA	NA	NA	NA	0	0	0	NA	NA	NA	NA	NA	NA	NA	NA	NA	NA	NA	NA	NA	NA	NA	NA
637	BOGO	M	12	multitypic	no	2.947	ELISA 0.2 - 3	2.602059991	2.602059991	2.602059991	2.602059991	2.602059991	NA	NA	NA	NA	NA	NA	NA	NA	NA	NA	NA	NA	NA	NA	NA	NA	NA	NA	0	0	0	NA	NA	NA	NA	NA	NA	NA	NA	NA	NA	NA	NA	NA	NA	NA	NA
2154	BOGO	F	10	multitypic	yes	2.1495	ELISA 0.2 - 3
1724	BOGO	F	11	multitypic	yes	3.469	ELISA > 3
979	BOGO	F	10	multitypic	no	3.5182	ELISA > 3	2.602059991	2.602059991	2.602059991	2.602059991	2.602059991	NA	NA	NA	NA	NA	NA	NA	NA	NA	NA	NA	NA	NA	NA	NA	NA	NA	NA	0	0	0	NA	NA	NA	NA	NA	NA	NA	NA	NA	NA	NA	NA	NA	NA	NA	NA
929	BOGO	F	10	multitypic	no	3.3128	ELISA > 3	2.602059991	2.602059991	2.602059991	2.602059991	2.602059991	NA	NA	NA	NA	NA	NA	NA	NA	NA	NA	NA	NA	NA	NA	NA	NA	NA	NA	0	0	0	NA	NA	NA	NA	NA	NA	NA	NA	NA	NA	NA	NA	NA	NA	NA	NA
1792	BOGO	M	11	multitypic	yes	2.5363	ELISA 0.2 - 3
2556	BOGO	F	9	multitypic	yes	3.3114	ELISA > 3
2999	BOGO	M	12	multitypic	yes	3.1856	ELISA > 3
1939	BOGO	M	12	naive	yes	0.1301	ELISA < 0.2
142	BOGO	M	14	multitypic	yes	3.0656	ELISA > 3
2195	BOGO	F	11	multitypic	yes	2.0317	ELISA 0.2 - 3
430	BOGO	F	12	multitypic	yes	3.6151	ELISA > 3
1517	BOGO	F	11	multitypic	yes	2.9875	ELISA 0.2 - 3
1780	BOGO	F	13	multitypic	yes	3.3042	ELISA > 3
887	BOGO	F	9	multitypic	no	3.3895	ELISA > 3	2.602059991	2.602059991	2.602059991	2.602059991	2.602059991	NA	NA	NA	NA	NA	NA	NA	NA	NA	NA	NA	NA	NA	NA	NA	NA	NA	NA	0	0	0	NA	NA	NA	NA	NA	NA	NA	NA	NA	NA	NA	NA	NA	NA	NA	NA
2553	BOGO	F	12	multitypic	yes	2.9257	ELISA 0.2 - 3
2536	BOGO	F	12	multitypic	yes	3.0237	ELISA > 3
593	BOGO	F	9	primary	yes	1.7663	ELISA 0.2 - 3
688	BOGO	F	14	multitypic	no	2.6916	ELISA 0.2 - 3	2.602059991	2.602059991	2.602059991	2.602059991	2.602059991	NA	NA	NA	NA	NA	NA	NA	NA	NA	NA	NA	NA	NA	NA	NA	NA	NA	NA	0	0	0	NA	NA	NA	NA	NA	NA	NA	NA	NA	NA	NA	NA	NA	NA	NA	NA
2013	BOGO	F	13	multitypic	no	2.9407	ELISA 0.2 - 3	2.602059991	2.602059991	2.602059991	2.602059991	2.602059991	NA	NA	NA	NA	NA	NA	NA	NA	NA	NA	NA	NA	NA	NA	NA	NA	NA	NA	0	0	0	NA	NA	NA	NA	NA	NA	NA	NA	NA	NA	NA	NA	NA	NA	NA	NA
1755	BOGO	F	12	multitypic	no	3.2373	ELISA > 3	2.602059991	2.602059991	2.602059991	2.602059991	2.602059991	NA	NA	NA	NA	NA	NA	NA	NA	NA	NA	NA	NA	NA	NA	NA	NA	NA	NA	0	0	0	NA	NA	NA	NA	NA	NA	NA	NA	NA	NA	NA	NA	NA	NA	NA	NA
2471	BOGO	M	10	multitypic	yes	3.1067	ELISA > 3
1588	BOGO	F	12	primary	yes	1.6077	ELISA 0.2 - 3
2299	BOGO	F	12	multitypic	yes	3.0305	ELISA > 3
487	BOGO	F	10	multitypic	yes	3.1108	ELISA > 3
684	BOGO	M	10	multitypic	yes	2.3501	ELISA 0.2 - 3
2003	BOGO	F	10	primary	yes	1.9854	ELISA 0.2 - 3
2770	BOGO	F	11	multitypic	yes	2.4249	ELISA 0.2 - 3
2205	BOGO	F	10	primary	yes	1.931	ELISA 0.2 - 3
1125	BOGO	M	14	multitypic	no	2.9774	ELISA 0.2 - 3	2.602059991	2.602059991	2.602059991	2.602059991	2.602059991	NA	NA	NA	NA	NA	NA	NA	NA	NA	NA	NA	NA	NA	NA	NA	NA	NA	NA	0	0	0	NA	NA	NA	NA	NA	NA	NA	NA	NA	NA	NA	NA	NA	NA	NA	NA
2412	BOGO	M	9	multitypic	yes	3.1747	ELISA > 3
1781	BOGO	M	10	multitypic	yes	3.3026	ELISA > 3
2470	BOGO	M	11	multitypic	no	2.4072	ELISA 0.2 - 3	2.602059991	2.602059991	2.602059991	2.602059991	2.602059991	NA	NA	NA	NA	NA	NA	NA	NA	NA	NA	NA	NA	NA	NA	NA	NA	NA	NA	0	0	0	NA	NA	NA	NA	NA	NA	NA	NA	NA	NA	NA	NA	NA	NA	NA	NA
1030	BOGO	F	10	multitypic	no	2.9257	ELISA 0.2 - 3	2.602059991	2.602059991	2.602059991	2.602059991	2.602059991	NA	NA	NA	NA	NA	NA	NA	NA	NA	NA	NA	NA	NA	NA	NA	NA	NA	NA	0	0	0	NA	NA	NA	NA	NA	NA	NA	NA	NA	NA	NA	NA	NA	NA	NA	NA
2017	BOGO	F	13	multitypic	no	2.8794	ELISA 0.2 - 3	2.602059991	2.602059991	2.602059991	2.602059991	2.602059991	2.590265101	2.988869224	2.026925958	1.735301243	0.997138493	0.993567121	0.728174138	0.608069538	0.847258293	0.924121786	0.346214437	0.134142367	2.969279157	3.213467561	2.461078116	2.241903072	NA	NA	0	0	0	6579	2915	1192	1444	12409	16603	4400	3846	NA	NA	NA	NA	NA	NA	NA	NA
1370	BOGO	M	10	multitypic	yes	2.1637	ELISA 0.2 - 3
620	BOGO	M	14	multitypic	yes	2.2657	ELISA 0.2 - 3
435	BOGO	M	12	multitypic	yes	2.2113	ELISA 0.2 - 3
1426	BOGO	F	13	multitypic	yes	2.7651	ELISA 0.2 - 3
1006	BOGO	F	9	multitypic	yes	3.0686	ELISA > 3
1772	BOGO	F	11	multitypic	yes	2.7474	ELISA 0.2 - 3
247	BOGO	F	10	multitypic	no	3.0427	ELISA > 3	2.602059991	2.602059991	2.602059991	2.602059991	2.602059991	NA	NA	NA	NA	NA	NA	NA	NA	NA	NA	NA	NA	NA	NA	NA	NA	NA	NA	0	0	0	NA	NA	NA	NA	NA	NA	NA	NA	NA	NA	NA	NA	NA	NA	NA	NA
602	BOGO	F	11	multitypic	yes	3.0495	ELISA > 3
1237	BOGO	M	13	naive	no	0.1184	ELISA < 0.2	1.301029996	1.301029996	1.301029996	1.301029996	1.301029996	1	1	1	1	NA	NA	NA	NA	NA	NA	NA	NA	1.857332496	1	2.619093331	1	NA	NA	0	0	0	2553	11597	5289	2147.5	17507	18802.5	12605	8661	817.5	402	3060	240	942.5	707	2496	305
550	BOGO	F	13	multitypic	no	3.2768	ELISA > 3	2.602059991	2.602059991	2.602059991	2.602059991	2.602059991	NA	NA	NA	NA	NA	NA	NA	NA	NA	NA	NA	NA	NA	NA	NA	NA	NA	NA	0	0	0	NA	NA	NA	NA	NA	NA	NA	NA	NA	NA	NA	NA	NA	NA	NA	NA
753	BOGO	M	9	multitypic	no	2.4345	ELISA 0.2 - 3	2.602059991	2.602059991	2.602059991	2.602059991	2.602059991	1	1	3.391672565	1	NA	NA	0.984057733	NA	NA	NA	0.936154079	NA	3.350959712	3.282934313	4.612359948	2.183360098	no	den2	1	1	DEN	1	14	146	1	9241	10959	7829	4656	NA	NA	NA	NA	NA	NA	NA	NA
326	BOGO	F	10	multitypic	yes	2.8685	ELISA 0.2 - 3
949	BOGO	M	12	multitypic	no	3.021	ELISA > 3	2.602059991	2.602059991	2.602059991	2.602059991	2.602059991	NA	NA	NA	NA	NA	NA	NA	NA	NA	NA	NA	NA	NA	NA	NA	NA	NA	NA	0	0	0	NA	NA	NA	NA	NA	NA	NA	NA	NA	NA	NA	NA	NA	NA	NA	NA
2266	BOGO	M	10	naive	yes	0.1184	ELISA < 0.2
574	BOGO	F	11	multitypic	no	3.0631	ELISA > 3	2.602059991	2.602059991	2.602059991	2.602059991	2.602059991	NA	NA	NA	NA	NA	NA	NA	NA	NA	NA	NA	NA	NA	NA	NA	NA	NA	NA	0	0	0	NA	NA	NA	NA	NA	NA	NA	NA	NA	NA	NA	NA	NA	NA	NA	NA
1269	BOGO	F	9	multitypic	yes	3.0468	ELISA > 3
2503	BOGO	F	14	multitypic	yes	2.512	ELISA 0.2 - 3
2642	BOGO	M	15	multitypic	no	1.7513	ELISA 0.2 - 3	2.602059991	2.602059991	2.602059991	2.602059991	2.602059991	NA	NA	NA	NA	NA	NA	NA	NA	NA	NA	NA	NA	NA	NA	NA	NA	NA	NA	0	0	0	NA	NA	NA	NA	NA	NA	NA	NA	NA	NA	NA	NA	NA	NA	NA	NA
115	BOGO	M	12	multitypic	yes	3.0155	ELISA > 3
2539	BOGO	M	9	multitypic	yes	3.1149	ELISA > 3
2660	BOGO	M	12	multitypic	yes	2.9162	ELISA 0.2 - 3
2391	BOGO	F	11	multitypic	yes	2.8128	ELISA 0.2 - 3
1707	BOGO	M	9	multitypic	yes	2.6154	ELISA 0.2 - 3
1230	BOGO	F	11	multitypic	yes	1.965	ELISA 0.2 - 3
2505	BOGO	F	13	naive	no	0.1728	ELISA < 0.2	1.301029996	1.301029996	1.301029996	1.301029996	1.301029996	1	1	1	1	NA	NA	NA	NA	NA	NA	NA	NA	1	1	1	1	NA	NA	0	0	0	557	517.5	727	564.5	157	186	111	146.5	809	751	1005	880	322	374	302	320.5
1283	BOGO	F	9	multitypic	yes	2.6753	ELISA 0.2 - 3
1925	BOGO	F	11	naive	yes	0.1334	ELISA < 0.2
2206	BOGO	M	10	multitypic	no	2.9502	ELISA 0.2 - 3	2.602059991	2.602059991	2.602059991	2.602059991	2.602059991	NA	NA	NA	NA	NA	NA	NA	NA	NA	NA	NA	NA	NA	NA	NA	NA	NA	NA	0	0	0	NA	NA	NA	NA	NA	NA	NA	NA	NA	NA	NA	NA	NA	NA	NA	NA
1282	BOGO	F	14	multitypic	yes	2.7747	ELISA 0.2 - 3
33	BOGO	F	12	multitypic	yes	2.478	ELISA 0.2 - 3
1596	BOGO	F	14	multitypic	no	3.0386	ELISA > 3	2.602059991	2.602059991	2.602059991	2.602059991	2.602059991	1	1	1.949757969	1.562971599	NA	NA	0.700348147	0.474100808	NA	NA	0.297823697	0.123700611	1	1	1.791130859	1.511179691	NA	NA	0	0	0	1501	2338	5805	617	10111	12021	6747	8693	NA	NA	NA	NA	NA	NA	NA	NA
2515	BOGO	F	11	multitypic	yes	2.3378	ELISA 0.2 - 3
2479	BOGO	F	9	multitypic	yes	2.625	ELISA 0.2 - 3
553	BOGO	F	9	naive	yes	0.1266	ELISA < 0.2
1892	BOGO	M	9	multitypic	yes	3.0631	ELISA > 3
1912	BOGO	M	10	multitypic	yes	2.4862	ELISA 0.2 - 3
1344	BOGO	M	12	multitypic	yes	3.1788	ELISA > 3
176	BOGO	M	9	multitypic	yes	2.8958	ELISA 0.2 - 3
1659	BOGO	F	13	multitypic	yes	3.1176	ELISA > 3
1061	BOGO	F	14	multitypic	yes	2.8658	ELISA 0.2 - 3
2888	BOGO	F	13	multitypic	no	2.6998	ELISA 0.2 - 3	2.602059991	2.602059991	2.602059991	2.602059991	2.602059991	NA	NA	NA	NA	NA	NA	NA	NA	NA	NA	NA	NA	NA	NA	NA	NA	NA	NA	0	0	0	NA	NA	NA	NA	NA	NA	NA	NA	NA	NA	NA	NA	NA	NA	NA	NA
924	BOGO	M	10	multitypic	yes	3.1543	ELISA > 3
2315	BOGO	F	11	multitypic	yes	2.9774	ELISA 0.2 - 3
2296	BOGO	F	9	multitypic	no	1.305	ELISA 0.2 - 3	2.602059991	2.602059991	2.602059991	2.602059991	2.602059991	NA	NA	NA	NA	NA	NA	NA	NA	NA	NA	NA	NA	NA	NA	NA	NA	NA	NA	0	0	0	NA	NA	NA	NA	NA	NA	NA	NA	NA	NA	NA	NA	NA	NA	NA	NA
1117	BOGO	F	9	multitypic	yes	3.1149	ELISA > 3
599	BOGO	F	14	multitypic	yes	2.4086	ELISA 0.2 - 3
320	BOGO	M	10	multitypic	yes	3.1026	ELISA > 3
659	BOGO	M	11	primary	yes	1.2315	ELISA 0.2 - 3
2700	BOGO	M	11	multitypic	yes	3.0427	ELISA > 3
130	BOGO	F	13	multitypic	no	2.3487	ELISA 0.2 - 3	2.602059991	2.602059991	2.602059991	2.283301229	2.522370301	2.624682334	2.841851516	2.290309808	1.834060332	0.962940373	0.997734829	0.830030523	0.623148243	0.74818057	0.907205642	0.540540107	0.266529727	2.488837405	2.820965137	2.032022095	1.388555314	NA	NA	0	0	0	2190	2769	848	697	10775	15161	4742	4192	NA	NA	NA	NA	NA	NA	NA	NA
2722	BOGO	M	9	multitypic	yes	2.7379	ELISA 0.2 - 3
2463	BOGO	F	11	multitypic	yes	1.984	ELISA 0.2 - 3
2482	BOGO	F	9	multitypic	yes	2.8236	ELISA 0.2 - 3
1081	BOGO	M	9	multitypic	yes	2.8536	ELISA 0.2 - 3
770	BOGO	M	12	multitypic	yes	2.8209	ELISA 0.2 - 3
2728	BOGO	F	11	multitypic	yes	2.8631	ELISA 0.2 - 3
454	BOGO	M	11	multitypic	yes	2.8454	ELISA 0.2 - 3
846	BOGO	M	11	multitypic	yes	2.9434	ELISA 0.2 - 3
257	BOGO	F	12	multitypic	no	2.8236	ELISA 0.2 - 3	2.602059991	2.602059991	2.602059991	2.602059991	2.602059991	NA	NA	NA	NA	NA	NA	NA	NA	NA	NA	NA	NA	NA	NA	NA	NA	NA	NA	0	0	0	NA	NA	NA	NA	NA	NA	NA	NA	NA	NA	NA	NA	NA	NA	NA	NA
2291	BOGO	F	12	multitypic	yes	2.8835	ELISA 0.2 - 3
2262	BOGO	M	13	multitypic	yes	2.9679	ELISA 0.2 - 3
2813	BOGO	F	9	multitypic	yes	1.7459	ELISA 0.2 - 3
416	BOGO	F	13	primary	yes	1.3812	ELISA 0.2 - 3
648	BOGO	F	11	multitypic	yes	3.1448	ELISA > 3
2061	BOGO	M	13	multitypic	yes	2.8617	ELISA 0.2 - 3
92	BOGO	M	11	multitypic	yes	3.0033	ELISA > 3
656	BOGO	F	9	multitypic	no	1.154	ELISA 0.2 - 3	1.301029996	2.602059991	1.301029996	2.602059991	1.951544993	NA	NA	NA	NA	NA	NA	NA	NA	NA	NA	NA	NA	NA	NA	NA	NA	NA	NA	0	0	0	NA	NA	NA	NA	NA	NA	NA	NA	NA	NA	NA	NA	NA	NA	NA	NA
702	BOGO	M	10	multitypic	yes	2.8998	ELISA 0.2 - 3
2425	BOGO	F	11	multitypic	yes	2.9066	ELISA 0.2 - 3
1725	BOGO	M	11	multitypic	yes	3.2169	ELISA > 3
2001	BOGO	F	11	multitypic	yes	3.0727	ELISA > 3
2490	BOGO	M	12	multitypic	yes	3.1453	ELISA > 3
1249	BOGO	F	14	multitypic	yes	3.5105	ELISA > 3
708	BOGO	M	9	naive	yes	0.5991	ELISA 0.2 - 3
667	BOGO	M	14	naive	yes	0.0956	ELISA < 0.2
33	BOGO	F	10	multitypic	yes	2.9313	ELISA 0.2 - 3
2099	BOGO	M	12	multitypic	yes	2.6646	ELISA 0.2 - 3
232	BOGO	M	11	multitypic	yes	3.5761	ELISA > 3
2301	BOGO	F	10	multitypic	yes	3.3778	ELISA > 3
2682	BOGO	M	13	multitypic	yes	3.4434	ELISA > 3
1831	BOGO	F	14	multitypic	yes	3.4363	ELISA > 3
1250	BOGO	M	10	multitypic	yes	3.4163	ELISA > 3
2063	BOGO	M	12	naive	no	0.0884	ELISA < 0.2	1.301029996	1.301029996	1.301029996	1.301029996	1.301029996	1	1	1	1	NA	NA	NA	NA	NA	NA	NA	NA	NA	NA	NA	NA	NA	NA	0	0	0	NA	NA	NA	NA	NA	NA	NA	NA	NA	NA	NA	NA	NA	NA	NA	NA
441	BOGO	M	13	naive	yes	0.0899	ELISA < 0.2
2722	BOGO	F	9	primary	yes	1.7774	ELISA 0.2 - 3
771	BOGO	M	14	multitypic	no	3.2894	ELISA > 3	2.602059991	2.602059991	2.602059991	2.602059991	2.602059991	NA	NA	NA	NA	NA	NA	NA	NA	NA	NA	NA	NA	NA	NA	NA	NA	NA	NA	0	0	0	NA	NA	NA	NA	NA	NA	NA	NA	NA	NA	NA	NA	NA	NA	NA	NA
2491	BOGO	F	10	multitypic	yes	3.335	ELISA > 3
985	BOGO	F	11	multitypic	yes	3.422	ELISA > 3
86	BOGO	M	10	multitypic	yes	3.4705	ELISA > 3
2015	BOGO	M	12	multitypic	yes	3.4377	ELISA > 3
1820	BOGO	M	13	multitypic	yes	3.2794	ELISA > 3
2000	BOGO	F	9	multitypic	yes	3.4306	ELISA > 3
2929	BOGO	M	15	multitypic	no	3.1239	ELISA > 3	2.602059991	2.602059991	2.602059991	2.602059991	2.602059991	1.483933909	2.111159736	1	1	0.364024133	0.85357002	NA	NA	0.020646254	0.341307854	NA	NA	NA	NA	NA	NA	NA	den3	4	1	DWWS	NA	NA	NA	NA	NA	NA	NA	NA	NA	NA	NA	NA	NA	NA	NA	NA
1460	BOGO	M	10	multitypic	yes	3.2794	ELISA > 3
1636	BOGO	F	12	multitypic	yes	3.1439	ELISA > 3
323	BOGO	F	11	multitypic	yes	3.3807	ELISA > 3
2074	BOGO	F	11	multitypic	no	3.181	ELISA > 3	2.602059991	2.602059991	2.602059991	2.602059991	2.602059991	2.855879065	2.40300578	2.562913037	1.430995371	0.997377119	0.878363264	0.929991867	0.442156295	0.932704199	0.562598029	0.669289865	0.234681167	2.790878954	2.169843202	2.398024724	1.30182001	NA	NA	0	0	0	11125	4380	2678	2134	16393	22377	8715	5942	NA	NA	NA	NA	NA	NA	NA	NA
2287	BOGO	M	12	multitypic	yes	2.7459	ELISA 0.2 - 3
1837	BOGO	F	14	naive	yes	0.1084	ELISA < 0.2
1428	BOGO	F	13	multitypic	yes	3.3436	ELISA > 3
2786	BOGO	F	12	multitypic	yes	3.3265	ELISA > 3
2339	BOGO	F	13	multitypic	no	3.4277	ELISA > 3	2.602059991	2.602059991	2.602059991	1.973127854	2.444826957	NA	NA	NA	NA	NA	NA	NA	NA	NA	NA	NA	NA	NA	NA	NA	NA	NA	NA	0	0	0	NA	NA	NA	NA	NA	NA	NA	NA	NA	NA	NA	NA	NA	NA	NA	NA
1603	BOGO	F	10	primary	no	1.2981	ELISA 0.2 - 3	1.301029996	2.602059991	1.301029996	1.301029996	1.626287495	NA	NA	NA	NA	NA	NA	NA	NA	NA	NA	NA	NA	NA	NA	NA	NA	NA	NA	0	0	0	280	1987	215	204	759	1444	386	370	246	1380	171	166	939	1806	677	638
806	BOGO	M	13	multitypic	no	3.3621	ELISA > 3	2.602059991	2.602059991	2.602059991	2.602059991	2.602059991	NA	NA	NA	NA	NA	NA	NA	NA	NA	NA	NA	NA	NA	NA	NA	NA	NA	NA	0	0	0	NA	NA	NA	NA	NA	NA	NA	NA	NA	NA	NA	NA	NA	NA	NA	NA
1336	BOGO	M	12	multitypic	yes	2.4307	ELISA 0.2 - 3
601	BOGO	M	11	naive	yes	0.0884	ELISA < 0.2
1082	BOGO	M	10	naive	no	0.224	ELISA 0.2 - 3	1.301029996	1.301029996	1.301029996	1.301029996	1.301029996	1	1	1	1	NA	NA	NA	NA	NA	NA	NA	NA	1.799340549	2.290034611	1.72427587	1	NA	NA	0	0	0	321	169	187.5	197	498	568.5	310.5	451	795	6545.5	734	752	1522	5611	888	902
240	BOGO	F	11	multitypic	no	3.1282	ELISA > 3	2.602059991	2.602059991	2.602059991	2.602059991	2.602059991	NA	NA	NA	NA	NA	NA	NA	NA	NA	NA	NA	NA	NA	NA	NA	NA	NA	NA	0	0	0	NA	NA	NA	NA	NA	NA	NA	NA	NA	NA	NA	NA	NA	NA	NA	NA
723	BOGO	F	12	multitypic	yes	3.1539	ELISA > 3
1219	BOGO	F	13	multitypic	yes	3.2708	ELISA > 3
1264	BOGO	M	10	naive	yes	0.1327	ELISA < 0.2
1533	BOGO	F	14	multitypic	yes	3.3365	ELISA > 3
2578	BOGO	F	10	multitypic	yes	1.9614	ELISA 0.2 - 3
2720	BOGO	M	13	multitypic	yes	3.472	ELISA > 3
793	BOGO	F	15	multitypic	yes	3.4991	ELISA > 3
424	BOGO	F	13	multitypic	yes	3.2309	ELISA > 3
100	BOGO	F	13	multitypic	yes	3.4877	ELISA > 3
609	BOGO	F	12	multitypic	yes	3.2594	ELISA > 3
1317	BOGO	M	11	multitypic	yes	3.3265	ELISA > 3
89	BOGO	F	9	naive	yes	0.1526	ELISA < 0.2
209	BOGO	M	11	multitypic	yes	3.4477	ELISA > 3
2116	BOGO	M	12	primary	no	1.2869	ELISA 0.2 - 3	1.301029996	2.602059991	1.301029996	1.301029996	1.626287495	NA	NA	NA	NA	NA	NA	NA	NA	NA	NA	NA	NA	NA	NA	NA	NA	NA	NA	0	0	0	249	2814	163	169	483	1104	365	429	374	2472	164	163	598	1123	496	507
780	BOGO	M	13	multitypic	yes	3.325	ELISA > 3
1115	BOGO	F	10	multitypic	no	3.1596	ELISA > 3	2.602059991	2.602059991	2.602059991	2.602059991	2.602059991	NA	NA	NA	NA	NA	NA	NA	NA	NA	NA	NA	NA	NA	NA	NA	NA	NA	NA	0	0	0	NA	NA	NA	NA	NA	NA	NA	NA	NA	NA	NA	NA	NA	NA	NA	NA
29	BOGO	F	11	multitypic	no	3.4306	ELISA > 3	2.602059991	2.602059991	2.602059991	2.602059991	2.602059991	NA	NA	NA	NA	NA	NA	NA	NA	NA	NA	NA	NA	NA	NA	NA	NA	NA	NA	0	0	0	NA	NA	NA	NA	NA	NA	NA	NA	NA	NA	NA	NA	NA	NA	NA	NA
706	BOGO	F	10	multitypic	no	3.3407	ELISA > 3	2.602059991	2.602059991	2.602059991	2.602059991	2.602059991	NA	NA	NA	NA	NA	NA	NA	NA	NA	NA	NA	NA	NA	NA	NA	NA	NA	NA	0	0	0	NA	NA	NA	NA	NA	NA	NA	NA	NA	NA	NA	NA	NA	NA	NA	NA
1592	BOGO	F	13	multitypic	yes	3.385	ELISA > 3
1792	BOGO	F	9	multitypic	yes	2.8058	ELISA 0.2 - 3
2082	BOGO	F	9	multitypic	yes	3.2609	ELISA > 3
1367	BOGO	F	11	multitypic	yes	3.3792	ELISA > 3
2970	BOGO	F	14	multitypic	yes	3.4549	ELISA > 3
1866	BOGO	M	10	multitypic	yes	3.3307	ELISA > 3
18	BOGO	F	10	multitypic	yes	2.5505	ELISA 0.2 - 3
1113	BOGO	F	10	multitypic	yes	3.0169	ELISA > 3
973	BOGO	M	14	multitypic	yes	3.1439	ELISA > 3
332	BOGO	M	11	multitypic	no	1.7488	ELISA 0.2 - 3	1.301029996	2.602059991	2.602059991	2.602059991	2.276802492	NA	NA	NA	NA	NA	NA	NA	NA	NA	NA	NA	NA	NA	NA	NA	NA	NA	NA	0	0	0	NA	NA	NA	NA	NA	NA	NA	NA	NA	NA	NA	NA	NA	NA	NA	NA
1522	BOGO	M	10	multitypic	no	3.2609	ELISA > 3	2.602059991	2.602059991	2.602059991	2.602059991	2.602059991	NA	NA	NA	NA	NA	NA	NA	NA	NA	NA	NA	NA	NA	NA	NA	NA	NA	NA	0	0	0	NA	NA	NA	NA	NA	NA	NA	NA	NA	NA	NA	NA	NA	NA	NA	NA
1840	BOGO	F	11	multitypic	yes	3.4891	ELISA > 3
2688	BOGO	M	13	multitypic	yes	2.8515	ELISA 0.2 - 3
875	BOGO	M	11	multitypic	yes	3.2922	ELISA > 3
1447	BOGO	F	9	multitypic	yes	3.2537	ELISA > 3
2950	BOGO	F	14	multitypic	no	3.1168	ELISA > 3	2.602059991	2.602059991	2.602059991	2.602059991	2.602059991	NA	NA	NA	NA	NA	NA	NA	NA	NA	NA	NA	NA	NA	NA	NA	NA	NA	NA	0	0	0	NA	NA	NA	NA	NA	NA	NA	NA	NA	NA	NA	NA	NA	NA	NA	NA
1334	BOGO	F	11	multitypic	no	3.1667	ELISA > 3	1.301029996	2.602059991	1.301029996	1.903089987	1.776802492	NA	NA	NA	NA	NA	NA	NA	NA	NA	NA	NA	NA	NA	NA	NA	NA	NA	NA	0	0	0	NA	NA	NA	NA	NA	NA	NA	NA	NA	NA	NA	NA	NA	NA	NA	NA
1931	BOGO	F	13	multitypic	yes	3.1082	ELISA > 3
2902	BOGO	F	11	multitypic	no	3.2894	ELISA > 3	2.602059991	2.602059991	2.602059991	2.602059991	2.602059991	NA	NA	NA	NA	NA	NA	NA	NA	NA	NA	NA	NA	NA	NA	NA	NA	NA	NA	0	0	0	NA	NA	NA	NA	NA	NA	NA	NA	NA	NA	NA	NA	NA	NA	NA	NA
1518	BOGO	M	11	multitypic	yes	3.2494	ELISA > 3
1272	BOGO	F	10	multitypic	yes	3.3564	ELISA > 3
228	BOGO	M	11	multitypic	yes	3.4049	ELISA > 3
554	BOGO	M	14	multitypic	yes	3.3051	ELISA > 3
2951	BOGO	F	10	multitypic	yes	2.2837	ELISA 0.2 - 3
2453	BOGO	M	14	multitypic	yes	2.2695	ELISA 0.2 - 3
1499	BOGO	M	10	multitypic	no	2.2752	ELISA 0.2 - 3	2.602059991	2.602059991	2.602059991	1.301029996	2.276802492	NA	NA	NA	NA	NA	NA	NA	NA	NA	NA	NA	NA	NA	NA	NA	NA	NA	NA	0	0	0	NA	NA	NA	NA	NA	NA	NA	NA	NA	NA	NA	NA	NA	NA	NA	NA
2339	BOGO	F	13	multitypic	no	3.3821	ELISA > 3	2.602059991	2.602059991	2.602059991	2.602059991	2.602059991	NA	NA	NA	NA	NA	NA	NA	NA	NA	NA	NA	NA	NA	NA	NA	NA	NA	NA	0	0	0	NA	NA	NA	NA	NA	NA	NA	NA	NA	NA	NA	NA	NA	NA	NA	NA
1548	BOGO	M	11	multitypic	no	2.9371	ELISA 0.2 - 3	2.602059991	2.602059991	2.602059991	2.602059991	2.602059991	NA	NA	NA	NA	NA	NA	NA	NA	NA	NA	NA	NA	NA	NA	NA	NA	NA	NA	0	0	0	NA	NA	NA	NA	NA	NA	NA	NA	NA	NA	NA	NA	NA	NA	NA	NA
1654	BOGO	M	13	multitypic	no	2.9413	ELISA 0.2 - 3	2.602059991	2.602059991	2.602059991	2.602059991	2.602059991	NA	NA	NA	NA	NA	NA	NA	NA	NA	NA	NA	NA	NA	NA	NA	NA	NA	NA	0	0	0	NA	NA	NA	NA	NA	NA	NA	NA	NA	NA	NA	NA	NA	NA	NA	NA
1083	BOGO	F	14	multitypic	yes	2.609	ELISA 0.2 - 3
646	BOGO	F	10	naive	yes	0.0856	ELISA < 0.2
837	BOGO	M	14	multitypic	yes	2.5391	ELISA 0.2 - 3
1407	BOGO	F	12	multitypic	yes	2.1924	ELISA 0.2 - 3
2680	BOGO	F	10	multitypic	no	2.1825	ELISA 0.2 - 3	1.963787827	2.602059991	2.161368002	2.602059991	2.332318953	NA	NA	NA	NA	NA	NA	NA	NA	NA	NA	NA	NA	NA	NA	NA	NA	NA	NA	0	0	0	NA	NA	NA	NA	NA	NA	NA	NA	NA	NA	NA	NA	NA	NA	NA	NA
1276	BOGO	M	10	multitypic	yes	3.4192	ELISA > 3
2894	BOGO	M	10	naive	yes	0.1726	ELISA < 0.2
1019	BOGO	M	10	naive	yes	0.13	ELISA < 0.2
644	BOGO	F	12	multitypic	yes	3.763	ELISA > 3
2763	BOGO	M	10	multitypic	yes	3.5882	ELISA > 3
1779	BOGO	F	9	primary	yes	1.8335	ELISA 0.2 - 3
1547	BOGO	F	14	naive	yes	0.3744	ELISA 0.2 - 3
2727	BOGO	F	11	naive	no	0.1764	ELISA < 0.2	1.301029996	1.301029996	1.301029996	1.301029996	1.301029996	1	1	1	1	NA	NA	NA	NA	NA	NA	NA	NA	NA	NA	NA	NA	NA	NA	0	0	0	NA	NA	NA	NA	NA	NA	NA	NA	NA	NA	NA	NA	NA	NA	NA	NA
316	BOGO	F	15	multitypic	no	3.7491	ELISA > 3	2.602059991	2.602059991	2.602059991	2.602059991	2.602059991	NA	NA	NA	NA	NA	NA	NA	NA	NA	NA	NA	NA	NA	NA	NA	NA	NA	NA	0	0	0	NA	NA	NA	NA	NA	NA	NA	NA	NA	NA	NA	NA	NA	NA	NA	NA
291	BOGO	F	10	multitypic	no	3.3607	ELISA > 3	2.602059991	2.602059991	2.602059991	1.301029996	2.276802492	NA	NA	NA	NA	NA	NA	NA	NA	NA	NA	NA	NA	NA	NA	NA	NA	NA	NA	0	0	0	NA	NA	NA	NA	NA	NA	NA	NA	NA	NA	NA	NA	NA	NA	NA	NA
2346	BOGO	F	12	multitypic	yes	2.9043	ELISA 0.2 - 3
2147	BOGO	F	13	primary	yes	1.2812	ELISA 0.2 - 3
1716	BOGO	F	11	multitypic	yes	2.078	ELISA 0.2 - 3
2901	BOGO	M	14	multitypic	no	3.322	ELISA > 3	2.602059991	2.602059991	2.602059991	2.06069784	2.466719454	NA	NA	NA	NA	NA	NA	NA	NA	NA	NA	NA	NA	NA	NA	NA	NA	NA	NA	0	0	0	NA	NA	NA	NA	NA	NA	NA	NA	NA	NA	NA	NA	NA	NA	NA	NA
1534	BOGO	F	13	multitypic	no	3.3437	ELISA > 3	2.602059991	2.602059991	2.602059991	2.602059991	2.602059991	2.106152526	1.873916865	1.92737821	2.315842175	0.890479731	0.560797692	0.712462996	0.785410955	0.307856613	0.405168323	0.260727995	0.506730828	2.363418955	1.969376848	1.999061315	1.669785142	NA	NA	0	0	0	1910	232	514	2915	13181	14373	8531	12383	NA	NA	NA	NA	NA	NA	NA	NA
952	BOGO	M	10	multitypic	no	3.2385	ELISA > 3	2.602059991	2.602059991	2.602059991	1.301029996	2.276802492	1	1	1.982116105	1	NA	NA	0.856216478	NA	NA	NA	0.182847145	NA	NA	NA	NA	NA	NA	den2	1	1	DEN	NA	NA	NA	NA	NA	NA	NA	NA	NA	NA	NA	NA	NA	NA	NA	NA
1149	BOGO	M	12	multitypic	yes	3.7104	ELISA > 3
2429	BOGO	M	15	multitypic	yes	3.8404	ELISA > 3
1696	BOGO	M	11	multitypic	yes	2.9754	ELISA 0.2 - 3
1937	BOGO	F	9	primary	yes	1.1852	ELISA 0.2 - 3
2944	BOGO	M	14	multitypic	yes	3.4118	ELISA > 3
1583	BOGO	F	14	multitypic	yes	3.5092	ELISA > 3
2399	BOGO	F	11	multitypic	yes	3.2895	ELISA > 3
664	BOGO	F	12	multitypic	yes	3.7413	ELISA > 3
982	BOGO	M	15	multitypic	yes	3.7088	ELISA > 3
1007	BOGO	M	9	multitypic	yes	3.5711	ELISA > 3
1967	BOGO	M	13	multitypic	yes	2.9012	ELISA 0.2 - 3
710	BOGO	F	12	multitypic	no	3.6315	ELISA > 3	2.602059991	2.602059991	2.602059991	2.602059991	2.602059991	1.83065351	2.945832319	1	1.854834965	0.60767107	0.98880183	NA	0.576043306	0.288986556	0.895674573	NA	0.367926919	2.193148171	2.960160911	1.513943687	1.545170834	NA	NA	0	0	0	5035	6985	4366	2771	9275	17070	3905	2930	NA	NA	NA	NA	NA	NA	NA	NA
2316	BOGO	M	15	multitypic	yes	3.551	ELISA > 3
2217	BOGO	M	10	multitypic	yes	3.0698	ELISA > 3
1155	BOGO	F	11	multitypic	yes	3.5402	ELISA > 3
2987	BOGO	F	14	multitypic	yes	3.5201	ELISA > 3
2028	BOGO	M	10	multitypic	yes	2.57	ELISA 0.2 - 3
1309	BOGO	F	11	multitypic	yes	3.6114	ELISA > 3
2238	BOGO	M	11	multitypic	yes	3.1627	ELISA > 3
398	BOGO	M	14	multitypic	yes	1.7716	ELISA 0.2 - 3
857	BOGO	M	14	naive	yes	0.605	ELISA 0.2 - 3
2670	BOGO	M	12	primary	yes	1.4158	ELISA 0.2 - 3
2325	BOGO	F	11	multitypic	yes	3.4706	ELISA > 3
926	BOGO	M	12	multitypic	yes	3.6268	ELISA > 3
696	BOGO	M	13	multitypic	yes	3.0141	ELISA > 3
2366	BOGO	M	10	primary	no	1.4173	ELISA 0.2 - 3	1.301029996	2.602059991	1.301029996	1.301029996	1.626287495	1.785329835	1.880813592	1	1	NA	NA	NA	NA	NA	NA	NA	NA	2.217483944	3.162265614	1	1	NA	NA	0	0	0	1851	5302	1139	986	756	1725	443	439	1779	12979	1177	1271	2543	8251	1434	1127
2307	BOGO	F	13	primary	yes	0.7473	ELISA 0.2 - 3
886	BOGO	M	13	multitypic	yes	3.2694	ELISA > 3
522	BOGO	F	11	multitypic	yes	2.4308	ELISA 0.2 - 3
1058	BOGO	F	9	multitypic	yes	3.7042	ELISA > 3
2970	BOGO	M	12	multitypic	no	2.4942	ELISA 0.2 - 3	2.602059991	2.602059991	2.602059991	2.227886705	2.50851667	2.421558193	2.341568205	1.5711126	1	0.935965682	0.950732212	0.499436183	NA	0.591307239	0.542302904	0.247476881	NA	2.167859125	2.089764509	1.371500776	1	yes	den3	4	1	DWWS	7796	2910	2867	754	11806	12105	3925	3935	NA	NA	NA	NA	NA	NA	NA	NA
1457	BOGO	F	10	multitypic	yes	3.4087	ELISA > 3
1257	BOGO	F	10	multitypic	yes	3.4798	ELISA > 3
2694	BOGO	F	12	multitypic	yes	3.5325	ELISA > 3
2845	BOGO	F	13	multitypic	yes	3.7228	ELISA > 3
687	BOGO	M	12	multitypic	no	3.6779	ELISA > 3	2.602059991	2.602059991	2.602059991	2.602059991	2.602059991	NA	NA	NA	NA	NA	NA	NA	NA	NA	NA	NA	NA	NA	NA	NA	NA	NA	NA	0	0	0	NA	NA	NA	NA	NA	NA	NA	NA	NA	NA	NA	NA	NA	NA	NA	NA
345	BOGO	F	10	multitypic	yes	3.5649	ELISA > 3
2962	BOGO	M	12	multitypic	yes	2.8269	ELISA 0.2 - 3
123	BOGO	F	12	primary	yes	1.7531	ELISA 0.2 - 3
229	BOGO	F	12	multitypic	yes	3.2338	ELISA > 3
177	BOGO	M	14	multitypic	yes	3.3112	ELISA > 3
515	BOGO	F	11	multitypic	yes	3.4582	ELISA > 3
662	BOGO	F	14	multitypic	yes	3.6361	ELISA > 3
719	BOGO	F	14	multitypic	yes	2.7016	ELISA 0.2 - 3
2237	BOGO	M	10	multitypic	yes	1.9666	ELISA 0.2 - 3
665	BOGO	F	13	multitypic	yes	3.5804	ELISA > 3
2324	BOGO	F	11	multitypic	yes	2.3565	ELISA 0.2 - 3
2959	BOGO	F	13	multitypic	no	1.391	ELISA 0.2 - 3	1.851258349	2.602059991	1.301029996	1.301029996	1.763844583	1	2.196715873	1	1	NA	0.850669826	NA	NA	NA	0.424285381	NA	NA	1	2.145270177	1	1	NA	NA	0	0	0	153	2535	206	416	1265	4070	587	273	NA	NA	NA	NA	NA	NA	NA	NA
2033	BOGO	F	10	multitypic	yes	3.3777	ELISA > 3
1427	BOGO	F	10	multitypic	yes	3.339	ELISA > 3
647	BOGO	F	12	multitypic	no	3.4613	ELISA > 3	2.602059991	2.602059991	2.602059991	2.602059991	2.602059991	NA	NA	NA	NA	NA	NA	NA	NA	NA	NA	NA	NA	NA	NA	NA	NA	NA	NA	0	0	0	NA	NA	NA	NA	NA	NA	NA	NA	NA	NA	NA	NA	NA	NA	NA	NA
2710	BOGO	F	9	multitypic	yes	3.2323	ELISA > 3
1710	BOGO	M	10	multitypic	yes	2.553	ELISA 0.2 - 3
19	BOGO	M	14	multitypic	no	3.3561	ELISA > 3	2.602059991	2.602059991	2.602059991	2.602059991	2.602059991	NA	NA	NA	NA	NA	NA	NA	NA	NA	NA	NA	NA	NA	NA	NA	NA	NA	NA	0	0	0	NA	NA	NA	NA	NA	NA	NA	NA	NA	NA	NA	NA	NA	NA	NA	NA
162	BOGO	M	11	multitypic	yes	3.1627	ELISA > 3
2196	BOGO	F	13	multitypic	yes	3.3777	ELISA > 3
2863	BOGO	M	9	primary	yes	1.3276	ELISA 0.2 - 3
2312	BOGO	F	11	multitypic	no	2.3627	ELISA 0.2 - 3	2.602059991	2.602059991	2.602059991	2.602059991	2.602059991	2.565133181	1	1	1	0.95004769	NA	NA	NA	0.691625102	NA	NA	NA	2.43691842	1	1	1	yes	den3	4	1	DWWS	709	169	175	946	967	919	530	2536	NA	NA	NA	NA	NA	NA	NA	NA
585	BOGO	F	13	naive	yes	0.7659	ELISA 0.2 - 3
1486	BOGO	M	13	multitypic	yes	1.6773	ELISA 0.2 - 3
1886	BOGO	M	12	primary	yes	2.8718	ELISA 0.2 - 3
2014	BOGO	M	9	multitypic	yes	2.7077	ELISA 0.2 - 3
1982	BOGO	M	11	naive	no	0.4998	ELISA 0.2 - 3	1.301029996	2.008600172	1.301029996	1.301029996	1.47792254	1	1	1	1	NA	NA	NA	NA	NA	NA	NA	NA	1	1	1	1	NA	NA	0	0	0	44	422	38	39	169.5	349	99	122	68.5	611.5	87	88.5	378	534	292	345
1954	BOGO	M	11	naive	no	0.2367	ELISA 0.2 - 3	1.301029996	1.301029996	1.301029996	1.301029996	1.301029996	1	1	1	1	NA	NA	NA	NA	NA	NA	NA	NA	2.336459734	2.546542663	2	1.986771734	NA	NA	0	0	0	26	23.5	21	165	741	614	556	1379.5	256	1258	259.5	581	7718.5	4037.5	1719	9061
1216	BOGO	M	11	multitypic	yes	2.1677	ELISA 0.2 - 3
555	BOGO	M	14	multitypic	no	2.8671	ELISA 0.2 - 3	2.602059991	2.602059991	2.602059991	1.301029996	2.276802492	NA	NA	NA	NA	NA	NA	NA	NA	NA	NA	NA	NA	NA	NA	NA	NA	NA	NA	0	0	0	NA	NA	NA	NA	NA	NA	NA	NA	NA	NA	NA	NA	NA	NA	NA	NA
2993	BOGO	M	14	multitypic	yes	1.7453	ELISA 0.2 - 3
1157	BOGO	F	10	multitypic	no	0.7953	ELISA 0.2 - 3	1.301029996	1.826074803	1.832508913	2.056904851	1.754129641	NA	NA	NA	NA	NA	NA	NA	NA	NA	NA	NA	NA	NA	NA	NA	NA	NA	NA	0	0	0	NA	NA	NA	NA	NA	NA	NA	NA	NA	NA	NA	NA	NA	NA	NA	NA
2838	BOGO	M	9	multitypic	yes	1.2889	ELISA 0.2 - 3
2066	BOGO	F	11	multitypic	yes	3.5634	ELISA > 3
758	BOGO	F	11	multitypic	no	3.2539	ELISA > 3	2.602059991	2.602059991	2.602059991	2.602059991	2.602059991	NA	NA	NA	NA	NA	NA	NA	NA	NA	NA	NA	NA	NA	NA	NA	NA	NA	NA	0	0	0	NA	NA	NA	NA	NA	NA	NA	NA	NA	NA	NA	NA	NA	NA	NA	NA
16	BOGO	M	12	multitypic	yes	3.2895	ELISA > 3
2825	BOGO	M	11	multitypic	yes	3.5464	ELISA > 3
2135	BOGO	M	10	multitypic	yes	3.5263	ELISA > 3
2228	BOGO	M	13	multitypic	yes	2.5639	ELISA 0.2 - 3
162	BOGO	F	11	multitypic	yes	2.8625	ELISA 0.2 - 3
877	BOGO	F	13	multitypic	yes	2.7325	ELISA 0.2 - 3
270	BOGO	M	9	multitypic	yes	3.1895	ELISA > 3
2805	BOGO	F	14	multitypic	no	3.5778	ELISA > 3	2.602059991	2.602059991	2.602059991	2.602059991	2.602059991	2.379824251	1.210389095	2.361084343	1.280845368	0.904732118	0.463409967	0.804366187	0.492416033	0.544559837	0.329166987	0.527936196	0.364560055	3.070482799	2.732969348	3.61357857	2.132089532	NA	NA	0	0	0	14676	3758	8573	2390	22215	23804	12002	9624	NA	NA	NA	NA	NA	NA	NA	NA
1966	BOGO	F	13	multitypic	no	3.4693	ELISA > 3	2.602059991	2.602059991	1.301029996	1.301029996	1.951544993	NA	NA	NA	NA	NA	NA	NA	NA	NA	NA	NA	NA	NA	NA	NA	NA	NA	NA	0	0	0	NA	NA	NA	NA	NA	NA	NA	NA	NA	NA	NA	NA	NA	NA	NA	NA
169	BOGO	M	14	multitypic	no	2.2533	ELISA 0.2 - 3	2.602059991	1.301029996	2.602059991	1.301029996	1.951544993	1.33748084	1	2.774513968	1	0.011782654	NA	0.957210193	NA	9.88E-08	NA	0.778168209	NA	2.559693937	1.735895437	3.319764471	1	NA	NA	0	0	0	548	103	205	149	10339	11391	7677	4952	NA	NA	NA	NA	NA	NA	NA	NA
653	BOGO	F	11	multitypic	yes	2.5712	ELISA 0.2 - 3
2602	BOGO	F	13	multitypic	no	3.3507	ELISA > 3	2.602059991	2.602059991	2.602059991	2.602059991	2.602059991	1	3.045269758	1	1.302268352	NA	0.99368099	NA	0.172420246	NA	0.931390829	NA	0.005347716	1.343729836	3.075359624	1	1	NA	NA	0	0	0	NA	NA	NA	NA	NA	NA	NA	NA	NA	NA	NA	NA	NA	NA	NA	NA
2178	BOGO	M	14	multitypic	no	2.936	ELISA 0.2 - 3	2.602059991	2.602059991	2.602059991	2.602059991	2.602059991	NA	NA	NA	NA	NA	NA	NA	NA	NA	NA	NA	NA	NA	NA	NA	NA	NA	NA	0	0	0	NA	NA	NA	NA	NA	NA	NA	NA	NA	NA	NA	NA	NA	NA	NA	NA
2835	BOGO	F	12	multitypic	no	3.5719	ELISA > 3	2.602059991	2.602059991	2.602059991	2.602059991	2.602059991	NA	NA	NA	NA	NA	NA	NA	NA	NA	NA	NA	NA	NA	NA	NA	NA	NA	NA	0	0	0	NA	NA	NA	NA	NA	NA	NA	NA	NA	NA	NA	NA	NA	NA	NA	NA
1451	BOGO	F	13	multitypic	yes	3.5294	ELISA > 3
1819	BOGO	F	12	multitypic	no	3.5426	ELISA > 3	2.602059991	2.602059991	2.602059991	2.602059991	2.602059991	NA	NA	NA	NA	NA	NA	NA	NA	NA	NA	NA	NA	NA	NA	NA	NA	NA	NA	0	0	0	NA	NA	NA	NA	NA	NA	NA	NA	NA	NA	NA	NA	NA	NA	NA	NA
2452	BOGO	F	9	primary	yes	2.6899	ELISA 0.2 - 3
2822	BOGO	F	13	multitypic	yes	3.5895	ELISA > 3
976	BOGO	F	11	multitypic	no	2.6972	ELISA 0.2 - 3	2.11058971	2.602059991	2.167317335	2.602059991	2.370506757	NA	NA	NA	NA	NA	NA	NA	NA	NA	NA	NA	NA	NA	NA	NA	NA	NA	NA	0	0	0	NA	NA	NA	NA	NA	NA	NA	NA	NA	NA	NA	NA	NA	NA	NA	NA
2052	BOGO	F	14	multitypic	no	3.1749	ELISA > 3	2.602059991	2.602059991	2.230448921	1.886490725	2.330264907	NA	NA	NA	NA	NA	NA	NA	NA	NA	NA	NA	NA	NA	NA	NA	NA	NA	NA	0	0	0	NA	NA	NA	NA	NA	NA	NA	NA	NA	NA	NA	NA	NA	NA	NA	NA
2366	BOGO	M	12	multitypic	yes	3.4313	ELISA > 3
2583	BOGO	M	14	multitypic	yes	3.3433	ELISA > 3
94	BOGO	F	14	multitypic	yes	3.503	ELISA > 3
1291	BOGO	F	11	multitypic	yes	3.2965	ELISA > 3
2980	BOGO	M	11	multitypic	no	2.3105	ELISA 0.2 - 3	2.602059991	2.602059991	2.602059991	2.602059991	2.602059991	NA	NA	NA	NA	NA	NA	NA	NA	NA	NA	NA	NA	NA	NA	NA	NA	NA	NA	0	0	0	NA	NA	NA	NA	NA	NA	NA	NA	NA	NA	NA	NA	NA	NA	NA	NA
2260	BOGO	F	10	naive	no	0.104	ELISA < 0.2	1.301029996	1.301029996	1.301029996	1.301029996	1.301029996	1	1	1	1	NA	NA	NA	NA	NA	NA	NA	NA	3.531861949	2.222716471	2.758154622	2.875639937	NA	NA	0	0	0	42	43.5	44	49	92.5	75.5	75	62	16787	14514.5	15346.5	13238	10333	14632	6246	4446
285	BOGO	M	11	multitypic	no	3.043	ELISA > 3	2.257678575	2.602059991	2.602059991	1.301029996	2.190707138	NA	NA	NA	NA	NA	NA	NA	NA	NA	NA	NA	NA	NA	NA	NA	NA	NA	NA	0	0	0	NA	NA	NA	NA	NA	NA	NA	NA	NA	NA	NA	NA	NA	NA	NA	NA
1741	BOGO	F	12	naive	no	0.1831	ELISA < 0.2	1.301029996	1.301029996	1.301029996	1.301029996	1.301029996	1	1	1	1	NA	NA	NA	NA	NA	NA	NA	NA	NA	NA	NA	NA	NA	NA	0	0	0	NA	NA	NA	NA	NA	NA	NA	NA	NA	NA	NA	NA	NA	NA	NA	NA
1291	BOGO	F	12	multitypic	yes	3.3858	ELISA > 3
172	BOGO	F	10	naive	yes	0.6446	ELISA 0.2 - 3
693	BOGO	M	12	naive	yes	0.2344	ELISA 0.2 - 3
1276	BOGO	F	12	multitypic	yes	3.2935	ELISA > 3
2828	BOGO	F	11	multitypic	no	3.629	ELISA > 3	2.602059991	2.602059991	2.602059991	2.602059991	2.602059991	NA	NA	NA	NA	NA	NA	NA	NA	NA	NA	NA	NA	NA	NA	NA	NA	NA	NA	0	0	0	NA	NA	NA	NA	NA	NA	NA	NA	NA	NA	NA	NA	NA	NA	NA	NA
2353	BOGO	F	13	multitypic	yes	3.5177	ELISA > 3
187	BOGO	F	12	multitypic	yes	3.6173	ELISA > 3
1107	BOGO	F	12	multitypic	yes	3.2496	ELISA > 3
2053	BOGO	M	9	multitypic	no	3.4781	ELISA > 3	2.602059991	2.602059991	2.602059991	2.602059991	2.602059991	NA	NA	NA	NA	NA	NA	NA	NA	NA	NA	NA	NA	NA	NA	NA	NA	NA	NA	0	0	0	NA	NA	NA	NA	NA	NA	NA	NA	NA	NA	NA	NA	NA	NA	NA	NA
2271	BOGO	M	10	naive	yes	0.4395	ELISA 0.2 - 3
2993	BOGO	M	10	multitypic	no	3.4679	ELISA > 3	2.602059991	2.602059991	2.602059991	2.602059991	2.602059991	NA	NA	NA	NA	NA	NA	NA	NA	NA	NA	NA	NA	NA	NA	NA	NA	NA	NA	0	0	0	NA	NA	NA	NA	NA	NA	NA	NA	NA	NA	NA	NA	NA	NA	NA	NA
2590	BOGO	M	12	primary	yes	3.4151	ELISA > 3
775	BOGO	M	11	multitypic	yes	3.443	ELISA > 3
299	BOGO	M	12	multitypic	no	3.5953	ELISA > 3	2.602059991	2.602059991	2.602059991	2.602059991	2.602059991	NA	NA	NA	NA	NA	NA	NA	NA	NA	NA	NA	NA	NA	NA	NA	NA	NA	NA	0	0	0	NA	NA	NA	NA	NA	NA	NA	NA	NA	NA	NA	NA	NA	NA	NA	NA
2795	BOGO	F	9	multitypic	yes	3.4547	ELISA > 3
859	BOGO	M	11	multitypic	yes	3.6408	ELISA > 3
1017	BOGO	M	12	multitypic	no	2.5141	ELISA 0.2 - 3	1.301029996	2.602059991	2.041392685	2.602059991	2.136635666	1	2.345368245	1	1	NA	0.873851786	NA	NA	NA	0.528830374	NA	NA	1	2.37636969	1	1	yes	den1	4	1	DWWS	80	1001	111	175	6027	10593	3276	4851	NA	NA	NA	NA	NA	NA	NA	NA
2172	BOGO	F	9	multitypic	yes	3.4181	ELISA > 3
940	BOGO	M	11	multitypic	yes	3.3741	ELISA > 3
2072	BOGO	M	13	multitypic	yes	3.3214	ELISA > 3
307	BOGO	F	15	multitypic	yes	3.5411	ELISA > 3
2579	BOGO	F	10	multitypic	yes	3.5104	ELISA > 3
2475	BOGO	M	11	multitypic	no	3.5485	ELISA > 3	2.602059991	2.602059991	2.602059991	2.602059991	2.602059991	NA	NA	NA	NA	NA	NA	NA	NA	NA	NA	NA	NA	NA	NA	NA	NA	NA	NA	0	0	0	NA	NA	NA	NA	NA	NA	NA	NA	NA	NA	NA	NA	NA	NA	NA	NA
1366	BOGO	F	10	multitypic	yes	3.6217	ELISA > 3
1525	BOGO	F	12	multitypic	yes	3.1749	ELISA > 3
1669	BOGO	F	10	multitypic	no	3.6071	ELISA > 3	2.602059991	2.602059991	2.602059991	2.602059991	2.602059991	NA	NA	NA	NA	NA	NA	NA	NA	NA	NA	NA	NA	NA	NA	NA	NA	NA	NA	0	0	0	NA	NA	NA	NA	NA	NA	NA	NA	NA	NA	NA	NA	NA	NA	NA	NA
3000	BOGO	M	14	multitypic	no	2.939	ELISA 0.2 - 3	2.602059991	2.602059991	2.602059991	2.602059991	2.602059991	NA	NA	NA	NA	NA	NA	NA	NA	NA	NA	NA	NA	NA	NA	NA	NA	NA	NA	0	0	0	NA	NA	NA	NA	NA	NA	NA	NA	NA	NA	NA	NA	NA	NA	NA	NA
1389	BOGO	M	10	multitypic	yes	3.2935	ELISA > 3
2829	BOGO	F	15	multitypic	yes	3.7462	ELISA > 3
2779	BOGO	M	13	multitypic	no	3.6393	ELISA > 3	2.602059991	2.602059991	2.602059991	2.602059991	2.602059991	2.924611629	1	1.776890222	1	0.991619183	NA	0.555536615	NA	0.904706574	NA	0.338776169	NA	2.878982678	1.335802149	1.654038534	1	yes	den3	1	1	DEN	7396	2015	2429	804	12668	12128	4510	6382	NA	NA	NA	NA	NA	NA	NA	NA
2484	BOGO	F	13	multitypic	yes	3.5192	ELISA > 3
62	BOGO	F	13	multitypic	yes	2.4423	ELISA 0.2 - 3
2762	BOGO	M	10	multitypic	no	3.021	ELISA > 3	2.602059991	2.204119983	2.602059991	2.602059991	2.502574989	NA	NA	NA	NA	NA	NA	NA	NA	NA	NA	NA	NA	NA	NA	NA	NA	NA	NA	0	0	0	NA	NA	NA	NA	NA	NA	NA	NA	NA	NA	NA	NA	NA	NA	NA	NA
374	BOGO	F	14	multitypic	no	3.5133	ELISA > 3	2.602059991	2.602059991	2.602059991	2.602059991	2.602059991	NA	NA	NA	NA	NA	NA	NA	NA	NA	NA	NA	NA	NA	NA	NA	NA	NA	NA	0	0	0	NA	NA	NA	NA	NA	NA	NA	NA	NA	NA	NA	NA	NA	NA	NA	NA
2986	BOGO	F	11	multitypic	yes	3.588	ELISA > 3
2902	BOGO	M	13	multitypic	yes	3.3595	ELISA > 3
1697	BOGO	F	9	multitypic	yes	3.7462	ELISA > 3
2131	BOGO	F	10	multitypic	no	1.8138	ELISA 0.2 - 3	1.301029996	2.214843848	1.812913357	1.301029996	1.657454299	NA	NA	NA	NA	NA	NA	NA	NA	NA	NA	NA	NA	NA	NA	NA	NA	NA	NA	0	0	0	NA	NA	NA	NA	NA	NA	NA	NA	NA	NA	NA	NA	NA	NA	NA	NA
49	BOGO	M	10	multitypic	yes	3.2818	ELISA > 3
275	BOGO	M	10	primary	yes	1.7713	ELISA 0.2 - 3
974	BOGO	F	9	multitypic	yes	3.6202	ELISA > 3
1227	BOGO	F	12	multitypic	yes	3.5997	ELISA > 3
2086	BOGO	F	11	multitypic	yes	3.5953	ELISA > 3
1741	BOGO	M	10	multitypic	no	1.6468	ELISA 0.2 - 3	1.301029996	2.130333768	1.301029996	2.049218023	1.695402946	NA	NA	NA	NA	NA	NA	NA	NA	NA	NA	NA	NA	NA	NA	NA	NA	NA	NA	0	0	0	NA	NA	NA	NA	NA	NA	NA	NA	NA	NA	NA	NA	NA	NA	NA	NA
1642	BOGO	F	10	multitypic	yes	2.1156	ELISA 0.2 - 3
2402	BOGO	F	13	multitypic	no	1.3494	ELISA 0.2 - 3	1.301029996	2.602059991	1.919078092	1.301029996	1.780799519	NA	NA	NA	NA	NA	NA	NA	NA	NA	NA	NA	NA	NA	NA	NA	NA	NA	NA	0	0	0	NA	NA	NA	NA	NA	NA	NA	NA	NA	NA	NA	NA	NA	NA	NA	NA
2970	BOGO	F	13	multitypic	yes	3.6701	ELISA > 3
1761	BOGO	F	9	primary	no	0.715	ELISA 0.2 - 3	1.301029996	1.301029996	1.301029996	2.602059991	1.626287495	NA	NA	NA	NA	NA	NA	NA	NA	NA	NA	NA	NA	NA	NA	NA	NA	NA	NA	0	0	0	NA	NA	NA	NA	NA	NA	NA	NA	NA	NA	NA	NA	NA	NA	NA	NA
1964	BOGO	F	14	naive	no	0.0952	ELISA < 0.2	1.301029996	1.301029996	1.301029996	1.301029996	1.301029996	1	1	1	1	NA	NA	NA	NA	NA	NA	NA	NA	2.530199698	1	1	1.924279286	NA	NA	0	0	0	808	726	874	790.5	874	897.5	620.5	768.5	1590	4786	1496	1549	1361	1842.5	1001	1072.5
1925	BOGO	M	11	naive	yes	0.1494	ELISA < 0.2
1311	BOGO	M	12	multitypic	yes	3.4767	ELISA > 3
2973	BOGO	F	12	multitypic	yes	2.58	ELISA 0.2 - 3
1634	BOGO	F	10	naive	no	0.1436	ELISA < 0.2	1.301029996	1.301029996	1.301029996	1.301029996	1.301029996	1	1	1	1	NA	NA	NA	NA	NA	NA	NA	NA	NA	NA	NA	NA	NA	NA	0	0	0	NA	NA	NA	NA	NA	NA	NA	NA	NA	NA	NA	NA	NA	NA	NA	NA
802	BOGO	M	10	multitypic	no	1.9559	ELISA 0.2 - 3	2.602059991	1.924279286	2.161368002	1.301029996	1.997184319	NA	NA	NA	NA	NA	NA	NA	NA	NA	NA	NA	NA	NA	NA	NA	NA	NA	NA	0	0	0	NA	NA	NA	NA	NA	NA	NA	NA	NA	NA	NA	NA	NA	NA	NA	NA
251	BOGO	F	11	multitypic	no	3.4107	ELISA > 3	2.602059991	2.602059991	2.602059991	2.041392685	2.461893165	NA	NA	NA	NA	NA	NA	NA	NA	NA	NA	NA	NA	NA	NA	NA	NA	NA	NA	0	0	0	NA	NA	NA	NA	NA	NA	NA	NA	NA	NA	NA	NA	NA	NA	NA	NA
1135	BOGO	M	9	multitypic	no	3.6202	ELISA > 3	2.602059991	2.602059991	2.602059991	2.602059991	2.602059991	NA	NA	NA	NA	NA	NA	NA	NA	NA	NA	NA	NA	NA	NA	NA	NA	NA	NA	0	0	0	NA	NA	NA	NA	NA	NA	NA	NA	NA	NA	NA	NA	NA	NA	NA	NA
276	BOGO	F	11	multitypic	yes	3.5338	ELISA > 3
1109	BOGO	F	13	multitypic	yes	3.3902	ELISA > 3
213	BOGO	F	12	multitypic	yes	3.5822	ELISA > 3
2564	BOGO	M	11	multitypic	no	3.6056	ELISA > 3	2.602059991	2.602059991	2.602059991	2.602059991	2.602059991	NA	NA	NA	NA	NA	NA	NA	NA	NA	NA	NA	NA	NA	NA	NA	NA	NA	NA	0	0	0	NA	NA	NA	NA	NA	NA	NA	NA	NA	NA	NA	NA	NA	NA	NA	NA
690	BOGO	F	12	multitypic	yes	3.6686	ELISA > 3
1057	BOGO	M	11	multitypic	no	3.2012	ELISA > 3	2.602059991	2.602059991	2.255272505	1.301029996	2.190105621	NA	NA	NA	NA	NA	NA	NA	NA	NA	NA	NA	NA	NA	NA	NA	NA	NA	NA	0	0	0	NA	NA	NA	NA	NA	NA	NA	NA	NA	NA	NA	NA	NA	NA	NA	NA
807	BOGO	M	12	primary	no	1.9383	ELISA 0.2 - 3	1.301029996	2.602059991	1.301029996	1.301029996	1.626287495	1.672097858	2.372912003	1	1	NA	NA	NA	NA	NA	NA	NA	NA	2.436162647	2.671172843	1.322219295	1	NA	NA	0	0	0	0	2584	0	0	369	1171	0	11	0	2496	0	0	1271	3222	209	685
2356	BOGO	M	13	multitypic	yes	3.1661	ELISA > 3
174	BOGO	M	14	multitypic	yes	3.4781	ELISA > 3
2240	BOGO	F	10	multitypic	yes	3.61	ELISA > 3
2267	BOGO	F	10	multitypic	yes	1.7581	ELISA 0.2 - 3
2025	BOGO	M	9	multitypic	yes	3.5909	ELISA > 3
1766	BOGO	F	13	multitypic	yes	2.999	ELISA 0.2 - 3
1657	BOGO	M	12	multitypic	yes	3.1921	ELISA > 3
188	BOGO	F	13	multitypic	yes	3.2671	ELISA > 3
2346	BOGO	F	11	multitypic	yes	2.3077	ELISA 0.2 - 3
1354	BOGO	F	12	multitypic	no	3.046	ELISA > 3	2.602059991	2.602059991	2.602059991	2.025305865	2.45787146	NA	NA	NA	NA	NA	NA	NA	NA	NA	NA	NA	NA	NA	NA	NA	NA	NA	NA	0	0	0	NA	NA	NA	NA	NA	NA	NA	NA	NA	NA	NA	NA	NA	NA	NA	NA
2520	BOGO	M	13	multitypic	no	3.2163	ELISA > 3	2.602059991	2.602059991	2.602059991	2.602059991	2.602059991	NA	NA	NA	NA	NA	NA	NA	NA	NA	NA	NA	NA	NA	NA	NA	NA	NA	NA	0	0	0	NA	NA	NA	NA	NA	NA	NA	NA	NA	NA	NA	NA	NA	NA	NA	NA
701	BOGO	M	14	multitypic	yes	3.1743	ELISA > 3
1666	BOGO	M	10	primary	no	1.5465	ELISA 0.2 - 3	1.301029996	2.602059991	1.301029996	1.301029996	1.626287495	NA	NA	NA	NA	NA	NA	NA	NA	NA	NA	NA	NA	NA	NA	NA	NA	NA	NA	0	0	0	NA	NA	NA	NA	NA	NA	NA	NA	NA	NA	NA	NA	NA	NA	NA	NA
226	BOGO	M	9	naive	no	0.1817	ELISA < 0.2	1.301029996	1.301029996	1.301029996	1.301029996	1.301029996	1	1	1	1	NA	NA	NA	NA	NA	NA	NA	NA	1	1	1	1	NA	NA	0	0	0	73.5	56.5	62	62	162	182	102.5	139	92.5	91.5	112	126.5	270	316	241	258
2219	BOGO	F	11	multitypic	yes	3.018	ELISA > 3
892	BOGO	F	11	multitypic	no	3.2188	ELISA > 3	2.602059991	2.602059991	2.602059991	2.602059991	2.602059991	2.526755863	2.638350596	2.237514689	1	0.923032357	0.864019969	0.727398415	NA	0.638058304	0.633713655	0.47549472	NA	2.37536366	2.649489894	2.003718873	1.225124237	NA	NA	0	0	0	21299	21143	17561	9781	19626	23364	10729	9483	NA	NA	NA	NA	NA	NA	NA	NA
2264	BOGO	M	14	multitypic	no	3.2468	ELISA > 3	2.602059991	2.602059991	2.602059991	2.178976947	2.49628923	NA	NA	NA	NA	NA	NA	NA	NA	NA	NA	NA	NA	NA	NA	NA	NA	NA	NA	0	0	0	NA	NA	NA	NA	NA	NA	NA	NA	NA	NA	NA	NA	NA	NA	NA	NA
1408	BOGO	M	10	naive	yes	0.1144	ELISA < 0.2
2943	BOGO	M	12	multitypic	yes	3.2086	ELISA > 3
656	BOGO	M	9	naive	no	0.094	ELISA < 0.2	1.301029996	1.301029996	1.301029996	1.301029996	1.301029996	1	1	1	1	NA	NA	NA	NA	NA	NA	NA	NA	NA	NA	NA	NA	NA	NA	0	0	0	NA	NA	NA	NA	NA	NA	NA	NA	NA	NA	NA	NA	NA	NA	NA	NA
2522	BOGO	M	10	multitypic	yes	3.1489	ELISA > 3
408	BOGO	F	12	multitypic	no	2.0802	ELISA 0.2 - 3	2.602059991	2.602059991	1.939519253	1.301029996	2.111167308	NA	NA	NA	NA	NA	NA	NA	NA	NA	NA	NA	NA	NA	NA	NA	NA	NA	NA	0	0	0	NA	NA	NA	NA	NA	NA	NA	NA	NA	NA	NA	NA	NA	NA	NA	NA
2960	BOGO	F	13	multitypic	no	3.0434	ELISA > 3	2.602059991	2.602059991	2.602059991	1.986771734	2.448237927	NA	NA	NA	NA	NA	NA	NA	NA	NA	NA	NA	NA	NA	NA	NA	NA	NA	NA	0	0	0	NA	NA	NA	NA	NA	NA	NA	NA	NA	NA	NA	NA	NA	NA	NA	NA
244	BOGO	M	11	primary	no	2.1082	ELISA 0.2 - 3	1.301029996	2.602059991	1.301029996	1.301029996	1.626287495	NA	NA	NA	NA	NA	NA	NA	NA	NA	NA	NA	NA	NA	NA	NA	NA	NA	NA	0	0	0	NA	NA	NA	NA	NA	NA	NA	NA	NA	NA	NA	NA	NA	NA	NA	NA
501	BOGO	M	10	multitypic	yes	3.0993	ELISA > 3
890	BOGO	M	12	multitypic	yes	2.3941	ELISA 0.2 - 3
2200	BOGO	M	12	multitypic	yes	0.6722	ELISA 0.2 - 3
2530	BOGO	F	10	multitypic	yes	3.154	ELISA > 3
580	BOGO	M	10	multitypic	yes	2.464	ELISA 0.2 - 3
1746	BOGO	F	12	naive	yes	0.338	ELISA 0.2 - 3
2692	BOGO	M	10	multitypic	yes	2.8452	ELISA 0.2 - 3
2546	BOGO	F	13	multitypic	no	3.1375	ELISA > 3	2.602059991	2.602059991	2.602059991	2.602059991	2.602059991	NA	NA	NA	NA	NA	NA	NA	NA	NA	NA	NA	NA	NA	NA	NA	NA	NA	NA	0	0	0	NA	NA	NA	NA	NA	NA	NA	NA	NA	NA	NA	NA	NA	NA	NA	NA
157	BOGO	M	13	multitypic	yes	3.0561	ELISA > 3
2383	BOGO	F	10	multitypic	yes	1.9519	ELISA 0.2 - 3
1549	BOGO	M	12	multitypic	yes	1.9824	ELISA 0.2 - 3
2565	BOGO	M	12	multitypic	yes	3.0841	ELISA > 3
932	BOGO	M	13	multitypic	yes	2.3826	ELISA 0.2 - 3
1169	BOGO	M	14	multitypic	yes	3.0422	ELISA > 3
2329	BOGO	F	12	primary	yes	1.2733	ELISA 0.2 - 3
1175	BOGO	F	14	multitypic	yes	2.2683	ELISA 0.2 - 3
327	BOGO	M	12	multitypic	yes	2.7156	ELISA 0.2 - 3
1875	BOGO	M	10	primary	yes	0.4956	ELISA 0.2 - 3
1263	BOGO	M	14	naive	yes	0.0826	ELISA < 0.2
2418	BOGO	M	12	primary	yes	0.2783	ELISA 0.2 - 3
2049	BOGO	F	12	multitypic	no	3.1095	ELISA > 3	2.602059991	2.602059991	2.602059991	2.602059991	2.602059991	NA	NA	NA	NA	NA	NA	NA	NA	NA	NA	NA	NA	NA	NA	NA	NA	NA	NA	0	0	0	NA	NA	NA	NA	NA	NA	NA	NA	NA	NA	NA	NA	NA	NA	NA	NA
578	BOGO	F	9	multitypic	yes	2.1577	ELISA 0.2 - 3
2444	BOGO	M	12	multitypic	yes	3.0714	ELISA > 3
2578	BOGO	F	13	multitypic	no	2.7931	ELISA 0.2 - 3	2.294466226	2.602059991	2.053078443	2.068185862	2.254447631	NA	NA	NA	NA	NA	NA	NA	NA	NA	NA	NA	NA	NA	NA	NA	NA	NA	NA	0	0	0	NA	NA	NA	NA	NA	NA	NA	NA	NA	NA	NA	NA	NA	NA	NA	NA
2534	BOGO	M	11	multitypic	yes	3.0777	ELISA > 3
1882	BOGO	F	10	multitypic	yes	3.1171	ELISA > 3
890	BOGO	M	13	multitypic	no	3.2099	ELISA > 3	2.602059991	2.602059991	2.602059991	2.602059991	2.602059991	NA	NA	NA	NA	NA	NA	NA	NA	NA	NA	NA	NA	NA	NA	NA	NA	NA	NA	0	0	0	NA	NA	NA	NA	NA	NA	NA	NA	NA	NA	NA	NA	NA	NA	NA	NA
678	BOGO	F	12	primary	yes	1.394	ELISA 0.2 - 3
79	BOGO	M	10	naive	no	0.0775	ELISA < 0.2	1.301029996	1.301029996	1.301029996	1.301029996	1.301029996	1	1	1	1	NA	NA	NA	NA	NA	NA	NA	NA	1	1	1	1	NA	NA	0	0	0	145.5	114.5	128	140.5	280	302	171	222.5	153	157	159	167	364	402	299	334
1364	BOGO	F	10	multitypic	yes	3.0981	ELISA > 3
2073	BOGO	F	13	multitypic	yes	3.0727	ELISA > 3
2487	BOGO	F	11	multitypic	yes	3.1553	ELISA > 3
229	BOGO	M	13	multitypic	yes	2.924	ELISA 0.2 - 3
885	BOGO	M	9	primary	yes	0.6023	ELISA 0.2 - 3
639	BOGO	M	9	multitypic	yes	1.544	ELISA 0.2 - 3
782	BOGO	M	12	multitypic	yes	2.9545	ELISA 0.2 - 3
2425	BOGO	F	11	multitypic	yes	1.6266	ELISA 0.2 - 3
1051	BOGO	F	11	naive	yes	0.0813	ELISA < 0.2
1690	BOGO	M	11	multitypic	yes	3.1908	ELISA > 3
1595	BOGO	F	12	multitypic	yes	3.2112	ELISA > 3
1275	BOGO	M	9	multitypic	yes	2.9812	ELISA 0.2 - 3
1367	BOGO	F	10	multitypic	yes	3.1553	ELISA > 3
1207	BOGO	M	11	multitypic	no	3.1718	ELISA > 3	NA	NA	NA	NA	NA	NA	NA	NA	NA	NA	NA	NA	NA	NA	NA	NA	NA	NA	NA	NA	NA	NA	NA	0	0	0	NA	NA	NA	NA	NA	NA	NA	NA	NA	NA	NA	NA	NA	NA	NA	NA
568	BOGO	M	12	multitypic	no	3.0765	ELISA > 3	NA	NA	NA	NA	NA	1	1	3.05393363	2.559898211	NA	NA	0.873533404	0.980810817	NA	NA	0.731486824	0.74330607	1	1	2.613510432	2.297433689	NA	NA	0	0	0	944	704	5764	7092	9909	10164	7835	15603	NA	NA	NA	NA	NA	NA	NA	NA
1349	BOGO	F	12	multitypic	yes	1.7142	ELISA 0.2 - 3
1011	BOGO	M	10	multitypic	no	3.1502	ELISA > 3	2.602059991	2.602059991	2.602059991	2.602059991	2.602059991	NA	NA	NA	NA	NA	NA	NA	NA	NA	NA	NA	NA	NA	NA	NA	NA	NA	NA	0	0	0	NA	NA	NA	NA	NA	NA	NA	NA	NA	NA	NA	NA	NA	NA	NA	NA
2704	BOGO	F	15	multitypic	no	3.0206	ELISA > 3	NA	NA	NA	NA	NA	NA	NA	NA	NA	NA	NA	NA	NA	NA	NA	NA	NA	NA	NA	NA	NA	NA	NA	0	0	0	NA	NA	NA	NA	NA	NA	NA	NA	NA	NA	NA	NA	NA	NA	NA	NA
2599	BOGO	F	15	multitypic	no	2.7334	ELISA 0.2 - 3	2.602059991	2.602059991	2.283301229	1.301029996	2.197112802	NA	NA	NA	NA	NA	NA	NA	NA	NA	NA	NA	NA	NA	NA	NA	NA	NA	NA	0	0	0	NA	NA	NA	NA	NA	NA	NA	NA	NA	NA	NA	NA	NA	NA	NA	NA
1287	BOGO	F	13	multitypic	no	3.1159	ELISA > 3	NA	NA	NA	NA	NA	NA	NA	NA	NA	NA	NA	NA	NA	NA	NA	NA	NA	NA	NA	NA	NA	NA	NA	0	0	0	NA	NA	NA	NA	NA	NA	NA	NA	NA	NA	NA	NA	NA	NA	NA	NA
2202	BOGO	F	13	multitypic	yes	3.0549	ELISA > 3
1173	BOGO	M	12	multitypic	yes	3.187	ELISA > 3
89	BOGO	M	14	multitypic	yes	3.0828	ELISA > 3
2544	BOGO	M	10	primary	yes	0.5324	ELISA 0.2 - 3
300	BOGO	M	10	primary	yes	1.3965	ELISA 0.2 - 3
678	BOGO	M	10	multitypic	no	3.2569	ELISA > 3	NA	NA	NA	NA	NA	NA	NA	NA	NA	NA	NA	NA	NA	NA	NA	NA	NA	NA	NA	NA	NA	NA	NA	0	0	0	NA	NA	NA	NA	NA	NA	NA	NA	NA	NA	NA	NA	NA	NA	NA	NA
2686	BOGO	F	10	multitypic	yes	3.1947	ELISA > 3
2549	BOGO	M	12	multitypic	yes	3.0943	ELISA > 3
2505	BOGO	M	9	multitypic	yes	3.187	ELISA > 3
878	BOGO	F	9	naive	no	0.0775	ELISA < 0.2	1.301029996	1.301029996	1.301029996	1.301029996	1.301029996	1	1	1	1	NA	NA	NA	NA	NA	NA	NA	NA	NA	NA	NA	NA	NA	NA	0	0	0	NA	NA	NA	NA	NA	NA	NA	NA	NA	NA	NA	NA	NA	NA	NA	NA
2532	BOGO	F	9	primary	yes	1.0548	ELISA 0.2 - 3
1102	BOGO	M	11	multitypic	yes	3.0777	ELISA > 3
843	BOGO	M	10	primary	yes	0.6239	ELISA 0.2 - 3
2779	BOGO	F	9	multitypic	yes	3.2264	ELISA > 3
1547	BOGO	M	11	multitypic	yes	3.2074	ELISA > 3
477	BOGO	M	11	multitypic	no	3.079	ELISA > 3	NA	NA	NA	NA	NA	2.602275983	1.645472789	2.0376163	1	0.998551142	0.509829077	0.756955333	NA	0.877436681	0.355769292	0.334687316	NA	3.256567427	3.258830728	2.869992018	1.86678271	NA	NA	0	0	0	13704	4403	8832	3306	18262	16976	11546	9058	NA	NA	NA	NA	NA	NA	NA	NA
47	BOGO	F	10	multitypic	no	1.6304	ELISA 0.2 - 3	1.301029996	2.103803721	1.301029996	2.602059991	1.826980926	1	1	1	2.037748592	NA	NA	NA	0.800027969	NA	NA	NA	0.301992699	1.437925261	2.302748524	1.560540314	2.265462651	no	den2	5	1	DEN+DWWS	1	1	1	4152	9	631	1	4589	NA	NA	NA	NA	NA	NA	NA	NA
1132	BOGO	M	14	multitypic	yes	2.1514	ELISA 0.2 - 3
579	BOGO	F	13	multitypic	no	3.0536	ELISA > 3	NA	NA	NA	NA	NA	NA	NA	NA	NA	NA	NA	NA	NA	NA	NA	NA	NA	NA	NA	NA	NA	NA	NA	0	0	0	NA	NA	NA	NA	NA	NA	NA	NA	NA	NA	NA	NA	NA	NA	NA	NA
2533	BOGO	M	12	multitypic	yes	2.9316	ELISA 0.2 - 3
1316	BOGO	M	12	naive	yes	0.0762	ELISA < 0.2
1181	BOGO	M	12	multitypic	no	3.0981	ELISA > 3	NA	NA	NA	NA	NA	NA	NA	NA	NA	NA	NA	NA	NA	NA	NA	NA	NA	NA	NA	NA	NA	NA	NA	0	0	0	NA	NA	NA	NA	NA	NA	NA	NA	NA	NA	NA	NA	NA	NA	NA	NA
653	BOGO	M	9	multitypic	no	2.5135	ELISA 0.2 - 3	2.167317335	2.602059991	2.602059991	2.230448921	2.40047156	2.017629027	3.006135066	1.468073326	2.224590298	0.725001507	0.990729987	0.352370116	0.667626242	0.34049336	0.912618549	0.022232356	0.478602764	1.846506687	2.630916024	1	1.431616848	NA	NA	0	0	0	1776	9729	1132	1952	5794	14410	1781	619	NA	NA	NA	NA	NA	NA	NA	NA
412	BOGO	M	9	primary	yes	0.596	ELISA 0.2 - 3
501	BOGO	M	12	multitypic	yes	4.1771	ELISA > 3
1399	BOGO	F	10	multitypic	yes	4.3909	ELISA > 3
478	BOGO	M	14	naive	yes	0.1388	ELISA < 0.2
1849	BOGO	F	12	multitypic	yes	2.2808	ELISA 0.2 - 3
1413	BOGO	F	10	multitypic	yes	4.6141	ELISA > 3
2153	BOGO	M	13	multitypic	yes	4.0946	ELISA > 3
1178	BOGO	F	13	multitypic	yes	3.9783	ELISA > 3
2961	BOGO	F	10	multitypic	yes	4.4247	ELISA > 3
2143	BOGO	M	10	multitypic	yes	3.6913	ELISA > 3
716	BOGO	M	11	multitypic	no	4.5785	ELISA > 3	NA	NA	NA	NA	NA	NA	NA	NA	NA	NA	NA	NA	NA	NA	NA	NA	NA	NA	NA	NA	NA	NA	NA	0	0	0	NA	NA	NA	NA	NA	NA	NA	NA	NA	NA	NA	NA	NA	NA	NA	NA
1740	BOGO	F	13	multitypic	no	4.3272	ELISA > 3	NA	NA	NA	NA	NA	NA	NA	NA	NA	NA	NA	NA	NA	NA	NA	NA	NA	NA	NA	NA	NA	NA	NA	0	0	0	NA	NA	NA	NA	NA	NA	NA	NA	NA	NA	NA	NA	NA	NA	NA	NA
1038	BOGO	M	14	multitypic	yes	4.1977	ELISA > 3
2843	BOGO	F	11	multitypic	yes	3.9895	ELISA > 3
2713	BOGO	M	11	multitypic	yes	4.3103	ELISA > 3
731	BOGO	M	12	multitypic	yes	4.4022	ELISA > 3
945	BOGO	F	10	multitypic	yes	4.1096	ELISA > 3
819	BOGO	M	12	multitypic	yes	4.6498	ELISA > 3
1490	BOGO	M	11	multitypic	yes	4.5279	ELISA > 3
499	BOGO	F	9	multitypic	yes	4.209	ELISA > 3
2770	BOGO	M	9	multitypic	no	4.2221	ELISA > 3	NA	NA	NA	NA	NA	NA	NA	NA	NA	NA	NA	NA	NA	NA	NA	NA	NA	NA	NA	NA	NA	NA	NA	0	0	0	NA	NA	NA	NA	NA	NA	NA	NA	NA	NA	NA	NA	NA	NA	NA	NA
1553	BOGO	M	14	multitypic	yes	3.8564	ELISA > 3
2881	BOGO	M	12	multitypic	yes	3.8357	ELISA > 3
397	BOGO	F	14	multitypic	yes	3.9877	ELISA > 3
2881	BOGO	M	12	multitypic	yes	3.3087	ELISA > 3
1292	BOGO	F	13	multitypic	no	2.6428	ELISA 0.2 - 3	1.301029996	2.602059991	2.068185862	2.602059991	2.14333396	1	1.662074396	1	1	NA	0.531601321	NA	NA	NA	0.206263689	NA	NA	NA	NA	NA	NA	NA	den3	4	1	DWWS	NA	NA	NA	NA	NA	NA	NA	NA	NA	NA	NA	NA	NA	NA	NA	NA
1064	BOGO	F	11	multitypic	no	3.5619	ELISA > 3	NA	NA	NA	NA	NA	NA	NA	NA	NA	NA	NA	NA	NA	NA	NA	NA	NA	NA	NA	NA	NA	NA	NA	0	0	0	NA	NA	NA	NA	NA	NA	NA	NA	NA	NA	NA	NA	NA	NA	NA	NA
2874	BOGO	F	12	multitypic	yes	4.4266	ELISA > 3
2763	BOGO	F	11	multitypic	yes	4.2578	ELISA > 3
1240	BOGO	F	12	multitypic	yes	3.5994	ELISA > 3
2334	BOGO	M	11	multitypic	yes	4.3084	ELISA > 3
1410	BOGO	M	14	multitypic	yes	4.0439	ELISA > 3
2144	BOGO	F	11	naive	no	0.105	ELISA < 0.2	1.301029996	1.301029996	1.301029996	1.301029996	1.301029996	1	1	1	1	NA	NA	NA	NA	NA	NA	NA	NA	NA	NA	NA	NA	NA	NA	0	0	0	NA	NA	NA	NA	NA	NA	NA	NA	NA	NA	NA	NA	NA	NA	NA	NA
970	BOGO	F	11	multitypic	yes	4.2878	ELISA > 3
365	BOGO	M	13	multitypic	yes	4.0983	ELISA > 3
2132	BOGO	M	12	multitypic	no	4.5579	ELISA > 3	NA	NA	NA	NA	NA	NA	NA	NA	NA	NA	NA	NA	NA	NA	NA	NA	NA	NA	NA	NA	NA	NA	NA	0	0	0	NA	NA	NA	NA	NA	NA	NA	NA	NA	NA	NA	NA	NA	NA	NA	NA
1255	BOGO	M	10	multitypic	yes	4.4885	ELISA > 3
2119	BOGO	M	14	multitypic	no	3.8751	ELISA > 3	NA	NA	NA	NA	NA	1.694184501	2.407958896	1.962667064	2.223014606	0.544637946	0.967057607	0.989747896	0.794993164	0.235177767	0.610259019	0.013545435	0.457533626	1.869506565	2.446442452	2.11132843	1.702252583	NA	NA	0	0	0	3880	2884	7581	1870	21046	23178	17222	16467	NA	NA	NA	NA	NA	NA	NA	NA
1541	BOGO	F	12	multitypic	no	4.1227	ELISA > 3	NA	NA	NA	NA	NA	NA	NA	NA	NA	NA	NA	NA	NA	NA	NA	NA	NA	NA	NA	NA	NA	NA	NA	0	0	0	NA	NA	NA	NA	NA	NA	NA	NA	NA	NA	NA	NA	NA	NA	NA	NA
2550	BOGO	M	10	multitypic	no	4.3422	ELISA > 3	NA	NA	NA	NA	NA	NA	NA	NA	NA	NA	NA	NA	NA	NA	NA	NA	NA	NA	NA	NA	NA	NA	NA	0	0	0	NA	NA	NA	NA	NA	NA	NA	NA	NA	NA	NA	NA	NA	NA	NA	NA
2744	BOGO	M	13	multitypic	no	3.7138	ELISA > 3	NA	NA	NA	NA	NA	NA	NA	NA	NA	NA	NA	NA	NA	NA	NA	NA	NA	NA	NA	NA	NA	NA	NA	0	0	0	NA	NA	NA	NA	NA	NA	NA	NA	NA	NA	NA	NA	NA	NA	NA	NA
1478	BOGO	F	12	naive	no	0.1182	ELISA < 0.2	1.301029996	1.301029996	1.301029996	1.301029996	1.301029996	1	1	1	1	NA	NA	NA	NA	NA	NA	NA	NA	3.302979937	2.63748973	2.133538908	2.120573931	NA	NA	0	0	0	14754	5624	12862.5	2313	22806	14187	13555	5962.5	24058	14930	23257	5258	24323	24946	24710	23272
763	BOGO	F	13	multitypic	yes	4.1659	ELISA > 3
2419	BOGO	F	11	multitypic	yes	4.209	ELISA > 3
1410	BOGO	M	9	multitypic	no	4.7211	ELISA > 3	NA	NA	NA	NA	NA	NA	NA	NA	NA	NA	NA	NA	NA	NA	NA	NA	NA	NA	NA	NA	NA	NA	NA	0	0	0	NA	NA	NA	NA	NA	NA	NA	NA	NA	NA	NA	NA	NA	NA	NA	NA
131	BOGO	M	14	multitypic	no	1.8869	ELISA 0.2 - 3	2.602059991	2.602059991	2.602059991	2.602059991	2.602059991	1.865070801	3.102186694	1.992277087	2.448831947	0.645601927	0.937738834	0.951007894	0.793918834	0.270093379	0.809758281	0.087329162	0.558583242	1	2.55459352	1.539597612	1.926327779	NA	NA	0	0	0	2617	6818	4369	7350	22351	23526	16435	22275	NA	NA	NA	NA	NA	NA	NA	NA
646	BOGO	F	10	primary	no	3.6294	ELISA > 3	1.301029996	2.139879086	1.301029996	1.301029996	1.510742268	1	2.292865858	1	1	NA	0.875571784	NA	NA	NA	0.494235451	NA	NA	1	2.957259763	1	1	yes	den3	1	1	DEN	NA	NA	NA	NA	NA	NA	NA	NA	NA	NA	NA	NA	NA	NA	NA	NA
418	BOGO	M	9	multitypic	yes	3.1431	ELISA > 3
1442	BOGO	F	10	multitypic	no	3.3762	ELISA > 3	NA	NA	NA	NA	NA	NA	NA	NA	NA	NA	NA	NA	NA	NA	NA	NA	NA	NA	NA	NA	NA	NA	NA	0	0	0	NA	NA	NA	NA	NA	NA	NA	NA	NA	NA	NA	NA	NA	NA	NA	NA
2142	BOGO	F	11	multitypic	yes	3.8339	ELISA > 3
788	BOGO	M	12	multitypic	yes	4.3384	ELISA > 3
1270	BOGO	M	9	multitypic	yes	4.5597	ELISA > 3
1821	BOGO	F	13	multitypic	yes	4.1715	ELISA > 3
1618	BOGO	F	14	multitypic	no	4.6273	ELISA > 3	NA	NA	NA	NA	NA	1.699044632	1.525919027	1.659367622	1	0.557263665	0.450246541	0.558025146	NA	0.19340866	0.11581451	0.068462731	NA	2.679591158	2.766425415	2.711627297	2.056828231	NA	NA	0	0	0	3438	862	1290	486	9945	13340	6011	2800	NA	NA	NA	NA	NA	NA	NA	NA
1449	BOGO	F	13	multitypic	no	4.4772	ELISA > 3	NA	NA	NA	NA	NA	NA	NA	NA	NA	NA	NA	NA	NA	NA	NA	NA	NA	NA	NA	NA	NA	NA	NA	0	0	0	NA	NA	NA	NA	NA	NA	NA	NA	NA	NA	NA	NA	NA	NA	NA	NA
1648	BOGO	M	13	multitypic	no	3.6576	ELISA > 3	NA	NA	NA	NA	NA	NA	NA	NA	NA	NA	NA	NA	NA	NA	NA	NA	NA	NA	NA	NA	NA	NA	NA	0	0	0	NA	NA	NA	NA	NA	NA	NA	NA	NA	NA	NA	NA	NA	NA	NA	NA
1307	BOGO	M	12	multitypic	no	3.937	ELISA > 3	NA	NA	NA	NA	NA	NA	NA	NA	NA	NA	NA	NA	NA	NA	NA	NA	NA	NA	NA	NA	NA	NA	NA	0	0	0	NA	NA	NA	NA	NA	NA	NA	NA	NA	NA	NA	NA	NA	NA	NA	NA
2505	BOGO	F	9	multitypic	yes	4.0927	ELISA > 3
913	BOGO	F	12	multitypic	no	4.6085	ELISA > 3	NA	NA	NA	NA	NA	NA	NA	NA	NA	NA	NA	NA	NA	NA	NA	NA	NA	NA	NA	NA	NA	NA	NA	0	0	0	NA	NA	NA	NA	NA	NA	NA	NA	NA	NA	NA	NA	NA	NA	NA	NA
1907	BOGO	F	15	multitypic	no	4.0383	ELISA > 3	NA	NA	NA	NA	NA	NA	NA	NA	NA	NA	NA	NA	NA	NA	NA	NA	NA	NA	NA	NA	NA	NA	NA	0	0	0	NA	NA	NA	NA	NA	NA	NA	NA	NA	NA	NA	NA	NA	NA	NA	NA
2148	BOGO	M	10	multitypic	yes	4.164	ELISA > 3
1189	BOGO	M	11	multitypic	yes	4.5616	ELISA > 3
573	BOGO	F	13	multitypic	yes	4.2315	ELISA > 3
1195	BOGO	F	14	multitypic	yes	4.5091	ELISA > 3
2801	BOGO	M	9	multitypic	yes	4.4228	ELISA > 3
456	BOGO	M	11	multitypic	yes	4.0121	ELISA > 3
2504	BOGO	F	13	multitypic	yes	4.1002	ELISA > 3
2420	BOGO	M	11	multitypic	yes	4.526	ELISA > 3
600	BOGO	M	11	multitypic	yes	4.5673	ELISA > 3
21	BOGO	F	11	multitypic	yes	4.2446	ELISA > 3
653	BOGO	M	11	multitypic	no	4.4041	ELISA > 3	NA	NA	NA	NA	NA	NA	NA	NA	NA	NA	NA	NA	NA	NA	NA	NA	NA	NA	NA	NA	NA	NA	NA	0	0	0	NA	NA	NA	NA	NA	NA	NA	NA	NA	NA	NA	NA	NA	NA	NA	NA
1137	BOGO	M	12	multitypic	yes	4.2728	ELISA > 3
2333	BOGO	F	10	multitypic	yes	4.4172	ELISA > 3
379	BOGO	M	12	multitypic	no	4.1621	ELISA > 3	NA	NA	NA	NA	NA	NA	NA	NA	NA	NA	NA	NA	NA	NA	NA	NA	NA	NA	NA	NA	NA	NA	NA	0	0	0	NA	NA	NA	NA	NA	NA	NA	NA	NA	NA	NA	NA	NA	NA	NA	NA
2013	BOGO	M	12	multitypic	yes	4.496	ELISA > 3
992	BOGO	M	10	multitypic	yes	4.1959	ELISA > 3
1764	BOGO	F	14	multitypic	no	2.9954	ELISA 0.2 - 3	2.602059991	2.602059991	2.602059991	2.206825876	2.503251463	NA	NA	NA	NA	NA	NA	NA	NA	NA	NA	NA	NA	NA	NA	NA	NA	NA	NA	0	0	0	NA	NA	NA	NA	NA	NA	NA	NA	NA	NA	NA	NA	NA	NA	NA	NA
2018	BOGO	F	11	multitypic	yes	4.2671	ELISA > 3
314	BOGO	F	15	multitypic	yes	4.5616	ELISA > 3
1352	BOGO	F	11	multitypic	no	3.1361	ELISA > 3	NA	NA	NA	NA	NA	NA	NA	NA	NA	NA	NA	NA	NA	NA	NA	NA	NA	NA	NA	NA	NA	NA	NA	0	0	0	NA	NA	NA	NA	NA	NA	NA	NA	NA	NA	NA	NA	NA	NA	NA	NA
391	BOGO	M	11	multitypic	yes	4.4022	ELISA > 3
1534	BOGO	M	14	multitypic	no	3.9539	ELISA > 3	NA	NA	NA	NA	NA	NA	NA	NA	NA	NA	NA	NA	NA	NA	NA	NA	NA	NA	NA	NA	NA	NA	NA	0	0	0	NA	NA	NA	NA	NA	NA	NA	NA	NA	NA	NA	NA	NA	NA	NA	NA
2978	BOGO	M	10	multitypic	no	0.8478	ELISA 0.2 - 3	2.602059991	2.602059991	2.602059991	2.602059991	2.602059991	NA	NA	NA	NA	NA	NA	NA	NA	NA	NA	NA	NA	NA	NA	NA	NA	NA	NA	0	0	0	NA	NA	NA	NA	NA	NA	NA	NA	NA	NA	NA	NA	NA	NA	NA	NA
492	BOGO	F	10	multitypic	yes	3.9502	ELISA > 3
1800	BOGO	F	12	multitypic	yes	4.4547	ELISA > 3
2195	BOGO	M	10	multitypic	yes	4.5072	ELISA > 3
1769	BOGO	F	14	multitypic	yes	3.8432	ELISA > 3
1441	BOGO	M	12	multitypic	yes	3.3987	ELISA > 3
643	BOGO	F	14	multitypic	yes	2.9298	ELISA 0.2 - 3
1232	BOGO	M	10	multitypic	no	3.123	ELISA > 3	1.301029996	2.602059991	1.301029996	2.602059991	1.951544993	1	2.749100348	1	1	NA	0.952239107	NA	NA	NA	0.762965663	NA	NA	NA	NA	NA	NA	yes	den4	1	1	DEN	NA	NA	NA	NA	NA	NA	NA	NA	NA	NA	NA	NA	NA	NA	NA	NA
2105	BOGO	F	11	multitypic	yes	2.6728	ELISA 0.2 - 3
1454	BOGO	F	10	multitypic	yes	4.0121	ELISA > 3
730	BOGO	M	11	multitypic	yes	0.3455	ELISA 0.2 - 3
65	BOGO	M	14	multitypic	no	3.9711	ELISA > 3	NA	NA	NA	NA	NA	NA	NA	NA	NA	NA	NA	NA	NA	NA	NA	NA	NA	NA	NA	NA	NA	NA	NA	0	0	0	NA	NA	NA	NA	NA	NA	NA	NA	NA	NA	NA	NA	NA	NA	NA	NA
1554	BOGO	M	10	multitypic	yes	4.0155	ELISA > 3
1878	BOGO	F	14	multitypic	yes	3.9044	ELISA > 3
1677	BOGO	M	9	multitypic	yes	4.1181	ELISA > 3
1210	BOGO	F	9	multitypic	yes	3.7128	ELISA > 3
2622	BOGO	F	12	multitypic	no	3.8137	ELISA > 3	NA	NA	NA	NA	NA	NA	NA	NA	NA	NA	NA	NA	NA	NA	NA	NA	NA	NA	NA	NA	NA	NA	NA	0	0	0	NA	NA	NA	NA	NA	NA	NA	NA	NA	NA	NA	NA	NA	NA	NA	NA
306	BOGO	M	11	multitypic	yes	4.2755	ELISA > 3
474	BOGO	M	11	multitypic	no	3.9523	ELISA > 3	NA	NA	NA	NA	NA	NA	NA	NA	NA	NA	NA	NA	NA	NA	NA	NA	NA	NA	NA	NA	NA	NA	NA	0	0	0	NA	NA	NA	NA	NA	NA	NA	NA	NA	NA	NA	NA	NA	NA	NA	NA
1986	BOGO	M	11	multitypic	no	4.2156	ELISA > 3	NA	NA	NA	NA	NA	1	2.465130818	1.679035719	1	NA	0.902462598	0.547403227	NA	NA	0.60420853	0.1770064	NA	1.462552368	2.801586709	2.024239747	1.663214725	NA	NA	0	0	0	1320	1551	6649	433	4527	5607	3531	2151	NA	NA	NA	NA	NA	NA	NA	NA
1575	BOGO	M	12	multitypic	yes	3.889	ELISA > 3
2857	BOGO	F	15	multitypic	yes	4.0412	ELISA > 3
1427	BOGO	M	14	multitypic	yes	4.1301	ELISA > 3
1201	BOGO	F	13	multitypic	yes	3.8479	ELISA > 3
35	BOGO	F	11	multitypic	yes	4.2635	ELISA > 3
1306	BOGO	M	10	multitypic	yes	3.5948	ELISA > 3
2072	BOGO	M	12	multitypic	yes	4.0651	ELISA > 3
1539	BOGO	F	10	multitypic	yes	4.3405	ELISA > 3
2539	BOGO	F	13	multitypic	no	4.1694	ELISA > 3	NA	NA	NA	NA	NA	NA	NA	NA	NA	NA	NA	NA	NA	NA	NA	NA	NA	NA	NA	NA	NA	NA	NA	0	0	0	NA	NA	NA	NA	NA	NA	NA	NA	NA	NA	NA	NA	NA	NA	NA	NA
1795	BOGO	F	10	multitypic	yes	4.1523	ELISA > 3
2460	BOGO	M	12	multitypic	no	2.9963	ELISA 0.2 - 3	2.602059991	2.602059991	2.602059991	2.602059991	2.602059991	1.41636992	1.918240539	2.658949919	2.405647215	0.317379719	0.694637584	0.959089994	0.897313356	0.025367409	0.269918425	0.744277513	0.570088199	NA	NA	NA	NA	no	den2	1	1	DEN	NA	NA	NA	NA	NA	NA	NA	NA	NA	NA	NA	NA	NA	NA	NA	NA
1927	BOGO	F	10	multitypic	yes	4.0104	ELISA > 3
2671	BOGO	F	10	multitypic	yes	4.2857	ELISA > 3
1839	BOGO	F	9	multitypic	no	0.2001	ELISA 0.2 - 3	NA	NA	NA	NA	NA	NA	NA	NA	NA	NA	NA	NA	NA	NA	NA	NA	NA	NA	NA	NA	NA	NA	NA	0	0	0	NA	NA	NA	NA	NA	NA	NA	NA	NA	NA	NA	NA	NA	NA	NA	NA
2867	BOGO	M	10	multitypic	yes	3.9061	ELISA > 3
1811	BOGO	M	12	multitypic	yes	3.9523	ELISA > 3
2786	BOGO	M	10	multitypic	yes	4.0104	ELISA > 3
350	BOGO	M	11	multitypic	yes	3.6598	ELISA > 3
407	BOGO	F	9	multitypic	yes	2.2301	ELISA 0.2 - 3
1081	BOGO	F	9	multitypic	yes	4.0566	ELISA > 3
2313	BOGO	M	9	multitypic	yes	4.2703	ELISA > 3
2341	BOGO	F	10	multitypic	yes	4.3199	ELISA > 3
664	BOGO	F	12	multitypic	yes	4.2054	ELISA > 3
1010	BOGO	M	10	multitypic	yes	4.19	ELISA > 3
1013	BOGO	F	13	multitypic	yes	2.8646	ELISA 0.2 - 3
567	BOGO	M	12	naive	yes	0.1026	ELISA < 0.2
908	BOGO	M	10	multitypic	yes	4.1147	ELISA > 3
2901	BOGO	F	12	multitypic	no	4.1694	ELISA > 3	NA	NA	NA	NA	NA	NA	NA	NA	NA	NA	NA	NA	NA	NA	NA	NA	NA	NA	NA	NA	NA	NA	NA	0	0	0	NA	NA	NA	NA	NA	NA	NA	NA	NA	NA	NA	NA	NA	NA	NA	NA
177	BOGO	M	12	multitypic	yes	4.0976	ELISA > 3
1814	BOGO	F	13	multitypic	no	4.0583	ELISA > 3	NA	NA	NA	NA	NA	NA	NA	NA	NA	NA	NA	NA	NA	NA	NA	NA	NA	NA	NA	NA	NA	NA	NA	0	0	0	NA	NA	NA	NA	NA	NA	NA	NA	NA	NA	NA	NA	NA	NA	NA	NA
681	BOGO	F	15	multitypic	yes	3.3503	ELISA > 3
1134	BOGO	F	12	multitypic	yes	4.1694	ELISA > 3
1733	BOGO	M	12	multitypic	yes	4.0361	ELISA > 3
2227	BOGO	F	14	multitypic	yes	4.1318	ELISA > 3
479	BOGO	F	11	multitypic	yes	4.2156	ELISA > 3
1541	BOGO	F	9	multitypic	yes	1.7444	ELISA 0.2 - 3
2718	BOGO	M	12	multitypic	no	2.3207	ELISA 0.2 - 3	2.170261715	2.602059991	2.602059991	1.301029996	2.168852923	1	1	1	1	NA	NA	NA	NA	NA	NA	NA	NA	1	1	1	1	NA	NA	0	0	0	1513	713	1940	222	3912	4509	2388	1763	NA	NA	NA	NA	NA	NA	NA	NA
2394	BOGO	M	13	multitypic	yes	4.2105	ELISA > 3
1143	BOGO	F	10	multitypic	yes	4.1062	ELISA > 3
1798	BOGO	M	9	multitypic	yes	4.048	ELISA > 3
941	BOGO	M	12	multitypic	no	3.8856	ELISA > 3	NA	NA	NA	NA	NA	NA	NA	NA	NA	NA	NA	NA	NA	NA	NA	NA	NA	NA	NA	NA	NA	NA	NA	0	0	0	NA	NA	NA	NA	NA	NA	NA	NA	NA	NA	NA	NA	NA	NA	NA	NA
2208	BOGO	F	13	multitypic	no	4.166	ELISA > 3	NA	NA	NA	NA	NA	NA	NA	NA	NA	NA	NA	NA	NA	NA	NA	NA	NA	NA	NA	NA	NA	NA	NA	0	0	0	NA	NA	NA	NA	NA	NA	NA	NA	NA	NA	NA	NA	NA	NA	NA	NA
294	BOGO	F	11	multitypic	yes	3.9625	ELISA > 3
2168	BOGO	F	13	multitypic	yes	4.1387	ELISA > 3
82	BOGO	F	12	multitypic	yes	4.0361	ELISA > 3
2956	BOGO	M	9	multitypic	yes	3.523	ELISA > 3
2492	BOGO	F	12	multitypic	no	2.998	ELISA 0.2 - 3	2.602059991	2.602059991	2.602059991	2.10720997	2.478347486	2.40560536	1	1	1	0.951918907	NA	NA	NA	0.5959341	NA	NA	NA	4.612359948	3.078767894	3.75902483	2.871430644	no	den3	1	1	DEN	7808	2451	2828	896	10078	7681	3211	2835	NA	NA	NA	NA	NA	NA	NA	NA
1168	BOGO	F	9	multitypic	yes	1.2125	ELISA 0.2 - 3
1240	BOGO	M	9	primary	yes	1.7752	ELISA 0.2 - 3
1732	BOGO	F	11	multitypic	no	3.3947	ELISA > 3	NA	NA	NA	NA	NA	1	1	1	1.990584919	NA	NA	NA	0.743317765	NA	NA	NA	0.299516375	1	1	1	1.760022004	NA	NA	0	0	0	84	108	146	2745	997	1136	626	3256	NA	NA	NA	NA	NA	NA	NA	NA
2739	BOGO	M	13	multitypic	no	0.1197	ELISA < 0.2	1.968482949	1.968482949	1.968482949	1.301029996	1.80161971	NA	NA	NA	NA	NA	NA	NA	NA	NA	NA	NA	NA	NA	NA	NA	NA	NA	NA	0	0	0	NA	NA	NA	NA	NA	NA	NA	NA	NA	NA	NA	NA	NA	NA	NA	NA
149	BOGO	M	12	multitypic	no	3.6495	ELISA > 3	NA	NA	NA	NA	NA	NA	NA	NA	NA	NA	NA	NA	NA	NA	NA	NA	NA	NA	NA	NA	NA	NA	NA	0	0	0	NA	NA	NA	NA	NA	NA	NA	NA	NA	NA	NA	NA	NA	NA	NA	NA
2676	BOGO	M	11	multitypic	yes	2.685	ELISA 0.2 - 3
806	BOGO	F	10	multitypic	yes	3.6786	ELISA > 3
445	BOGO	F	13	multitypic	no	1.5067	ELISA 0.2 - 3	2.602059991	2.602059991	2.602059991	2.602059991	2.602059991	NA	NA	NA	NA	NA	NA	NA	NA	NA	NA	NA	NA	NA	NA	NA	NA	NA	NA	0	0	0	NA	NA	NA	NA	NA	NA	NA	NA	NA	NA	NA	NA	NA	NA	NA	NA
1019	BOGO	M	10	multitypic	yes	0.5507	ELISA 0.2 - 3
2268	BOGO	F	10	primary	yes	3.2083	ELISA > 3
182	BOGO	F	12	multitypic	yes	3.3964	ELISA > 3
2746	BOGO	M	10	multitypic	yes	3.8223	ELISA > 3
2971	BOGO	M	13	multitypic	yes	3.812	ELISA > 3
159	BOGO	F	10	multitypic	no	4.0258	ELISA > 3	NA	NA	NA	NA	NA	NA	NA	NA	NA	NA	NA	NA	NA	NA	NA	NA	NA	NA	NA	NA	NA	NA	NA	0	0	0	NA	NA	NA	NA	NA	NA	NA	NA	NA	NA	NA	NA	NA	NA	NA	NA
1905	BOGO	F	11	multitypic	yes	4.2532	ELISA > 3
2351	BOGO	M	13	naive	yes	0.0616	ELISA < 0.2
2829	BOGO	F	10	multitypic	yes	3.3486	ELISA > 3
976	BOGO	M	10	multitypic	no	4.0343	ELISA > 3	NA	NA	NA	NA	NA	NA	NA	NA	NA	NA	NA	NA	NA	NA	NA	NA	NA	NA	NA	NA	NA	yes	den1	4	1	DWWS	NA	NA	NA	NA	NA	NA	NA	NA	NA	NA	NA	NA	NA	NA	NA	NA
1035	BOGO	M	12	naive	yes	0.1984	ELISA < 0.2
609	BOGO	M	11	multitypic	yes	3.5367	ELISA > 3
2595	BOGO	F	12	multitypic	yes	3.9899	ELISA > 3
2832	BOGO	F	9	multitypic	no	4.0549	ELISA > 3	NA	NA	NA	NA	NA	NA	NA	NA	NA	NA	NA	NA	NA	NA	NA	NA	NA	NA	NA	NA	NA	NA	NA	0	0	0	NA	NA	NA	NA	NA	NA	NA	NA	NA	NA	NA	NA	NA	NA	NA	NA
645	BOGO	M	9	multitypic	yes	4.178	ELISA > 3
196	BOGO	M	11	multitypic	yes	3.718	ELISA > 3
1638	BOGO	F	13	multitypic	yes	3.9232	ELISA > 3
1449	BOGO	F	10	multitypic	yes	3.9163	ELISA > 3
32	BOGO	F	11	multitypic	yes	3.8052	ELISA > 3
2534	BOGO	F	11	multitypic	yes	4.1267	ELISA > 3
2047	BOGO	F	15	multitypic	yes	4.0771	ELISA > 3
2026	BOGO	M	11	multitypic	no	3.954	ELISA > 3	NA	NA	NA	NA	NA	1.564601997	2.848650838	2.072216973	1.933789298	0.467941929	0.996220974	0.797574555	0.791474337	0.074156814	0.92047731	0.339095243	0.185938267	1.555160055	2.726595865	1.95643919	1.748783488	NA	NA	0	0	0	1380	1539	2461	3398	15008	21672	10936	20055	NA	NA	NA	NA	NA	NA	NA	NA
1246	BOGO	F	14	multitypic	no	2.9945	ELISA 0.2 - 3	2.602059991	2.602059991	2.602059991	2.602059991	2.602059991	NA	NA	NA	NA	NA	NA	NA	NA	NA	NA	NA	NA	NA	NA	NA	NA	NA	NA	0	0	0	NA	NA	NA	NA	NA	NA	NA	NA	NA	NA	NA	NA	NA	NA	NA	NA
2688	BOGO	M	10	multitypic	yes	3.9386	ELISA > 3
2522	BOGO	F	11	multitypic	yes	1.3339	ELISA 0.2 - 3
385	BOGO	F	14	multitypic	yes	2.6728	ELISA 0.2 - 3
2718	BOGO	F	13	multitypic	no	2.7529	ELISA 0.2 - 3	2.602059991	2.602059991	2.602059991	2.602059991	2.602059991	NA	NA	NA	NA	NA	NA	NA	NA	NA	NA	NA	NA	NA	NA	NA	NA	NA	NA	0	0	0	NA	NA	NA	NA	NA	NA	NA	NA	NA	NA	NA	NA	NA	NA	NA	NA
513	BOGO	F	14	multitypic	no	2.8618	ELISA 0.2 - 3	2.602059991	2.602059991	2.602059991	2.602059991	2.602059991	NA	NA	NA	NA	NA	NA	NA	NA	NA	NA	NA	NA	NA	NA	NA	NA	NA	NA	0	0	0	NA	NA	NA	NA	NA	NA	NA	NA	NA	NA	NA	NA	NA	NA	NA	NA
2703	BOGO	F	10	multitypic	yes	2.7771	ELISA 0.2 - 3
1110	BOGO	M	10	multitypic	yes	2.5121	ELISA 0.2 - 3
1306	BOGO	F	13	multitypic	yes	2.7826	ELISA 0.2 - 3
1181	BOGO	M	10	naive	yes	0.1418	ELISA < 0.2
353	BOGO	F	11	multitypic	no	2.6441	ELISA 0.2 - 3	2.602059991	2.602059991	2.602059991	2.602059991	2.602059991	NA	NA	NA	NA	NA	NA	NA	NA	NA	NA	NA	NA	NA	NA	NA	NA	NA	NA	0	0	0	NA	NA	NA	NA	NA	NA	NA	NA	NA	NA	NA	NA	NA	NA	NA	NA
713	BOGO	F	12	multitypic	no	2.6914	ELISA 0.2 - 3	2.602059991	2.602059991	2.602059991	2.602059991	2.602059991	NA	NA	NA	NA	NA	NA	NA	NA	NA	NA	NA	NA	NA	NA	NA	NA	NA	NA	0	0	0	NA	NA	NA	NA	NA	NA	NA	NA	NA	NA	NA	NA	NA	NA	NA	NA
2205	BOGO	M	11	multitypic	no	2.7903	ELISA 0.2 - 3	2.602059991	2.602059991	2.602059991	2.602059991	2.602059991	NA	NA	NA	NA	NA	NA	NA	NA	NA	NA	NA	NA	NA	NA	NA	NA	NA	NA	0	0	0	NA	NA	NA	NA	NA	NA	NA	NA	NA	NA	NA	NA	NA	NA	NA	NA
1784	BOGO	M	9	multitypic	no	2.5165	ELISA 0.2 - 3	2.602059991	2.602059991	2.602059991	2.602059991	2.602059991	NA	NA	NA	NA	NA	NA	NA	NA	NA	NA	NA	NA	NA	NA	NA	NA	NA	NA	0	0	0	NA	NA	NA	NA	NA	NA	NA	NA	NA	NA	NA	NA	NA	NA	NA	NA
1966	BOGO	M	13	multitypic	no	2.7221	ELISA 0.2 - 3	2.602059991	2.602059991	2.602059991	2.602059991	2.602059991	NA	NA	NA	NA	NA	NA	NA	NA	NA	NA	NA	NA	NA	NA	NA	NA	NA	NA	0	0	0	NA	NA	NA	NA	NA	NA	NA	NA	NA	NA	NA	NA	NA	NA	NA	NA
1890	BOGO	M	12	multitypic	yes	2.5242	ELISA 0.2 - 3
142	BOGO	F	11	multitypic	no	2.7375	ELISA 0.2 - 3	2.602059991	2.602059991	2.602059991	2.602059991	2.602059991	NA	NA	NA	NA	NA	NA	NA	NA	NA	NA	NA	NA	NA	NA	NA	NA	NA	NA	0	0	0	NA	NA	NA	NA	NA	NA	NA	NA	NA	NA	NA	NA	NA	NA	NA	NA
2227	BOGO	M	13	multitypic	no	2.7199	ELISA 0.2 - 3	2.602059991	2.602059991	2.602059991	2.602059991	2.602059991	NA	NA	NA	NA	NA	NA	NA	NA	NA	NA	NA	NA	NA	NA	NA	NA	NA	NA	0	0	0	NA	NA	NA	NA	NA	NA	NA	NA	NA	NA	NA	NA	NA	NA	NA	NA
2950	BOGO	M	13	multitypic	no	2.7177	ELISA 0.2 - 3	2.602059991	2.602059991	2.602059991	2.602059991	2.602059991	NA	NA	NA	NA	NA	NA	NA	NA	NA	NA	NA	NA	NA	NA	NA	NA	NA	NA	0	0	0	NA	NA	NA	NA	NA	NA	NA	NA	NA	NA	NA	NA	NA	NA	NA	NA
1580	BOGO	F	11	multitypic	no	2.7837	ELISA 0.2 - 3	2.602059991	2.602059991	2.602059991	2.602059991	2.602059991	NA	NA	NA	NA	NA	NA	NA	NA	NA	NA	NA	NA	NA	NA	NA	NA	NA	NA	0	0	0	NA	NA	NA	NA	NA	NA	NA	NA	NA	NA	NA	NA	NA	NA	NA	NA
856	BOGO	M	13	multitypic	no	2.8079	ELISA 0.2 - 3	2.602059991	2.602059991	2.602059991	2.602059991	2.602059991	NA	NA	NA	NA	NA	NA	NA	NA	NA	NA	NA	NA	NA	NA	NA	NA	NA	NA	0	0	0	NA	NA	NA	NA	NA	NA	NA	NA	NA	NA	NA	NA	NA	NA	NA	NA
2862	BOGO	F	12	multitypic	yes	2.5759	ELISA 0.2 - 3
506	BOGO	F	12	multitypic	yes	2.831	ELISA 0.2 - 3
2852	BOGO	M	11	multitypic	yes	2.7584	ELISA 0.2 - 3
504	BOGO	F	13	multitypic	yes	2.6441	ELISA 0.2 - 3
2989	BOGO	M	13	multitypic	yes	2.7364	ELISA 0.2 - 3
2800	BOGO	M	12	multitypic	yes	2.7463	ELISA 0.2 - 3
1283	BOGO	M	12	multitypic	no	2.223	ELISA 0.2 - 3	1.301029996	2.071882007	2.602059991	1.301029996	1.819000497	NA	NA	NA	NA	NA	NA	NA	NA	NA	NA	NA	NA	NA	NA	NA	NA	NA	NA	0	0	0	NA	NA	NA	NA	NA	NA	NA	NA	NA	NA	NA	NA	NA	NA	NA	NA
722	BOGO	M	13	multitypic	no	2.7584	ELISA 0.2 - 3	2.602059991	2.602059991	2.602059991	2.176091259	2.495567808	NA	NA	NA	NA	NA	NA	NA	NA	NA	NA	NA	NA	NA	NA	NA	NA	NA	NA	0	0	0	NA	NA	NA	NA	NA	NA	NA	NA	NA	NA	NA	NA	NA	NA	NA	NA
2087	BOGO	F	11	multitypic	no	2.7364	ELISA 0.2 - 3	2.602059991	2.602059991	2.602059991	2.602059991	2.602059991	NA	NA	NA	NA	NA	NA	NA	NA	NA	NA	NA	NA	NA	NA	NA	NA	NA	NA	0	0	0	NA	NA	NA	NA	NA	NA	NA	NA	NA	NA	NA	NA	NA	NA	NA	NA
2379	BOGO	M	14	multitypic	yes	2.7452	ELISA 0.2 - 3
448	BOGO	F	12	multitypic	yes	2.5209	ELISA 0.2 - 3
2187	BOGO	F	11	naive	yes	0.1198	ELISA < 0.2
2289	BOGO	F	14	multitypic	yes	2.6793	ELISA 0.2 - 3
786	BOGO	F	14	multitypic	yes	2.6738	ELISA 0.2 - 3
2575	BOGO	F	14	multitypic	yes	2.1351	ELISA 0.2 - 3
136	BOGO	F	12	primary	yes	1.3194	ELISA 0.2 - 3
2995	BOGO	M	12	naive	yes	0.1033	ELISA < 0.2
1240	BOGO	F	13	naive	yes	0.077	ELISA < 0.2
305	BOGO	F	9	multitypic	yes	2.3395	ELISA 0.2 - 3
1620	BOGO	F	14	multitypic	yes	2.6265	ELISA 0.2 - 3
1616	BOGO	M	13	multitypic	yes	2.4374	ELISA 0.2 - 3
1885	BOGO	F	12	multitypic	yes	2.6771	ELISA 0.2 - 3
2348	BOGO	F	9	multitypic	yes	2.6386	ELISA 0.2 - 3
1977	BOGO	F	9	multitypic	yes	2.0361	ELISA 0.2 - 3
1553	BOGO	M	10	primary	yes	2.2582	ELISA 0.2 - 3
1951	BOGO	F	12	multitypic	yes	2.5594	ELISA 0.2 - 3
294	BOGO	M	10	multitypic	yes	2.4099	ELISA 0.2 - 3
1861	BOGO	F	13	multitypic	yes	2.5253	ELISA 0.2 - 3
73	BOGO	F	10	multitypic	no	2.6837	ELISA 0.2 - 3	2.602059991	2.602059991	2.602059991	2.602059991	2.602059991	NA	NA	NA	NA	NA	NA	NA	NA	NA	NA	NA	NA	NA	NA	NA	NA	NA	NA	0	0	0	NA	NA	NA	NA	NA	NA	NA	NA	NA	NA	NA	NA	NA	NA	NA	NA
1917	BOGO	M	10	multitypic	yes	2.6485	ELISA 0.2 - 3
1799	BOGO	F	13	multitypic	no	2.5737	ELISA 0.2 - 3	2.602059991	2.602059991	2.602059991	2.602059991	2.602059991	NA	NA	NA	NA	NA	NA	NA	NA	NA	NA	NA	NA	NA	NA	NA	NA	NA	NA	0	0	0	NA	NA	NA	NA	NA	NA	NA	NA	NA	NA	NA	NA	NA	NA	NA	NA
870	BOGO	M	10	multitypic	yes	2.6903	ELISA 0.2 - 3
2279	BOGO	M	11	naive	no	0.0913	ELISA < 0.2	1.301029996	1.301029996	1.301029996	1.301029996	1.301029996	1	1	1	1	NA	NA	NA	NA	NA	NA	NA	NA	1	1	1	1	NA	NA	0	0	0	44	25	36.5	32	164.5	199	122	162	52.5	53	56.5	63	289	344.5	249	300
1394	BOGO	F	9	multitypic	no	1.6964	ELISA 0.2 - 3	1.973127854	2.602059991	2.602059991	2.220108088	2.349338981	NA	NA	NA	NA	NA	NA	NA	NA	NA	NA	NA	NA	NA	NA	NA	NA	NA	NA	0	0	0	NA	NA	NA	NA	NA	NA	NA	NA	NA	NA	NA	NA	NA	NA	NA	NA
1769	BOGO	F	9	multitypic	yes	2.3384	ELISA 0.2 - 3
67	BOGO	M	12	multitypic	no	2.5715	ELISA 0.2 - 3	2.602059991	2.602059991	2.602059991	1.301029996	2.276802492	NA	NA	NA	NA	NA	NA	NA	NA	NA	NA	NA	NA	NA	NA	NA	NA	NA	NA	0	0	0	NA	NA	NA	NA	NA	NA	NA	NA	NA	NA	NA	NA	NA	NA	NA	NA
1647	BOGO	M	11	multitypic	yes	2.2768	ELISA 0.2 - 3
2563	BOGO	M	13	primary	yes	1.1907	ELISA 0.2 - 3
942	BOGO	F	14	multitypic	no	2.035	ELISA 0.2 - 3	2.602059991	2.602059991	2.602059991	2.602059991	2.602059991	NA	NA	NA	NA	NA	NA	NA	NA	NA	NA	NA	NA	NA	NA	NA	NA	NA	NA	0	0	0	NA	NA	NA	NA	NA	NA	NA	NA	NA	NA	NA	NA	NA	NA	NA	NA
1909	BOGO	M	9	multitypic	no	2.3	ELISA 0.2 - 3	2.602059991	2.602059991	2.602059991	2.602059991	2.602059991	NA	NA	NA	NA	NA	NA	NA	NA	NA	NA	NA	NA	NA	NA	NA	NA	NA	NA	0	0	0	NA	NA	NA	NA	NA	NA	NA	NA	NA	NA	NA	NA	NA	NA	NA	NA
2311	BOGO	M	12	multitypic	no	2.1471	ELISA 0.2 - 3	2.602059991	2.602059991	2.602059991	2.602059991	2.602059991	NA	NA	NA	NA	NA	NA	NA	NA	NA	NA	NA	NA	NA	NA	NA	NA	NA	NA	0	0	0	NA	NA	NA	NA	NA	NA	NA	NA	NA	NA	NA	NA	NA	NA	NA	NA
1885	BOGO	M	12	multitypic	yes	2.7012	ELISA 0.2 - 3
1108	BOGO	F	10	multitypic	yes	2.6617	ELISA 0.2 - 3
717	BOGO	M	10	multitypic	yes	1.7733	ELISA 0.2 - 3
246	BOGO	F	10	naive	yes	1.9548	ELISA 0.2 - 3
1697	BOGO	F	10	multitypic	yes	2.2384	ELISA 0.2 - 3
2146	BOGO	M	13	naive	no	0.6684	ELISA 0.2 - 3	1.301029996	1.301029996	1.301029996	1.301029996	1.301029996	1	1	1	1	NA	NA	NA	NA	NA	NA	NA	NA	NA	NA	NA	NA	NA	NA	0	0	0	NA	NA	NA	NA	NA	NA	NA	NA	NA	NA	NA	NA	NA	NA	NA	NA
2270	BOGO	M	13	multitypic	yes	2.5451	ELISA 0.2 - 3
2896	BOGO	M	11	multitypic	yes	2.3373	ELISA 0.2 - 3
676	BOGO	M	15	multitypic	no	2.6397	ELISA 0.2 - 3	2.602059991	2.602059991	2.602059991	2.602059991	2.602059991	1.683960615	2.171088746	2.268941016	1.735566556	0.565771466	0.805705613	0.779410433	0.63707989	0.119861893	0.419506136	0.484820623	0.084450963	1.733606227	2.222348144	2.257072547	1.849136778	NA	NA	0	0	0	1276	929	1172	1872	14382	18759	11056	15457	NA	NA	NA	NA	NA	NA	NA	NA
2863	BOGO	F	14	multitypic	yes	2.6397	ELISA 0.2 - 3
2586	BOGO	F	12	multitypic	yes	2.4297	ELISA 0.2 - 3
2170	BOGO	F	12	primary	no	0.3694	ELISA 0.2 - 3	1.301029996	2.602059991	1.301029996	1.301029996	1.626287495	NA	NA	NA	NA	NA	NA	NA	NA	NA	NA	NA	NA	NA	NA	NA	NA	NA	NA	0	0	0	NA	NA	NA	NA	NA	NA	NA	NA	NA	NA	NA	NA	NA	NA	NA	NA
1044	BOGO	F	13	multitypic	yes	2.4198	ELISA 0.2 - 3
2970	BOGO	M	9	multitypic	no	2.3967	ELISA 0.2 - 3	2.602059991	2.602059991	2.283301229	1.301029996	2.197112802	NA	NA	NA	NA	NA	NA	NA	NA	NA	NA	NA	NA	NA	NA	NA	NA	NA	NA	0	0	0	NA	NA	NA	NA	NA	NA	NA	NA	NA	NA	NA	NA	NA	NA	NA	NA
533	BOGO	M	11	multitypic	no	1.5799	ELISA 0.2 - 3	1.301029996	2.068185862	2.602059991	2.602059991	2.14333396	1	1	2.166197185	1.847149993	NA	NA	0.76396939	0.663152294	NA	NA	0.43027489	0.22193553	NA	NA	NA	NA	NA	NA	0	0	0	NA	NA	NA	NA	NA	NA	NA	NA	NA	NA	NA	NA	NA	NA	NA	NA
2957	BOGO	F	10	multitypic	no	2.4792	ELISA 0.2 - 3	2.158362492	2.602059991	2.117271296	2.178976947	2.264167682	NA	NA	NA	NA	NA	NA	NA	NA	NA	NA	NA	NA	NA	NA	NA	NA	NA	NA	0	0	0	NA	NA	NA	NA	NA	NA	NA	NA	NA	NA	NA	NA	NA	NA	NA	NA
2234	BOGO	F	14	multitypic	no	2.9079	ELISA 0.2 - 3	2.602059991	2.602059991	2.602059991	2.602059991	2.602059991	NA	NA	NA	NA	NA	NA	NA	NA	NA	NA	NA	NA	NA	NA	NA	NA	NA	NA	0	0	0	NA	NA	NA	NA	NA	NA	NA	NA	NA	NA	NA	NA	NA	NA	NA	NA
660	BOGO	F	11	naive	yes	0.0616	ELISA < 0.2
698	BOGO	F	10	multitypic	yes	2.2054	ELISA 0.2 - 3
731	BOGO	F	14	multitypic	yes	1.5029	ELISA 0.2 - 3
712	BOGO	F	14	multitypic	yes	2.1911	ELISA 0.2 - 3
1345	BOGO	F	15	multitypic	yes	2.4363	ELISA 0.2 - 3
2513	BOGO	F	12	multitypic	yes	2.4209	ELISA 0.2 - 3
2904	BOGO	M	9	primary	yes	2.1258	ELISA 0.2 - 3
2668	BOGO	M	10	multitypic	yes	2.4946	ELISA 0.2 - 3
441	BOGO	F	12	multitypic	yes	2.5715	ELISA 0.2 - 3
130	BOGO	F	11	primary	no	1.6018	ELISA 0.2 - 3	1.301029996	2.602059991	1.301029996	1.301029996	1.626287495	1.792391689	2.766412847	1.491361694	1	NA	NA	NA	NA	NA	NA	NA	NA	1.51851394	2.598790507	1	1	yes	den1_den3	1	1	DEN	2266	7815	1494	3358	3279	5263	1392	1020	1715	6220	1129	2685	2572	5654	1193	784
1568	BOGO	M	13	multitypic	yes	2.7221	ELISA 0.2 - 3
583	BOGO	F	11	multitypic	yes	2.3824	ELISA 0.2 - 3
2596	BALAMBAN	M	10	multitypic	no	2.0042	ELISA 0.2 - 3	2.602059991	2.602059991	1.301029996	2.602059991	2.276802492	NA	NA	NA	NA	NA	NA	NA	NA	NA	NA	NA	NA	NA	NA	NA	NA	NA	NA	0	0	0	NA	NA	NA	NA	NA	NA	NA	NA	NA	NA	NA	NA	NA	NA	NA	NA
287	BALAMBAN	M	10	multitypic	yes	2.5957	ELISA 0.2 - 3
1583	BALAMBAN	M	10	multitypic	yes	2.5374	ELISA 0.2 - 3
2693	BALAMBAN	F	10	multitypic	no	2.212	ELISA 0.2 - 3	1.301029996	2.602059991	1.301029996	2.602059991	1.951544993	1	1	1	2.07696515	NA	NA	NA	0.714595395	NA	NA	NA	0.39340279	1	1.332099929	2.248056085	2.989050668	NA	NA	0	0	0	94	219	76	3174	934	1298	833	3395	NA	NA	NA	NA	NA	NA	NA	NA
114	BALAMBAN	F	10	multitypic	no	2.6589	ELISA 0.2 - 3	1.301029996	2.017033339	2.602059991	1.301029996	1.80528833	1	1	2.189492826	1	NA	NA	0.816448608	NA	NA	NA	0.429625702	NA	1	1	1.99172132	1	NA	NA	0	0	0	56	1	999	1	3043	2894	2910	768	NA	NA	NA	NA	NA	NA	NA	NA
434	BALAMBAN	M	10	multitypic	no	2.9099	ELISA 0.2 - 3	2.602059991	2.602059991	2.602059991	2.184691431	2.497717851	NA	NA	NA	NA	NA	NA	NA	NA	NA	NA	NA	NA	NA	NA	NA	NA	NA	NA	0	0	0	NA	NA	NA	NA	NA	NA	NA	NA	NA	NA	NA	NA	NA	NA	NA	NA
25	BALAMBAN	F	12	multitypic	yes	2.9905	ELISA 0.2 - 3
882	BALAMBAN	M	9	multitypic	no	2.8224	ELISA 0.2 - 3	1.301029996	2.602059991	1.301029996	2.602059991	1.951544993	NA	NA	NA	NA	NA	NA	NA	NA	NA	NA	NA	NA	NA	NA	NA	NA	NA	NA	0	0	0	NA	NA	NA	NA	NA	NA	NA	NA	NA	NA	NA	NA	NA	NA	NA	NA
2902	BALAMBAN	F	11	multitypic	no	2.7611	ELISA 0.2 - 3	1.924279286	2.602059991	2.602059991	2.176091259	2.326122632	1.353134139	2.562219647	1.317133032	1.946483014	0.027015673	0.984292873	0.227219047	0.969046585	1.18E-06	0.755025435	0.014386956	0.02805705	2.944901486	3.626534984	2.81768043	2.60354232	NA	NA	0	0	0	1129	5402	1101	2357	14287	23279	8707	13758	NA	NA	NA	NA	NA	NA	NA	NA
1351	BALAMBAN	M	9	multitypic	yes	1.1853	ELISA 0.2 - 3
1551	BALAMBAN	F	11	multitypic	no	2.9837	ELISA 0.2 - 3	2.602059991	2.602059991	2.602059991	2.602059991	2.602059991	NA	NA	NA	NA	NA	NA	NA	NA	NA	NA	NA	NA	NA	NA	NA	NA	NA	NA	0	0	0	NA	NA	NA	NA	NA	NA	NA	NA	NA	NA	NA	NA	NA	NA	NA	NA
2858	BALAMBAN	M	10	multitypic	yes	2.0027	ELISA 0.2 - 3
2798	BALAMBAN	M	12	multitypic	no	2.945	ELISA 0.2 - 3	2.602059991	2.602059991	2.602059991	2.602059991	2.602059991	NA	NA	NA	NA	NA	NA	NA	NA	NA	NA	NA	NA	NA	NA	NA	NA	NA	NA	0	0	0	NA	NA	NA	NA	NA	NA	NA	NA	NA	NA	NA	NA	NA	NA	NA	NA
1280	BALAMBAN	F	11	multitypic	yes	2.9666	ELISA 0.2 - 3
477	BALAMBAN	F	10	multitypic	yes	2.9644	ELISA 0.2 - 3
1003	BALAMBAN	F	9	multitypic	yes	2.9382	ELISA 0.2 - 3
292	BALAMBAN	M	9	multitypic	yes	2.1026	ELISA 0.2 - 3
787	BALAMBAN	F	9	primary	no	1.5878	ELISA 0.2 - 3	1.301029996	1.301029996	1.301029996	2.602059991	1.626287495	NA	NA	NA	NA	NA	NA	NA	NA	NA	NA	NA	NA	NA	NA	NA	NA	NA	NA	0	0	0	NA	NA	NA	NA	NA	NA	NA	NA	NA	NA	NA	NA	NA	NA	NA	NA
105	BALAMBAN	F	9	primary	yes	1.6327	ELISA 0.2 - 3
319	BALAMBAN	F	9	naive	yes	0.1045	ELISA < 0.2
1140	BALAMBAN	F	12	multitypic	yes	2.9905	ELISA 0.2 - 3
2140	BALAMBAN	F	12	multitypic	yes	2.9394	ELISA 0.2 - 3
2619	BALAMBAN	F	9	multitypic	no	2.9371	ELISA 0.2 - 3	2.602059991	2.602059991	2.602059991	2.602059991	2.602059991	NA	NA	NA	NA	NA	NA	NA	NA	NA	NA	NA	NA	NA	NA	NA	NA	NA	NA	0	0	0	NA	NA	NA	NA	NA	NA	NA	NA	NA	NA	NA	NA	NA	NA	NA	NA
2075	BALAMBAN	M	10	multitypic	yes	2.9712	ELISA 0.2 - 3
2520	BALAMBAN	M	10	multitypic	yes	1.9516	ELISA 0.2 - 3
161	BALAMBAN	M	9	multitypic	no	2.9246	ELISA 0.2 - 3	2.602059991	2.602059991	2.602059991	2.602059991	2.602059991	NA	NA	NA	NA	NA	NA	NA	NA	NA	NA	NA	NA	NA	NA	NA	NA	NA	NA	0	0	0	NA	NA	NA	NA	NA	NA	NA	NA	NA	NA	NA	NA	NA	NA	NA	NA
494	BALAMBAN	F	9	multitypic	yes	2.8542	ELISA 0.2 - 3
2408	BALAMBAN	F	11	multitypic	yes	2.9995	ELISA 0.2 - 3
2359	BALAMBAN	M	10	multitypic	yes	2.7884	ELISA 0.2 - 3
2613	BALAMBAN	M	9	multitypic	no	2.9314	ELISA 0.2 - 3	2.602059991	2.602059991	2.602059991	2.602059991	2.602059991	NA	NA	NA	NA	NA	NA	NA	NA	NA	NA	NA	NA	NA	NA	NA	NA	NA	NA	0	0	0	NA	NA	NA	NA	NA	NA	NA	NA	NA	NA	NA	NA	NA	NA	NA	NA
2557	BALAMBAN	M	11	multitypic	yes	3.0313	ELISA > 3
2760	BALAMBAN	M	11	naive	no	0.0738	ELISA < 0.2	1.301029996	1.301029996	1.301029996	1.301029996	1.301029996	1	1	1	1	NA	NA	NA	NA	NA	NA	NA	NA	NA	NA	NA	NA	NA	NA	0	0	0	NA	NA	NA	NA	NA	NA	NA	NA	NA	NA	NA	NA	NA	NA	NA	NA
947	BALAMBAN	M	12	primary	no	0.7913	ELISA 0.2 - 3	1.301029996	1.301029996	1.301029996	2.276461804	1.544887948	1.612783857	2.008600172	1	1	NA	NA	NA	NA	NA	NA	NA	NA	1	1	2.567026366	1	NA	NA	0	0	0	101	80	92	1004	454	363	278	1887	1588	1356	7243	1466	5579	2436	2507	10012
2419	BALAMBAN	M	9	multitypic	no	2.9326	ELISA 0.2 - 3	2.602059991	2.602059991	2.602059991	2.170261715	2.494110422	NA	NA	NA	NA	NA	NA	NA	NA	NA	NA	NA	NA	NA	NA	NA	NA	NA	NA	0	0	0	NA	NA	NA	NA	NA	NA	NA	NA	NA	NA	NA	NA	NA	NA	NA	NA
2254	BALAMBAN	M	9	multitypic	yes	2.8588	ELISA 0.2 - 3
2383	BALAMBAN	F	12	multitypic	yes	2.5715	ELISA 0.2 - 3
2953	BALAMBAN	F	11	naive	yes	0.0704	ELISA < 0.2
1669	BALAMBAN	F	11	multitypic	no	2.9235	ELISA 0.2 - 3	2.602059991	2.602059991	2.602059991	2.602059991	2.602059991	NA	NA	NA	NA	NA	NA	NA	NA	NA	NA	NA	NA	NA	NA	NA	NA	NA	NA	0	0	0	NA	NA	NA	NA	NA	NA	NA	NA	NA	NA	NA	NA	NA	NA	NA	NA
1393	BALAMBAN	F	11	multitypic	yes	2.9655	ELISA 0.2 - 3
2740	BALAMBAN	F	9	multitypic	yes	2.936	ELISA 0.2 - 3
2357	BALAMBAN	M	12	multitypic	yes	2.903	ELISA 0.2 - 3
2403	BALAMBAN	F	11	multitypic	yes	2.9927	ELISA 0.2 - 3
253	BALAMBAN	M	10	multitypic	no	1.8835	ELISA 0.2 - 3	1.301029996	2.103803721	2.602059991	2.602059991	2.152238425	NA	NA	NA	NA	NA	NA	NA	NA	NA	NA	NA	NA	NA	NA	NA	NA	NA	NA	0	0	0	NA	NA	NA	NA	NA	NA	NA	NA	NA	NA	NA	NA	NA	NA	NA	NA
923	BALAMBAN	F	13	multitypic	no	2.8713	ELISA 0.2 - 3	2.243038049	2.602059991	2.602059991	2.602059991	2.512304506	NA	NA	NA	NA	NA	NA	NA	NA	NA	NA	NA	NA	NA	NA	NA	NA	NA	NA	0	0	0	NA	NA	NA	NA	NA	NA	NA	NA	NA	NA	NA	NA	NA	NA	NA	NA
2888	BALAMBAN	F	10	multitypic	yes	2.8826	ELISA 0.2 - 3
79	BALAMBAN	M	12	multitypic	no	2.9076	ELISA 0.2 - 3	2.602059991	2.602059991	2.602059991	2.602059991	2.602059991	NA	NA	NA	NA	NA	NA	NA	NA	NA	NA	NA	NA	NA	NA	NA	NA	NA	NA	0	0	0	NA	NA	NA	NA	NA	NA	NA	NA	NA	NA	NA	NA	NA	NA	NA	NA
1725	BALAMBAN	M	12	multitypic	no	2.7861	ELISA 0.2 - 3	2.227886705	2.602059991	2.602059991	2.602059991	2.50851667	NA	NA	NA	NA	NA	NA	NA	NA	NA	NA	NA	NA	NA	NA	NA	NA	NA	NA	0	0	0	NA	NA	NA	NA	NA	NA	NA	NA	NA	NA	NA	NA	NA	NA	NA	NA
1024	BALAMBAN	M	11	multitypic	no	1.6152	ELISA 0.2 - 3	1.301029996	1.982271233	2.008600172	2.602059991	1.973490348	1	1	1	2.251822757	NA	NA	NA	0.798499323	NA	NA	NA	0.473954281	1	1	2.62608111	2.154029219	NA	NA	0	0	0	1	1	1	2458	183	680	86	2244	NA	NA	NA	NA	NA	NA	NA	NA
864	BALAMBAN	M	10	naive	no	0.0988	ELISA < 0.2	1.301029996	1.301029996	1.301029996	1.301029996	1.301029996	1	1	1	1	NA	NA	NA	NA	NA	NA	NA	NA	1	1.812913357	1	1	NA	NA	0	0	0	70	56	59	61	406	447	285	338	273	2479	207	263.5	1006.5	2779.5	583	596.5
2383	BALAMBAN	F	12	multitypic	yes	2.9053	ELISA 0.2 - 3
2100	BALAMBAN	F	9	multitypic	no	1.6099	ELISA 0.2 - 3	2.167317335	2.602059991	1.301029996	2.602059991	2.168116828	NA	NA	NA	NA	NA	NA	NA	NA	NA	NA	NA	NA	NA	NA	NA	NA	NA	NA	0	0	0	NA	NA	NA	NA	NA	NA	NA	NA	NA	NA	NA	NA	NA	NA	NA	NA
721	BALAMBAN	F	9	multitypic	yes	2.9609	ELISA 0.2 - 3
2454	BALAMBAN	F	9	multitypic	yes	2.9814	ELISA 0.2 - 3
1597	BALAMBAN	F	11	multitypic	yes	1.2409	ELISA 0.2 - 3
2444	BALAMBAN	M	11	multitypic	yes	2.9269	ELISA 0.2 - 3
2927	BALAMBAN	M	12	multitypic	no	2.4569	ELISA 0.2 - 3	2.602059991	2.602059991	1.301029996	1.301029996	1.951544993	NA	NA	NA	NA	NA	NA	NA	NA	NA	NA	NA	NA	NA	NA	NA	NA	NA	NA	0	0	0	NA	NA	NA	NA	NA	NA	NA	NA	NA	NA	NA	NA	NA	NA	NA	NA
2555	BALAMBAN	M	10	multitypic	no	2.8213	ELISA 0.2 - 3	2.008600172	2.602059991	2.602059991	1.301029996	2.128437538	NA	NA	NA	NA	NA	NA	NA	NA	NA	NA	NA	NA	NA	NA	NA	NA	NA	NA	0	0	0	NA	NA	NA	NA	NA	NA	NA	NA	NA	NA	NA	NA	NA	NA	NA	NA
958	BALAMBAN	F	11	multitypic	no	2.8735	ELISA 0.2 - 3	2.602059991	2.602059991	2.602059991	2.602059991	2.602059991	NA	NA	NA	NA	NA	NA	NA	NA	NA	NA	NA	NA	NA	NA	NA	NA	NA	NA	0	0	0	NA	NA	NA	NA	NA	NA	NA	NA	NA	NA	NA	NA	NA	NA	NA	NA
734	BALAMBAN	M	14	multitypic	no	2.8599	ELISA 0.2 - 3	2.602059991	2.602059991	2.602059991	2.602059991	2.602059991	NA	NA	NA	NA	NA	NA	NA	NA	NA	NA	NA	NA	NA	NA	NA	NA	NA	NA	0	0	0	NA	NA	NA	NA	NA	NA	NA	NA	NA	NA	NA	NA	NA	NA	NA	NA
1131	BALAMBAN	M	11	multitypic	yes	2.978	ELISA 0.2 - 3
174	BALAMBAN	F	12	multitypic	yes	3.0086	ELISA > 3
2917	BALAMBAN	M	13	multitypic	yes	2.752	ELISA 0.2 - 3
2081	BALAMBAN	M	10	multitypic	no	3.0007	ELISA > 3	NA	NA	NA	NA	NA	NA	NA	NA	NA	NA	NA	NA	NA	NA	NA	NA	NA	NA	NA	NA	NA	NA	NA	0	0	0	NA	NA	NA	NA	NA	NA	NA	NA	NA	NA	NA	NA	NA	NA	NA	NA
56	BALAMBAN	M	10	multitypic	yes	2.9405	ELISA 0.2 - 3
1422	BALAMBAN	M	11	multitypic	yes	2.7327	ELISA 0.2 - 3
169	BALAMBAN	F	10	naive	no	0.0693	ELISA < 0.2	1.301029996	1.301029996	1.301029996	1.301029996	1.301029996	1	1	1	1	NA	NA	NA	NA	NA	NA	NA	NA	1.748188027	2.408239965	1	1	NA	NA	0	0	0	86	83.5	91	96	418	464	318	373	385	3537.5	304.5	334.5	961.5	2037	665	578
585	BALAMBAN	F	9	multitypic	no	2.8054	ELISA 0.2 - 3	2.602059991	2.602059991	2.602059991	2.602059991	2.602059991	NA	NA	NA	NA	NA	NA	NA	NA	NA	NA	NA	NA	NA	NA	NA	NA	NA	NA	0	0	0	NA	NA	NA	NA	NA	NA	NA	NA	NA	NA	NA	NA	NA	NA	NA	NA
756	BALAMBAN	F	13	multitypic	no	2.8792	ELISA 0.2 - 3	2.602059991	2.602059991	2.602059991	2.602059991	2.602059991	NA	NA	NA	NA	NA	NA	NA	NA	NA	NA	NA	NA	NA	NA	NA	NA	NA	NA	0	0	0	NA	NA	NA	NA	NA	NA	NA	NA	NA	NA	NA	NA	NA	NA	NA	NA
663	BALAMBAN	F	13	multitypic	no	2.903	ELISA 0.2 - 3	2.602059991	2.602059991	2.602059991	2.602059991	2.602059991	NA	NA	NA	NA	NA	NA	NA	NA	NA	NA	NA	NA	NA	NA	NA	NA	NA	NA	0	0	0	NA	NA	NA	NA	NA	NA	NA	NA	NA	NA	NA	NA	NA	NA	NA	NA
2449	BALAMBAN	M	14	multitypic	yes	2.9337	ELISA 0.2 - 3
1610	BALAMBAN	F	12	primary	yes	0.394	ELISA 0.2 - 3
2227	BALAMBAN	M	10	multitypic	yes	2.9178	ELISA 0.2 - 3
2421	BALAMBAN	M	13	multitypic	yes	2.9507	ELISA 0.2 - 3
17	BALAMBAN	M	13	multitypic	yes	2.0981	ELISA 0.2 - 3
1006	BALAMBAN	F	15	multitypic	yes	2.7486	ELISA 0.2 - 3
2800	BALAMBAN	F	14	multitypic	yes	2.9292	ELISA 0.2 - 3
409	BALAMBAN	F	13	multitypic	no	2.9133	ELISA 0.2 - 3	2.602059991	2.602059991	2.602059991	2.602059991	2.602059991	NA	NA	NA	NA	NA	NA	NA	NA	NA	NA	NA	NA	NA	NA	NA	NA	NA	NA	0	0	0	NA	NA	NA	NA	NA	NA	NA	NA	NA	NA	NA	NA	NA	NA	NA	NA
1124	BALAMBAN	F	9	multitypic	yes	2.9473	ELISA 0.2 - 3
1722	BALAMBAN	M	10	multitypic	no	2.7838	ELISA 0.2 - 3	2.602059991	2.602059991	2.602059991	2.602059991	2.602059991	NA	NA	NA	NA	NA	NA	NA	NA	NA	NA	NA	NA	NA	NA	NA	NA	NA	NA	0	0	0	NA	NA	NA	NA	NA	NA	NA	NA	NA	NA	NA	NA	NA	NA	NA	NA
1900	BALAMBAN	M	13	multitypic	no	2.9519	ELISA 0.2 - 3	2.602059991	2.602059991	2.602059991	2.602059991	2.602059991	NA	NA	NA	NA	NA	NA	NA	NA	NA	NA	NA	NA	NA	NA	NA	NA	NA	NA	0	0	0	NA	NA	NA	NA	NA	NA	NA	NA	NA	NA	NA	NA	NA	NA	NA	NA
1051	BALAMBAN	M	10	multitypic	yes	2.8065	ELISA 0.2 - 3
1516	BALAMBAN	M	11	multitypic	yes	2.9133	ELISA 0.2 - 3
2458	BALAMBAN	M	10	multitypic	no	2.1946	ELISA 0.2 - 3	2.602059991	2.602059991	2.602059991	2.230448921	2.509157224	1	1	1.988491048	1	NA	NA	0.740755712	NA	NA	NA	0.299612967	NA	1	1	1.899863713	1	NA	NA	0	0	0	169	375	3199	66	2801	3188	2748	1028	NA	NA	NA	NA	NA	NA	NA	NA
2411	BALAMBAN	F	12	multitypic	no	2.9348	ELISA 0.2 - 3	2.602059991	2.602059991	2.602059991	2.602059991	2.602059991	NA	NA	NA	NA	NA	NA	NA	NA	NA	NA	NA	NA	NA	NA	NA	NA	NA	NA	0	0	0	NA	NA	NA	NA	NA	NA	NA	NA	NA	NA	NA	NA	NA	NA	NA	NA
389	BALAMBAN	M	9	multitypic	yes	2.886	ELISA 0.2 - 3
653	BALAMBAN	F	10	primary	no	1.6102	ELISA 0.2 - 3	1.301029996	2.602059991	1.301029996	1.301029996	1.626287495	NA	NA	NA	NA	NA	NA	NA	NA	NA	NA	NA	NA	NA	NA	NA	NA	NA	NA	0	0	0	NA	NA	NA	NA	NA	NA	NA	NA	NA	NA	NA	NA	NA	NA	NA	NA
2567	BALAMBAN	F	14	multitypic	no	2.8985	ELISA 0.2 - 3	2.602059991	2.602059991	2.602059991	2.602059991	2.602059991	NA	NA	NA	NA	NA	NA	NA	NA	NA	NA	NA	NA	NA	NA	NA	NA	NA	NA	0	0	0	NA	NA	NA	NA	NA	NA	NA	NA	NA	NA	NA	NA	NA	NA	NA	NA
788	BALAMBAN	M	12	multitypic	yes	2.7032	ELISA 0.2 - 3
1498	BALAMBAN	M	10	multitypic	no	2.483	ELISA 0.2 - 3	2.602059991	2.602059991	2.602059991	2.602059991	2.602059991	NA	NA	NA	NA	NA	NA	NA	NA	NA	NA	NA	NA	NA	NA	NA	NA	NA	NA	0	0	0	NA	NA	NA	NA	NA	NA	NA	NA	NA	NA	NA	NA	NA	NA	NA	NA
539	BALAMBAN	M	11	multitypic	no	2.8928	ELISA 0.2 - 3	NA	2.602059991	2.602059991	2.602059991	NA	NA	NA	NA	NA	NA	NA	NA	NA	NA	NA	NA	NA	NA	NA	NA	NA	NA	NA	0	0	0	NA	NA	NA	NA	NA	NA	NA	NA	NA	NA	NA	NA	NA	NA	NA	NA
1340	BALAMBAN	M	11	multitypic	no	2.7634	ELISA 0.2 - 3	NA	2.602059991	2.602059991	2.252853031	NA	NA	NA	NA	NA	NA	NA	NA	NA	NA	NA	NA	NA	NA	NA	NA	NA	NA	NA	0	0	0	NA	NA	NA	NA	NA	NA	NA	NA	NA	NA	NA	NA	NA	NA	NA	NA
578	BALAMBAN	F	9	multitypic	no	2.2252	ELISA 0.2 - 3	1.301029996	2.602059991	1.301029996	2.602059991	1.951544993	1	1	1	3.008157434	NA	NA	NA	0.996984648	NA	NA	NA	0.94869682	1	1.657660332	1.812429073	2.731117086	no	den3	4	1	DWWS	48	143	44	3784	521	1076	533	3535	NA	NA	NA	NA	NA	NA	NA	NA
128	BALAMBAN	M	9	naive	yes	0.0817	ELISA < 0.2
1809	BALAMBAN	F	10	primary	no	0.6131	ELISA 0.2 - 3	1.301029996	2.602059991	1.301029996	1.301029996	1.626287495	NA	NA	NA	NA	NA	NA	NA	NA	NA	NA	NA	NA	NA	NA	NA	NA	NA	NA	0	0	0	328	2157	269	455	537	1273	291	279	1904	9652	1723	4627	1189	2765	790	667
1949	BALAMBAN	M	11	naive	yes	0.0761	ELISA < 0.2
866	BALAMBAN	F	14	multitypic	yes	2.8703	ELISA 0.2 - 3
2925	BALAMBAN	M	12	multitypic	yes	2.8627	ELISA 0.2 - 3
231	BALAMBAN	F	10	multitypic	no	2.6662	ELISA 0.2 - 3	1.301029996	2.602059991	2.602059991	2.161368002	2.166629495	NA	NA	NA	NA	NA	NA	NA	NA	NA	NA	NA	NA	NA	NA	NA	NA	NA	NA	0	0	0	NA	NA	NA	NA	NA	NA	NA	NA	NA	NA	NA	NA	NA	NA	NA	NA
2848	BALAMBAN	M	11	multitypic	yes	2.7461	ELISA 0.2 - 3
1007	BALAMBAN	M	12	multitypic	no	2.6155	ELISA 0.2 - 3	NA	2.602059991	2.602059991	2.214843848	NA	NA	NA	NA	NA	NA	NA	NA	NA	NA	NA	NA	NA	NA	NA	NA	NA	NA	NA	0	0	0	NA	NA	NA	NA	NA	NA	NA	NA	NA	NA	NA	NA	NA	NA	NA	NA
2950	BALAMBAN	F	11	multitypic	yes	1.2813	ELISA 0.2 - 3
1792	BALAMBAN	F	12	multitypic	no	2.8703	ELISA 0.2 - 3	NA	2.602059991	2.602059991	2.602059991	NA	NA	NA	NA	NA	NA	NA	NA	NA	NA	NA	NA	NA	NA	NA	NA	NA	NA	NA	0	0	0	NA	NA	NA	NA	NA	NA	NA	NA	NA	NA	NA	NA	NA	NA	NA	NA
1416	BALAMBAN	F	9	naive	no	0.1403	ELISA < 0.2	1.301029996	1.301029996	1.301029996	1.301029996	1.301029996	1	1	1	1	NA	NA	NA	NA	NA	NA	NA	NA	1	1	1	1	NA	NA	0	0	0	131	114	112	114	190.5	196	227.5	212	116.5	92	87	96.5	267	275	255	263
2215	BALAMBAN	F	10	multitypic	no	2.8076	ELISA 0.2 - 3	NA	2.602059991	2.602059991	1.301029996	NA	NA	NA	NA	NA	NA	NA	NA	NA	NA	NA	NA	NA	NA	NA	NA	NA	NA	NA	0	0	0	NA	NA	NA	NA	NA	NA	NA	NA	NA	NA	NA	NA	NA	NA	NA	NA
345	BALAMBAN	F	12	multitypic	yes	2.8217	ELISA 0.2 - 3
2902	BALAMBAN	M	10	naive	yes	1.1345	ELISA 0.2 - 3
694	BALAMBAN	F	14	multitypic	no	2.6079	ELISA 0.2 - 3	1.301029996	2.602059991	2.602059991	1.301029996	1.951544993	NA	NA	NA	NA	NA	NA	NA	NA	NA	NA	NA	NA	NA	NA	NA	NA	NA	NA	0	0	0	NA	NA	NA	NA	NA	NA	NA	NA	NA	NA	NA	NA	NA	NA	NA	NA
2326	BALAMBAN	F	11	naive	yes	0.0756	ELISA < 0.2
2373	BALAMBAN	M	10	naive	no	0.4123	ELISA 0.2 - 3	1.301029996	1.301029996	1.301029996	1.301029996	1.301029996	1	1	1	1	NA	NA	NA	NA	NA	NA	NA	NA	3.129367596	1.531478917	1.982271233	2.545307116	NA	NA	0	0	0	83	371	48.5	237	105	125	85	108	1696	3649	774	1351	1181.5	5366	1704	2274.5
1929	BALAMBAN	F	10	multitypic	yes	1.3785	ELISA 0.2 - 3
1811	BALAMBAN	F	12	multitypic	no	2.8497	ELISA 0.2 - 3	NA	2.602059991	2.602059991	2.602059991	NA	NA	NA	NA	NA	NA	NA	NA	NA	NA	NA	NA	NA	NA	NA	NA	NA	NA	NA	0	0	0	NA	NA	NA	NA	NA	NA	NA	NA	NA	NA	NA	NA	NA	NA	NA	NA
1119	BALAMBAN	M	11	multitypic	yes	2.8605	ELISA 0.2 - 3
1788	BALAMBAN	M	11	naive	yes	0.7502	ELISA 0.2 - 3
814	BALAMBAN	M	12	primary	no	2.6133	ELISA 0.2 - 3	1.301029996	1.301029996	2.602059991	1.301029996	1.626287495	2.835056102	2.45484486	1.792391689	1	NA	NA	NA	NA	NA	NA	NA	NA	1	1	1.633468456	1	NA	NA	0	0	0	56	29	164	35	309	298	311	246	852	532	2187	334	1081	910	1242	577
2722	BALAMBAN	M	9	multitypic	no	2.8411	ELISA 0.2 - 3	NA	2.602059991	2.602059991	2.602059991	NA	NA	NA	NA	NA	NA	NA	NA	NA	NA	NA	NA	NA	NA	NA	NA	NA	NA	NA	0	0	0	NA	NA	NA	NA	NA	NA	NA	NA	NA	NA	NA	NA	NA	NA	NA	NA
802	BALAMBAN	F	12	naive	yes	0.0507	ELISA < 0.2
574	BALAMBAN	F	10	naive	yes	0.0551	ELISA < 0.2
2910	BALAMBAN	M	9	multitypic	yes	2.6166	ELISA 0.2 - 3
1251	BALAMBAN	M	9	primary	yes	1.2478	ELISA 0.2 - 3
1966	BALAMBAN	M	10	primary	yes	1.6451	ELISA 0.2 - 3
182	BALAMBAN	M	12	naive	yes	0.0788	ELISA < 0.2
778	BALAMBAN	F	11	naive	yes	0.1004	ELISA < 0.2
2407	BALAMBAN	F	10	multitypic	yes	1.7908	ELISA 0.2 - 3
687	BALAMBAN	M	10	multitypic	yes	2.7904	ELISA 0.2 - 3
2620	BALAMBAN	M	12	multitypic	yes	2.4082	ELISA 0.2 - 3
536	BALAMBAN	F	11	multitypic	yes	1.5717	ELISA 0.2 - 3
720	BALAMBAN	M	10	multitypic	yes	2.8541	ELISA 0.2 - 3
164	BALAMBAN	M	11	multitypic	yes	2.8443	ELISA 0.2 - 3
2436	BALAMBAN	F	9	naive	yes	0.1306	ELISA < 0.2
549	BALAMBAN	M	10	primary	no	1.4886	ELISA 0.2 - 3	1.301029996	2.602059991	1.301029996	1.301029996	1.626287495	NA	NA	NA	NA	NA	NA	NA	NA	NA	NA	NA	NA	NA	NA	NA	NA	NA	NA	0	0	0	NA	NA	NA	NA	NA	NA	NA	NA	NA	NA	NA	NA	NA	NA	NA	NA
2345	BALAMBAN	M	11	naive	no	0.1112	ELISA < 0.2	1.301029996	1.301029996	1.301029996	1.301029996	1.301029996	1	1	1	1	NA	NA	NA	NA	NA	NA	NA	NA	1	1	1	1	NA	NA	0	0	0	1444	1242	1448	1344	1695	1900.5	1057	1558	1224	1098	1234	1222	1699	1819	1064.5	1472
156	BALAMBAN	F	12	multitypic	no	2.6025	ELISA 0.2 - 3	2.602059991	2.602059991	2.602059991	1.301029996	2.276802492	NA	NA	NA	NA	NA	NA	NA	NA	NA	NA	NA	NA	NA	NA	NA	NA	NA	NA	0	0	0	NA	NA	NA	NA	NA	NA	NA	NA	NA	NA	NA	NA	NA	NA	NA	NA
1886	BALAMBAN	M	12	multitypic	no	2.8174	ELISA 0.2 - 3	2.602059991	2.602059991	2.602059991	2.602059991	2.602059991	NA	NA	NA	NA	NA	NA	NA	NA	NA	NA	NA	NA	NA	NA	NA	NA	NA	NA	0	0	0	NA	NA	NA	NA	NA	NA	NA	NA	NA	NA	NA	NA	NA	NA	NA	NA
567	BALAMBAN	M	10	naive	no	0.0453	ELISA < 0.2	1.301029996	1.301029996	1.301029996	1.301029996	1.301029996	1	1	1	1	NA	NA	NA	NA	NA	NA	NA	NA	1	1	1	1	NA	NA	0	0	0	83	78	80	79	409	485.5	324.5	330.5	95	81	124	123.5	672.5	1983.5	646	615
2406	BALAMBAN	M	12	multitypic	yes	2.718	ELISA 0.2 - 3
734	BALAMBAN	F	9	primary	yes	2.1297	ELISA 0.2 - 3
559	BALAMBAN	M	10	naive	yes	0.1047	ELISA < 0.2
1408	BALAMBAN	F	11	multitypic	no	1.7681	ELISA 0.2 - 3	1.919078092	2.602059991	2.602059991	1.301029996	2.106057018	NA	NA	NA	NA	NA	NA	NA	NA	NA	NA	NA	NA	NA	NA	NA	NA	NA	NA	0	0	0	NA	NA	NA	NA	NA	NA	NA	NA	NA	NA	NA	NA	NA	NA	NA	NA
2937	BALAMBAN	F	12	multitypic	no	2.5961	ELISA 0.2 - 3	2.602059991	2.602059991	2.602059991	2.602059991	2.602059991	NA	NA	NA	NA	NA	NA	NA	NA	NA	NA	NA	NA	NA	NA	NA	NA	NA	NA	0	0	0	NA	NA	NA	NA	NA	NA	NA	NA	NA	NA	NA	NA	NA	NA	NA	NA
1759	BALAMBAN	M	10	multitypic	no	2.6716	ELISA 0.2 - 3	2.602059991	2.602059991	2.602059991	1.301029996	2.276802492	NA	NA	NA	NA	NA	NA	NA	NA	NA	NA	NA	NA	NA	NA	NA	NA	NA	NA	0	0	0	NA	NA	NA	NA	NA	NA	NA	NA	NA	NA	NA	NA	NA	NA	NA	NA
2354	BALAMBAN	M	11	naive	yes	0.0745	ELISA < 0.2
699	BALAMBAN	M	10	multitypic	yes	2.826	ELISA 0.2 - 3
1794	BALAMBAN	M	9	primary	yes	0.7502	ELISA 0.2 - 3
2904	BALAMBAN	F	9	multitypic	no	2.84	ELISA 0.2 - 3	2	1.939519253	2.281033367	2.602059991	2.205653153	NA	NA	NA	NA	NA	NA	NA	NA	NA	NA	NA	NA	NA	NA	NA	NA	NA	NA	0	0	0	NA	NA	NA	NA	NA	NA	NA	NA	NA	NA	NA	NA	NA	NA	NA	NA
1241	BALAMBAN	F	11	multitypic	yes	2.8443	ELISA 0.2 - 3
1456	BALAMBAN	F	12	multitypic	yes	2.8411	ELISA 0.2 - 3
179	BALAMBAN	F	10	multitypic	no	2.7461	ELISA 0.2 - 3	2.602059991	2.602059991	2.602059991	2.602059991	2.602059991	NA	NA	NA	NA	NA	NA	NA	NA	NA	NA	NA	NA	NA	NA	NA	NA	NA	NA	0	0	0	NA	NA	NA	NA	NA	NA	NA	NA	NA	NA	NA	NA	NA	NA	NA	NA
1793	BALAMBAN	F	10	multitypic	no	2.6436	ELISA 0.2 - 3	2.26245109	2.170261715	2.602059991	2.198657087	2.308357471	NA	NA	NA	NA	NA	NA	NA	NA	NA	NA	NA	NA	NA	NA	NA	NA	NA	NA	0	0	0	NA	NA	NA	NA	NA	NA	NA	NA	NA	NA	NA	NA	NA	NA	NA	NA
448	BALAMBAN	M	12	multitypic	no	2.8724	ELISA 0.2 - 3	2.178976947	2.602059991	2.602059991	2.100370545	2.370866869	NA	NA	NA	NA	NA	NA	NA	NA	NA	NA	NA	NA	NA	NA	NA	NA	NA	NA	0	0	0	NA	NA	NA	NA	NA	NA	NA	NA	NA	NA	NA	NA	NA	NA	NA	NA
1289	BALAMBAN	M	10	multitypic	yes	2.7774	ELISA 0.2 - 3
887	BALAMBAN	M	9	multitypic	no	2.4903	ELISA 0.2 - 3	1.301029996	1.991226076	2.602059991	1.301029996	1.798836515	NA	NA	NA	NA	NA	NA	NA	NA	NA	NA	NA	NA	NA	NA	NA	NA	NA	NA	0	0	0	NA	NA	NA	NA	NA	NA	NA	NA	NA	NA	NA	NA	NA	NA	NA	NA
2370	BALAMBAN	M	11	multitypic	no	2.6943	ELISA 0.2 - 3	2.193124598	2.602059991	2.602059991	2.204119983	2.400341141	NA	NA	NA	NA	NA	NA	NA	NA	NA	NA	NA	NA	NA	NA	NA	NA	NA	NA	0	0	0	NA	NA	NA	NA	NA	NA	NA	NA	NA	NA	NA	NA	NA	NA	NA	NA
676	BALAMBAN	M	12	multitypic	yes	2.4309	ELISA 0.2 - 3
1469	BALAMBAN	M	10	multitypic	no	1.4355	ELISA 0.2 - 3	1.301029996	2.214843848	1.301029996	2.004321374	1.705306303	NA	NA	NA	NA	NA	NA	NA	NA	NA	NA	NA	NA	NA	NA	NA	NA	NA	NA	0	0	0	NA	NA	NA	NA	NA	NA	NA	NA	NA	NA	NA	NA	NA	NA	NA	NA
947	BALAMBAN	M	11	multitypic	yes	2.7612	ELISA 0.2 - 3
1131	BALAMBAN	F	11	multitypic	yes	2.799	ELISA 0.2 - 3
2231	BALAMBAN	M	11	multitypic	no	2.7008	ELISA 0.2 - 3	2.602059991	2.602059991	2.602059991	2.227886705	2.50851667	NA	NA	NA	NA	NA	NA	NA	NA	NA	NA	NA	NA	NA	NA	NA	NA	NA	NA	0	0	0	NA	NA	NA	NA	NA	NA	NA	NA	NA	NA	NA	NA	NA	NA	NA	NA
2034	BALAMBAN	F	11	multitypic	no	2.7634	ELISA 0.2 - 3	2.602059991	2.602059991	2.602059991	2.602059991	2.602059991	NA	NA	NA	NA	NA	NA	NA	NA	NA	NA	NA	NA	NA	NA	NA	NA	NA	NA	0	0	0	NA	NA	NA	NA	NA	NA	NA	NA	NA	NA	NA	NA	NA	NA	NA	NA
2253	BALAMBAN	F	10	multitypic	no	2.8076	ELISA 0.2 - 3	2.602059991	2.602059991	2.602059991	2.602059991	2.602059991	NA	NA	NA	NA	NA	NA	NA	NA	NA	NA	NA	NA	NA	NA	NA	NA	NA	NA	0	0	0	NA	NA	NA	NA	NA	NA	NA	NA	NA	NA	NA	NA	NA	NA	NA	NA
1924	BALAMBAN	F	11	multitypic	no	2.8184	ELISA 0.2 - 3	2.602059991	2.602059991	2.602059991	2.602059991	2.602059991	NA	NA	NA	NA	NA	NA	NA	NA	NA	NA	NA	NA	NA	NA	NA	NA	NA	NA	0	0	0	NA	NA	NA	NA	NA	NA	NA	NA	NA	NA	NA	NA	NA	NA	NA	NA
924	BALAMBAN	F	9	multitypic	no	1.6192	ELISA 0.2 - 3	1.301029996	2.602059991	2.602059991	2.602059991	2.276802492	NA	NA	NA	NA	NA	NA	NA	NA	NA	NA	NA	NA	NA	NA	NA	NA	NA	NA	0	0	0	NA	NA	NA	NA	NA	NA	NA	NA	NA	NA	NA	NA	NA	NA	NA	NA
502	BALAMBAN	M	12	multitypic	no	2.8411	ELISA 0.2 - 3	2.602059991	2.602059991	2.602059991	2.602059991	2.602059991	NA	NA	NA	NA	NA	NA	NA	NA	NA	NA	NA	NA	NA	NA	NA	NA	NA	NA	0	0	0	NA	NA	NA	NA	NA	NA	NA	NA	NA	NA	NA	NA	NA	NA	NA	NA
2067	BALAMBAN	F	11	multitypic	yes	2.7278	ELISA 0.2 - 3
79	BALAMBAN	F	11	multitypic	no	2.6598	ELISA 0.2 - 3	2.602059991	2.602059991	2.602059991	2.602059991	2.602059991	NA	NA	NA	NA	NA	NA	NA	NA	NA	NA	NA	NA	NA	NA	NA	NA	NA	NA	0	0	0	NA	NA	NA	NA	NA	NA	NA	NA	NA	NA	NA	NA	NA	NA	NA	NA
808	BALAMBAN	F	12	multitypic	no	2.7019	ELISA 0.2 - 3	NA	NA	NA	NA	NA	NA	NA	NA	NA	NA	NA	NA	NA	NA	NA	NA	NA	NA	NA	NA	NA	NA	NA	0	0	0	NA	NA	NA	NA	NA	NA	NA	NA	NA	NA	NA	NA	NA	NA	NA	NA
968	BALAMBAN	M	11	multitypic	no	2.7429	ELISA 0.2 - 3	2.602059991	2.602059991	2.602059991	2.602059991	2.602059991	NA	NA	NA	NA	NA	NA	NA	NA	NA	NA	NA	NA	NA	NA	NA	NA	NA	NA	0	0	0	NA	NA	NA	NA	NA	NA	NA	NA	NA	NA	NA	NA	NA	NA	NA	NA
1737	BALAMBAN	F	10	multitypic	yes	2.378	ELISA 0.2 - 3
1181	BALAMBAN	F	9	naive	yes	0.0658	ELISA < 0.2
786	BALAMBAN	F	12	multitypic	no	2.7083	ELISA 0.2 - 3	2.602059991	2.602059991	2.602059991	2.602059991	2.602059991	NA	NA	NA	NA	NA	NA	NA	NA	NA	NA	NA	NA	NA	NA	NA	NA	NA	NA	0	0	0	NA	NA	NA	NA	NA	NA	NA	NA	NA	NA	NA	NA	NA	NA	NA	NA
1164	BALAMBAN	F	12	multitypic	yes	2.7137	ELISA 0.2 - 3
593	BALAMBAN	M	9	naive	no	0.1468	ELISA < 0.2	1.301029996	1.301029996	1.301029996	1.301029996	1.301029996	1	1	1	1	NA	NA	NA	NA	NA	NA	NA	NA	NA	NA	NA	NA	NA	NA	0	0	0	NA	NA	NA	NA	NA	NA	NA	NA	NA	NA	NA	NA	NA	NA	NA	NA
1509	BALAMBAN	F	11	naive	yes	0.0788	ELISA < 0.2
1544	BALAMBAN	M	9	naive	yes	0.0669	ELISA < 0.2
123	BALAMBAN	M	11	primary	yes	1.639	ELISA 0.2 - 3
2960	BALAMBAN	M	10	primary	yes	0.8409	ELISA 0.2 - 3
419	BALAMBAN	F	11	primary	no	1.8474	ELISA 0.2 - 3	1.301029996	1.301029996	1.301029996	2.602059991	1.626287495	NA	NA	NA	NA	NA	NA	NA	NA	NA	NA	NA	NA	NA	NA	NA	NA	NA	NA	0	0	0	168	122	97	4216	430	624	391	2003	188	126	103	5493	614	874	580	1571
1223	BALAMBAN	F	12	multitypic	no	1.4853	ELISA 0.2 - 3	1.301029996	2.602059991	1.301029996	2.602059991	1.951544993	NA	NA	NA	NA	NA	NA	NA	NA	NA	NA	NA	NA	NA	NA	NA	NA	NA	NA	0	0	0	NA	NA	NA	NA	NA	NA	NA	NA	NA	NA	NA	NA	NA	NA	NA	NA
2652	BALAMBAN	M	12	multitypic	no	2.011	ELISA 0.2 - 3	1.301029996	2.602059991	2.602059991	2.149219113	2.163592273	NA	NA	NA	NA	NA	NA	NA	NA	NA	NA	NA	NA	NA	NA	NA	NA	NA	NA	0	0	0	NA	NA	NA	NA	NA	NA	NA	NA	NA	NA	NA	NA	NA	NA	NA	NA
387	BALAMBAN	M	11	multitypic	no	2.323	ELISA 0.2 - 3	2.602059991	2.602059991	2.602059991	2.602059991	2.602059991	NA	NA	NA	NA	NA	NA	NA	NA	NA	NA	NA	NA	NA	NA	NA	NA	NA	NA	0	0	0	NA	NA	NA	NA	NA	NA	NA	NA	NA	NA	NA	NA	NA	NA	NA	NA
1297	BALAMBAN	M	9	naive	no	0.0507	ELISA < 0.2	1.301029996	1.301029996	1.301029996	1.301029996	1.301029996	1	1	1	1	NA	NA	NA	NA	NA	NA	NA	NA	1	1	1	1	NA	NA	0	0	0	67	58	63	61	544.5	557	361	424	86.5	78	103	103	451.5	557.5	379	407
1405	BALAMBAN	M	11	multitypic	yes	2.6349	ELISA 0.2 - 3
2756	BALAMBAN	F	10	multitypic	yes	2.812	ELISA 0.2 - 3
1018	BALAMBAN	F	11	multitypic	no	2.7925	ELISA 0.2 - 3	2.602059991	2.602059991	2.602059991	2.602059991	2.602059991	NA	NA	NA	NA	NA	NA	NA	NA	NA	NA	NA	NA	NA	NA	NA	NA	NA	NA	0	0	0	NA	NA	NA	NA	NA	NA	NA	NA	NA	NA	NA	NA	NA	NA	NA	NA
311	BALAMBAN	F	11	multitypic	no	2.187	ELISA 0.2 - 3	2.602059991	2.602059991	2.214843848	2.602059991	2.505255956	NA	NA	NA	NA	NA	NA	NA	NA	NA	NA	NA	NA	NA	NA	NA	NA	NA	NA	0	0	0	NA	NA	NA	NA	NA	NA	NA	NA	NA	NA	NA	NA	NA	NA	NA	NA
1594	BALAMBAN	F	9	multitypic	yes	1.576	ELISA 0.2 - 3
501	BALAMBAN	F	12	multitypic	no	2.7807	ELISA 0.2 - 3	2.602059991	2.602059991	2.602059991	2.602059991	2.602059991	NA	NA	NA	NA	NA	NA	NA	NA	NA	NA	NA	NA	NA	NA	NA	NA	NA	NA	0	0	0	NA	NA	NA	NA	NA	NA	NA	NA	NA	NA	NA	NA	NA	NA	NA	NA
1394	BALAMBAN	M	10	naive	no	0.5299	ELISA 0.2 - 3	1.301029996	1.301029996	1.301029996	1.301029996	1.301029996	1	1	1	1	NA	NA	NA	NA	NA	NA	NA	NA	NA	NA	NA	NA	NA	NA	0	0	0	NA	NA	NA	NA	NA	NA	NA	NA	NA	NA	NA	NA	NA	NA	NA	NA
483	BALAMBAN	F	12	multitypic	yes	3.1194	ELISA > 3
1009	BALAMBAN	F	11	multitypic	yes	2.9793	ELISA 0.2 - 3
461	BALAMBAN	M	11	multitypic	yes	2.8335	ELISA 0.2 - 3
2439	BALAMBAN	M	9	naive	yes	0.1096	ELISA < 0.2
2459	BALAMBAN	F	11	naive	no	0.8519	ELISA 0.2 - 3	1.301029996	1.301029996	1.301029996	1.301029996	1.301029996	1	1	1	1	NA	NA	NA	NA	NA	NA	NA	NA	1	1	1	1	NA	NA	0	0	0	1144.5	822	1065	1002	2514	895	432.5	655	641	458.5	604	557.5	1545	698	473	565
1987	BALAMBAN	M	12	multitypic	no	2.9725	ELISA 0.2 - 3	2.602059991	2.602059991	2.602059991	2.602059991	2.602059991	NA	NA	NA	NA	NA	NA	NA	NA	NA	NA	NA	NA	NA	NA	NA	NA	NA	NA	0	0	0	NA	NA	NA	NA	NA	NA	NA	NA	NA	NA	NA	NA	NA	NA	NA	NA
478	BALAMBAN	F	10	multitypic	yes	2.9239	ELISA 0.2 - 3
1053	BALAMBAN	F	11	multitypic	no	2.9578	ELISA 0.2 - 3	2.602059991	2.602059991	2.602059991	2.602059991	2.602059991	NA	NA	NA	NA	NA	NA	NA	NA	NA	NA	NA	NA	NA	NA	NA	NA	NA	NA	0	0	0	NA	NA	NA	NA	NA	NA	NA	NA	NA	NA	NA	NA	NA	NA	NA	NA
1089	BALAMBAN	M	11	multitypic	no	2.9013	ELISA 0.2 - 3	1.301029996	2.602059991	2.602059991	2.602059991	2.276802492	NA	NA	NA	NA	NA	NA	NA	NA	NA	NA	NA	NA	NA	NA	NA	NA	NA	NA	0	0	0	NA	NA	NA	NA	NA	NA	NA	NA	NA	NA	NA	NA	NA	NA	NA	NA
733	BALAMBAN	F	9	naive	yes	0.0667	ELISA < 0.2
2501	BALAMBAN	F	10	multitypic	yes	2.9295	ELISA 0.2 - 3
607	BALAMBAN	M	10	multitypic	no	1.7839	ELISA 0.2 - 3	1.301029996	1.301029996	2.602059991	1.86332286	1.766860711	NA	NA	NA	NA	NA	NA	NA	NA	NA	NA	NA	NA	NA	NA	NA	NA	NA	NA	0	0	0	NA	NA	NA	NA	NA	NA	NA	NA	NA	NA	NA	NA	NA	NA	NA	NA
2276	BALAMBAN	M	11	multitypic	no	3.0222	ELISA > 3	NA	NA	NA	NA	NA	NA	NA	NA	NA	NA	NA	NA	NA	NA	NA	NA	NA	NA	NA	NA	NA	NA	NA	0	0	0	NA	NA	NA	NA	NA	NA	NA	NA	NA	NA	NA	NA	NA	NA	NA	NA
2671	BALAMBAN	M	10	multitypic	no	2.925	ELISA 0.2 - 3	2.602059991	2.602059991	2.602059991	2.602059991	2.602059991	NA	NA	NA	NA	NA	NA	NA	NA	NA	NA	NA	NA	NA	NA	NA	NA	NA	NA	0	0	0	NA	NA	NA	NA	NA	NA	NA	NA	NA	NA	NA	NA	NA	NA	NA	NA
2023	BALAMBAN	M	10	multitypic	yes	0.7039	ELISA 0.2 - 3
1881	BALAMBAN	M	11	multitypic	yes	2.9273	ELISA 0.2 - 3
2987	BALAMBAN	F	10	multitypic	no	2.9962	ELISA 0.2 - 3	2.602059991	2.602059991	2.602059991	2.602059991	2.602059991	NA	NA	NA	NA	NA	NA	NA	NA	NA	NA	NA	NA	NA	NA	NA	NA	NA	NA	0	0	0	NA	NA	NA	NA	NA	NA	NA	NA	NA	NA	NA	NA	NA	NA	NA	NA
975	BALAMBAN	F	12	multitypic	no	3.0538	ELISA > 3	NA	NA	NA	NA	NA	NA	NA	NA	NA	NA	NA	NA	NA	NA	NA	NA	NA	NA	NA	NA	NA	NA	NA	0	0	0	NA	NA	NA	NA	NA	NA	NA	NA	NA	NA	NA	NA	NA	NA	NA	NA
2320	BALAMBAN	M	10	multitypic	no	2.9273	ELISA 0.2 - 3	2.602059991	2.602059991	2.602059991	2.602059991	2.602059991	NA	NA	NA	NA	NA	NA	NA	NA	NA	NA	NA	NA	NA	NA	NA	NA	NA	NA	0	0	0	NA	NA	NA	NA	NA	NA	NA	NA	NA	NA	NA	NA	NA	NA	NA	NA
1321	BALAMBAN	F	11	multitypic	no	2.9996	ELISA 0.2 - 3	2.602059991	2.602059991	2.602059991	2.602059991	2.602059991	NA	NA	NA	NA	NA	NA	NA	NA	NA	NA	NA	NA	NA	NA	NA	NA	NA	NA	0	0	0	NA	NA	NA	NA	NA	NA	NA	NA	NA	NA	NA	NA	NA	NA	NA	NA
2043	BALAMBAN	F	9	naive	no	0.47	ELISA 0.2 - 3	1.301029996	1.301029996	1.301029996	1.301029996	1.301029996	1	1	1	1	NA	NA	NA	NA	NA	NA	NA	NA	NA	NA	NA	NA	NA	NA	0	0	0	NA	NA	NA	NA	NA	NA	NA	NA	NA	NA	NA	NA	NA	NA	NA	NA
2143	BALAMBAN	F	10	multitypic	no	2.9521	ELISA 0.2 - 3	2.602059991	2.602059991	2.602059991	2.602059991	2.602059991	NA	NA	NA	NA	NA	NA	NA	NA	NA	NA	NA	NA	NA	NA	NA	NA	NA	NA	0	0	0	NA	NA	NA	NA	NA	NA	NA	NA	NA	NA	NA	NA	NA	NA	NA	NA
404	BALAMBAN	M	10	multitypic	yes	2.8505	ELISA 0.2 - 3
548	BALAMBAN	M	10	multitypic	no	2.9894	ELISA 0.2 - 3	2.602059991	2.602059991	2.602059991	2.602059991	2.602059991	NA	NA	NA	NA	NA	NA	NA	NA	NA	NA	NA	NA	NA	NA	NA	NA	NA	NA	0	0	0	NA	NA	NA	NA	NA	NA	NA	NA	NA	NA	NA	NA	NA	NA	NA	NA
1082	BALAMBAN	M	9	naive	yes	0.1649	ELISA < 0.2
928	BALAMBAN	M	10	multitypic	no	2.8618	ELISA 0.2 - 3	2.123851641	2.602059991	2.602059991	2.278753601	2.401681306	NA	NA	NA	NA	NA	NA	NA	NA	NA	NA	NA	NA	NA	NA	NA	NA	NA	NA	0	0	0	NA	NA	NA	NA	NA	NA	NA	NA	NA	NA	NA	NA	NA	NA	NA	NA
2829	BALAMBAN	M	11	multitypic	yes	2.855	ELISA 0.2 - 3
1697	BALAMBAN	F	12	multitypic	no	2.8109	ELISA 0.2 - 3	1.301029996	2.602059991	2.602059991	2.602059991	2.276802492	1	1	1	2.775726303	NA	NA	NA	0.994818113	NA	NA	NA	0.893441133	1	1	1	2.748545178	yes	den1	4	1	DWWS	262	472	75	3976	1808	2691	1897	9447	NA	NA	NA	NA	NA	NA	NA	NA
1704	BALAMBAN	M	11	multitypic	no	2.8934	ELISA 0.2 - 3	NA	NA	NA	NA	NA	NA	NA	NA	NA	NA	NA	NA	NA	NA	NA	NA	NA	NA	NA	NA	NA	NA	NA	0	0	0	NA	NA	NA	NA	NA	NA	NA	NA	NA	NA	NA	NA	NA	NA	NA	NA
1292	BALAMBAN	F	11	naive	no	0.1175	ELISA < 0.2	1.301029996	1.301029996	1.301029996	1.301029996	1.301029996	1	1	1	1	NA	NA	NA	NA	NA	NA	NA	NA	1.322219295	2.330413773	1	1	NA	NA	0	0	0	174	172	169.5	185	499.5	632.5	421	496	355.5	5597	287	261	7146	6407	1764	866.5
26	BALAMBAN	F	11	multitypic	yes	3.0041	ELISA > 3
2542	BALAMBAN	M	10	naive	no	0.8473	ELISA 0.2 - 3	1.301029996	2.602059991	1.301029996	1.301029996	1.626287495	1	1	1	1	NA	NA	NA	NA	NA	NA	NA	NA	NA	NA	NA	NA	NA	NA	0	0	0	NA	NA	NA	NA	NA	NA	NA	NA	NA	NA	NA	NA	NA	NA	NA	NA
635	BALAMBAN	M	11	naive	no	0.1107	ELISA < 0.2	1.301029996	1.301029996	1.301029996	1.301029996	1.301029996	1	1	1	1	NA	NA	NA	NA	NA	NA	NA	NA	NA	NA	NA	NA	NA	NA	0	0	0	NA	NA	NA	NA	NA	NA	NA	NA	NA	NA	NA	NA	NA	NA	NA	NA
2521	BALAMBAN	M	10	naive	no	0.2395	ELISA 0.2 - 3	NA	NA	NA	NA	NA	1	1	1	1	NA	NA	NA	NA	NA	NA	NA	NA	NA	NA	NA	NA	NA	NA	0	0	0	NA	NA	NA	NA	NA	NA	NA	NA	NA	NA	NA	NA	NA	NA	NA	NA
2350	BALAMBAN	F	12	multitypic	no	2.9713	ELISA 0.2 - 3	2.602059991	2.602059991	2.602059991	2.602059991	2.602059991	NA	NA	NA	NA	NA	NA	NA	NA	NA	NA	NA	NA	NA	NA	NA	NA	NA	NA	0	0	0	NA	NA	NA	NA	NA	NA	NA	NA	NA	NA	NA	NA	NA	NA	NA	NA
959	BALAMBAN	F	12	naive	no	0.1401	ELISA < 0.2	1.301029996	1.301029996	1.301029996	1.301029996	1.301029996	1	1	1	1	NA	NA	NA	NA	NA	NA	NA	NA	NA	NA	NA	NA	NA	NA	0	0	0	NA	NA	NA	NA	NA	NA	NA	NA	NA	NA	NA	NA	NA	NA	NA	NA
1547	BALAMBAN	F	10	multitypic	no	2.9442	ELISA 0.2 - 3	2.117271296	2.602059991	2.021189299	2.602059991	2.335645144	NA	NA	NA	NA	NA	NA	NA	NA	NA	NA	NA	NA	NA	NA	NA	NA	NA	NA	0	0	0	NA	NA	NA	NA	NA	NA	NA	NA	NA	NA	NA	NA	NA	NA	NA	NA
1150	BALAMBAN	M	10	multitypic	no	2.986	ELISA 0.2 - 3	2.602059991	2.602059991	2.602059991	2.602059991	2.602059991	NA	NA	NA	NA	NA	NA	NA	NA	NA	NA	NA	NA	NA	NA	NA	NA	NA	NA	0	0	0	NA	NA	NA	NA	NA	NA	NA	NA	NA	NA	NA	NA	NA	NA	NA	NA
934	BALAMBAN	F	10	multitypic	no	3.0278	ELISA > 3	NA	NA	NA	NA	NA	NA	NA	NA	NA	NA	NA	NA	NA	NA	NA	NA	NA	NA	NA	NA	NA	NA	NA	0	0	0	NA	NA	NA	NA	NA	NA	NA	NA	NA	NA	NA	NA	NA	NA	NA	NA
1016	BALAMBAN	F	10	primary	no	1.9794	ELISA 0.2 - 3	1.301029996	1.301029996	1.301029996	2.602059991	1.626287495	1	1	1	2.187520721	NA	NA	NA	NA	NA	NA	NA	NA	1	1	1	2.193124598	NA	NA	0	0	0	233	287	129	10557	358	459	350	1133	337	284	205	10876	460	572	500	1029
2983	BALAMBAN	M	12	multitypic	no	2.9171	ELISA 0.2 - 3	2.602059991	2.602059991	2.602059991	1.301029996	2.276802492	NA	NA	NA	NA	NA	NA	NA	NA	NA	NA	NA	NA	NA	NA	NA	NA	NA	NA	0	0	0	NA	NA	NA	NA	NA	NA	NA	NA	NA	NA	NA	NA	NA	NA	NA	NA
2171	BALAMBAN	F	10	multitypic	yes	3.0448	ELISA > 3
659	BALAMBAN	M	11	multitypic	yes	2.925	ELISA 0.2 - 3
686	BALAMBAN	M	10	multitypic	no	1.3953	ELISA 0.2 - 3	1.301029996	2.602059991	2.602059991	1.301029996	1.951544993	1	1.775777931	1	1	NA	0.652560023	NA	NA	NA	0.129453039	NA	NA	1	1.855608739	1	1	NA	NA	0	0	0	124	3252	72	322	714	1903	496	225	NA	NA	NA	NA	NA	NA	NA	NA
1837	BALAMBAN	M	11	multitypic	no	2.6109	ELISA 0.2 - 3	2.602059991	2.602059991	2.602059991	1.301029996	2.276802492	NA	NA	NA	NA	NA	NA	NA	NA	NA	NA	NA	NA	NA	NA	NA	NA	NA	NA	0	0	0	NA	NA	NA	NA	NA	NA	NA	NA	NA	NA	NA	NA	NA	NA	NA	NA
1588	BALAMBAN	F	10	primary	no	0.496	ELISA 0.2 - 3	1.301029996	2.602059991	1.301029996	1.301029996	1.626287495	NA	NA	NA	NA	NA	NA	NA	NA	NA	NA	NA	NA	NA	NA	NA	NA	NA	NA	0	0	0	0	645	0	-259	211	121	0	49	94	760	185	213	762	1051	474	669
2082	BALAMBAN	F	12	multitypic	no	2.8674	ELISA 0.2 - 3	NA	NA	NA	NA	NA	NA	NA	NA	NA	NA	NA	NA	NA	NA	NA	NA	NA	NA	NA	NA	NA	NA	NA	0	0	0	NA	NA	NA	NA	NA	NA	NA	NA	NA	NA	NA	NA	NA	NA	NA	NA
581	BALAMBAN	F	10	naive	no	0.0949	ELISA < 0.2	1.301029996	1.301029996	1.301029996	1.301029996	1.301029996	1	1	1	1	NA	NA	NA	NA	NA	NA	NA	NA	1	1	1	1	NA	NA	0	0	0	146	133	168	144	344	408.5	366.5	304	98.5	116	124	120	600.5	846	524	523
1350	BALAMBAN	M	11	multitypic	no	2.951	ELISA 0.2 - 3	2.602059991	2.602059991	2.602059991	1.785329835	2.397877452	NA	NA	NA	NA	NA	NA	NA	NA	NA	NA	NA	NA	NA	NA	NA	NA	NA	NA	0	0	0	NA	NA	NA	NA	NA	NA	NA	NA	NA	NA	NA	NA	NA	NA	NA	NA
306	BALAMBAN	M	9	multitypic	no	2.9171	ELISA 0.2 - 3	2.602059991	2.602059991	2.602059991	2.602059991	2.602059991	NA	NA	NA	NA	NA	NA	NA	NA	NA	NA	NA	NA	NA	NA	NA	NA	NA	NA	0	0	0	NA	NA	NA	NA	NA	NA	NA	NA	NA	NA	NA	NA	NA	NA	NA	NA
2169	BALAMBAN	M	10	multitypic	no	2.8561	ELISA 0.2 - 3	NA	NA	NA	NA	NA	NA	NA	NA	NA	NA	NA	NA	NA	NA	NA	NA	NA	NA	NA	NA	NA	NA	NA	0	0	0	NA	NA	NA	NA	NA	NA	NA	NA	NA	NA	NA	NA	NA	NA	NA	NA
12	BALAMBAN	F	11	multitypic	yes	2.8832	ELISA 0.2 - 3
1601	BALAMBAN	M	11	multitypic	no	3.0064	ELISA > 3	NA	NA	NA	NA	NA	NA	NA	NA	NA	NA	NA	NA	NA	NA	NA	NA	NA	NA	NA	NA	NA	NA	NA	0	0	0	NA	NA	NA	NA	NA	NA	NA	NA	NA	NA	NA	NA	NA	NA	NA	NA
2488	BALAMBAN	M	10	multitypic	yes	2.9182	ELISA 0.2 - 3
1591	BALAMBAN	M	11	multitypic	yes	2.9431	ELISA 0.2 - 3
493	BALAMBAN	M	10	multitypic	yes	2.9544	ELISA 0.2 - 3
1443	BALAMBAN	M	10	multitypic	no	2.9318	ELISA 0.2 - 3	2.602059991	2.602059991	2.602059991	2.602059991	2.602059991	NA	NA	NA	NA	NA	NA	NA	NA	NA	NA	NA	NA	NA	NA	NA	NA	NA	NA	0	0	0	NA	NA	NA	NA	NA	NA	NA	NA	NA	NA	NA	NA	NA	NA	NA	NA
1485	BALAMBAN	M	9	multitypic	no	2.803	ELISA 0.2 - 3	2.247973266	2.602059991	2.602059991	1.949390007	2.350370814	NA	NA	NA	NA	NA	NA	NA	NA	NA	NA	NA	NA	NA	NA	NA	NA	NA	NA	0	0	0	NA	NA	NA	NA	NA	NA	NA	NA	NA	NA	NA	NA	NA	NA	NA	NA
1058	BALAMBAN	M	11	multitypic	no	2.6708	ELISA 0.2 - 3	2.602059991	2.602059991	2.602059991	1.301029996	2.276802492	1	1	3.092403158	1	NA	NA	0.979717826	NA	NA	NA	0.886850528	NA	NA	NA	NA	NA	no	den2	4	1	DWWS	NA	NA	NA	NA	NA	NA	NA	NA	NA	NA	NA	NA	NA	NA	NA	NA
640	BALAMBAN	F	12	multitypic	no	2.9228	ELISA 0.2 - 3	2.602059991	2.602059991	2.602059991	2.602059991	2.602059991	NA	NA	NA	NA	NA	NA	NA	NA	NA	NA	NA	NA	NA	NA	NA	NA	NA	NA	0	0	0	NA	NA	NA	NA	NA	NA	NA	NA	NA	NA	NA	NA	NA	NA	NA	NA
2436	BALAMBAN	F	9	naive	no	0.0938	ELISA < 0.2	1.301029996	1.301029996	1.301029996	1.301029996	1.301029996	1	1	1	1	NA	NA	NA	NA	NA	NA	NA	NA	1.698970004	2.017033339	1.462397998	1	NA	NA	0	0	0	113	106	150	140	350	404	299	329	509.5	3393	402	410.5	3192.5	5908.5	1043.5	749
792	BALAMBAN	M	10	multitypic	yes	2.7431	ELISA 0.2 - 3
2101	BALAMBAN	F	11	multitypic	yes	2.8392	ELISA 0.2 - 3
1744	BALAMBAN	F	9	multitypic	no	3.0098	ELISA > 3	NA	NA	NA	NA	NA	NA	NA	NA	NA	NA	NA	NA	NA	NA	NA	NA	NA	NA	NA	NA	NA	NA	NA	0	0	0	NA	NA	NA	NA	NA	NA	NA	NA	NA	NA	NA	NA	NA	NA	NA	NA
2591	BALAMBAN	M	9	multitypic	yes	2.8821	ELISA 0.2 - 3
209	BALAMBAN	F	11	multitypic	yes	2.7838	ELISA 0.2 - 3
337	BALAMBAN	F	9	multitypic	no	2.9115	ELISA 0.2 - 3	2.602059991	2.602059991	2.602059991	2.602059991	2.602059991	NA	NA	NA	NA	NA	NA	NA	NA	NA	NA	NA	NA	NA	NA	NA	NA	NA	NA	0	0	0	NA	NA	NA	NA	NA	NA	NA	NA	NA	NA	NA	NA	NA	NA	NA	NA
198	BALAMBAN	M	11	multitypic	no	2.9691	ELISA 0.2 - 3	2.602059991	2.602059991	2.602059991	2.602059991	2.602059991	NA	NA	NA	NA	NA	NA	NA	NA	NA	NA	NA	NA	NA	NA	NA	NA	NA	NA	0	0	0	NA	NA	NA	NA	NA	NA	NA	NA	NA	NA	NA	NA	NA	NA	NA	NA
2523	BALAMBAN	M	9	multitypic	no	3.0448	ELISA > 3	NA	NA	NA	NA	NA	NA	NA	NA	NA	NA	NA	NA	NA	NA	NA	NA	NA	NA	NA	NA	NA	NA	NA	0	0	0	NA	NA	NA	NA	NA	NA	NA	NA	NA	NA	NA	NA	NA	NA	NA	NA
1258	BALAMBAN	F	10	multitypic	yes	2.8731	ELISA 0.2 - 3
1217	BALAMBAN	M	11	multitypic	no	1.4879	ELISA 0.2 - 3	1.301029996	2.602059991	2.08278537	2.602059991	2.146983837	NA	NA	NA	NA	NA	NA	NA	NA	NA	NA	NA	NA	NA	NA	NA	NA	NA	NA	0	0	0	NA	NA	NA	NA	NA	NA	NA	NA	NA	NA	NA	NA	NA	NA	NA	NA
2851	BALAMBAN	F	11	multitypic	no	2.977	ELISA 0.2 - 3	2.602059991	2.602059991	2.602059991	2.602059991	2.602059991	NA	NA	NA	NA	NA	NA	NA	NA	NA	NA	NA	NA	NA	NA	NA	NA	NA	NA	0	0	0	NA	NA	NA	NA	NA	NA	NA	NA	NA	NA	NA	NA	NA	NA	NA	NA
880	BALAMBAN	M	11	multitypic	no	0.5694	ELISA 0.2 - 3	1.301029996	1.301029996	2.602059991	2.602059991	1.951544993	NA	NA	NA	NA	NA	NA	NA	NA	NA	NA	NA	NA	NA	NA	NA	NA	NA	NA	0	0	0	NA	NA	NA	NA	NA	NA	NA	NA	NA	NA	NA	NA	NA	NA	NA	NA
1610	BALAMBAN	F	12	multitypic	yes	3.0041	ELISA > 3
908	BALAMBAN	M	10	naive	no	0.4429	ELISA 0.2 - 3	1.301029996	1.301029996	1.301029996	1.301029996	1.301029996	1	1	1	1	NA	NA	NA	NA	NA	NA	NA	NA	NA	NA	NA	NA	NA	NA	0	0	0	NA	NA	NA	NA	NA	NA	NA	NA	NA	NA	NA	NA	NA	NA	NA	NA
2389	BALAMBAN	F	10	multitypic	no	2.2946	ELISA 0.2 - 3	1.301029996	2.214843848	2.602059991	1.301029996	1.854740958	NA	NA	NA	NA	NA	NA	NA	NA	NA	NA	NA	NA	NA	NA	NA	NA	NA	NA	0	0	0	NA	NA	NA	NA	NA	NA	NA	NA	NA	NA	NA	NA	NA	NA	NA	NA
1756	BALAMBAN	M	11	naive	no	0.1096	ELISA < 0.2	1.301029996	1.301029996	1.301029996	1.301029996	1.301029996	1	1	1	1	NA	NA	NA	NA	NA	NA	NA	NA	1.806179974	2.545307116	1.662757832	2.021189299	NA	NA	0	0	0	748	7073	1089	3336	9750	11816.5	5422	7224	437.5	4130	563	1880.5	6133	9057	3600	5396
2735	BALAMBAN	M	11	multitypic	no	2.855	ELISA 0.2 - 3	1.301029996	1.301029996	1.301029996	1.301029996	1.301029996	NA	NA	NA	NA	NA	NA	NA	NA	NA	NA	NA	NA	NA	NA	NA	NA	NA	NA	0	0	0	NA	NA	NA	NA	NA	NA	NA	NA	NA	NA	NA	NA	NA	NA	NA	NA
83	BALAMBAN	F	9	multitypic	yes	2.9047	ELISA 0.2 - 3
2319	BALAMBAN	M	10	multitypic	yes	2.7623	ELISA 0.2 - 3
2500	BALAMBAN	F	11	naive	yes	0.0678	ELISA < 0.2
999	BALAMBAN	F	12	multitypic	no	2.6742	ELISA 0.2 - 3	2.602059991	2.602059991	2.602059991	2.602059991	2.602059991	NA	NA	NA	NA	NA	NA	NA	NA	NA	NA	NA	NA	NA	NA	NA	NA	NA	NA	0	0	0	NA	NA	NA	NA	NA	NA	NA	NA	NA	NA	NA	NA	NA	NA	NA	NA
2475	BALAMBAN	F	9	multitypic	yes	2.8166	ELISA 0.2 - 3
733	BALAMBAN	F	12	multitypic	yes	2.8934	ELISA 0.2 - 3
2605	BALAMBAN	F	12	naive	no	0.1152	ELISA < 0.2	1.301029996	1.301029996	1.301029996	1.301029996	1.301029996	1	1	1	1	NA	NA	NA	NA	NA	NA	NA	NA	NA	NA	NA	NA	NA	NA	0	0	0	NA	NA	NA	NA	NA	NA	NA	NA	NA	NA	NA	NA	NA	NA	NA	NA
1739	BALAMBAN	F	11	multitypic	no	2.9228	ELISA 0.2 - 3	2.602059991	2.602059991	2.602059991	2.602059991	2.602059991	NA	NA	NA	NA	NA	NA	NA	NA	NA	NA	NA	NA	NA	NA	NA	NA	NA	NA	0	0	0	NA	NA	NA	NA	NA	NA	NA	NA	NA	NA	NA	NA	NA	NA	NA	NA
1851	BALAMBAN	F	9	multitypic	no	2.7793	ELISA 0.2 - 3	2.602059991	2.602059991	2.602059991	2.602059991	2.602059991	NA	NA	NA	NA	NA	NA	NA	NA	NA	NA	NA	NA	NA	NA	NA	NA	NA	NA	0	0	0	NA	NA	NA	NA	NA	NA	NA	NA	NA	NA	NA	NA	NA	NA	NA	NA
2757	BALAMBAN	M	12	multitypic	yes	2.8832	ELISA 0.2 - 3
819	BALAMBAN	M	12	multitypic	yes	2.6313	ELISA 0.2 - 3
1075	BALAMBAN	F	10	multitypic	yes	1.7003	ELISA 0.2 - 3
2521	BALAMBAN	M	9	primary	yes	1.5975	ELISA 0.2 - 3
75	BALAMBAN	M	10	multitypic	no	2.6821	ELISA 0.2 - 3	2.602059991	2.602059991	2.602059991	2.602059991	2.602059991	NA	NA	NA	NA	NA	NA	NA	NA	NA	NA	NA	NA	NA	NA	NA	NA	NA	NA	0	0	0	NA	NA	NA	NA	NA	NA	NA	NA	NA	NA	NA	NA	NA	NA	NA	NA
111	BALAMBAN	M	10	naive	yes	0.4009	ELISA 0.2 - 3
3000	BALAMBAN	M	10	primary	yes	1.4377	ELISA 0.2 - 3
2025	BALAMBAN	M	10	multitypic	yes	2.5814	ELISA 0.2 - 3
1915	BALAMBAN	F	12	multitypic	yes	2.3525	ELISA 0.2 - 3
2893	BALAMBAN	M	10	multitypic	yes	2.6323	ELISA 0.2 - 3
2608	BALAMBAN	F	11	multitypic	yes	2.6791	ELISA 0.2 - 3
1737	BALAMBAN	F	10	multitypic	yes	2.6425	ELISA 0.2 - 3
1074	BALAMBAN	M	9	primary	no	1.2345	ELISA 0.2 - 3	1.301029996	2.602059991	1.301029996	1.301029996	1.626287495	NA	NA	NA	NA	NA	NA	NA	NA	NA	NA	NA	NA	NA	NA	NA	NA	NA	NA	0	0	0	185	807	101	106	633	1547	371	320	257	706	118	141	1458	2769	718	465
2583	BALAMBAN	F	10	multitypic	no	2.6445	ELISA 0.2 - 3	2.602059991	2.602059991	2.602059991	2.602059991	2.602059991	NA	NA	NA	NA	NA	NA	NA	NA	NA	NA	NA	NA	NA	NA	NA	NA	NA	NA	0	0	0	NA	NA	NA	NA	NA	NA	NA	NA	NA	NA	NA	NA	NA	NA	NA	NA
1997	BALAMBAN	M	9	multitypic	yes	2.5549	ELISA 0.2 - 3
1129	BALAMBAN	M	11	multitypic	yes	2.211	ELISA 0.2 - 3
2969	BALAMBAN	M	11	multitypic	yes	2.0676	ELISA 0.2 - 3
2456	BALAMBAN	M	11	primary	yes	1.684	ELISA 0.2 - 3
2125	BALAMBAN	M	10	multitypic	no	2.6262	ELISA 0.2 - 3	2.602059991	2.602059991	2.602059991	2.602059991	2.602059991	NA	NA	NA	NA	NA	NA	NA	NA	NA	NA	NA	NA	NA	NA	NA	NA	NA	NA	0	0	0	NA	NA	NA	NA	NA	NA	NA	NA	NA	NA	NA	NA	NA	NA	NA	NA
1726	BALAMBAN	F	9	multitypic	no	2.6109	ELISA 0.2 - 3	2.602059991	2.602059991	2.602059991	2.602059991	2.602059991	NA	NA	NA	NA	NA	NA	NA	NA	NA	NA	NA	NA	NA	NA	NA	NA	NA	NA	0	0	0	NA	NA	NA	NA	NA	NA	NA	NA	NA	NA	NA	NA	NA	NA	NA	NA
533	BALAMBAN	F	12	multitypic	yes	2.5722	ELISA 0.2 - 3
2933	BALAMBAN	F	11	multitypic	no	2.5621	ELISA 0.2 - 3	2.602059991	2.602059991	2.602059991	2.602059991	2.602059991	NA	NA	NA	NA	NA	NA	NA	NA	NA	NA	NA	NA	NA	NA	NA	NA	NA	NA	0	0	0	NA	NA	NA	NA	NA	NA	NA	NA	NA	NA	NA	NA	NA	NA	NA	NA
457	BALAMBAN	F	9	naive	yes	0.0733	ELISA < 0.2
1085	BALAMBAN	F	10	multitypic	yes	2.6221	ELISA 0.2 - 3
1468	BALAMBAN	M	11	multitypic	yes	2.6241	ELISA 0.2 - 3
1184	BALAMBAN	F	10	multitypic	no	2.6414	ELISA 0.2 - 3	2.602059991	2.602059991	2.602059991	2.602059991	2.602059991	NA	NA	NA	NA	NA	NA	NA	NA	NA	NA	NA	NA	NA	NA	NA	NA	NA	NA	0	0	0	NA	NA	NA	NA	NA	NA	NA	NA	NA	NA	NA	NA	NA	NA	NA	NA
1346	BALAMBAN	M	9	multitypic	yes	2.442	ELISA 0.2 - 3
2135	BALAMBAN	F	12	naive	no	0.0763	ELISA < 0.2	1.301029996	1.301029996	1.301029996	1.301029996	1.301029996	1	1	1	1	NA	NA	NA	NA	NA	NA	NA	NA	1	1	1	1	NA	NA	0	0	0	124	150	183.5	165	455	577	412	390.5	120	132.5	158	154	575.5	706	466	456
781	BALAMBAN	F	11	multitypic	no	1.4296	ELISA 0.2 - 3	1.301029996	2.602059991	1.301029996	2.602059991	1.951544993	NA	NA	NA	NA	NA	NA	NA	NA	NA	NA	NA	NA	NA	NA	NA	NA	NA	NA	0	0	0	NA	NA	NA	NA	NA	NA	NA	NA	NA	NA	NA	NA	NA	NA	NA	NA
1920	BALAMBAN	F	10	multitypic	no	2.1581	ELISA 0.2 - 3	1.301029996	2.264817823	2.602059991	2.130333768	2.074560395	1	1	2.243540405	1	NA	NA	0.787474191	NA	NA	NA	0.470688256	NA	1	1	2.260996497	1	yes	den2	4	1	DWWS	2863	1350	9801	501	3762	3555	5214	1392	NA	NA	NA	NA	NA	NA	NA	NA
2587	BALAMBAN	F	10	multitypic	yes	2.4756	ELISA 0.2 - 3
837	BALAMBAN	F	10	multitypic	no	2.6374	ELISA 0.2 - 3	2.602059991	2.602059991	2.602059991	2.602059991	2.602059991	NA	NA	NA	NA	NA	NA	NA	NA	NA	NA	NA	NA	NA	NA	NA	NA	NA	NA	0	0	0	NA	NA	NA	NA	NA	NA	NA	NA	NA	NA	NA	NA	NA	NA	NA	NA
663	BALAMBAN	M	11	multitypic	yes	1.6951	ELISA 0.2 - 3
1172	BALAMBAN	M	9	multitypic	yes	2.4685	ELISA 0.2 - 3
144	BALAMBAN	F	11	multitypic	yes	2.6048	ELISA 0.2 - 3
494	BALAMBAN	F	10	multitypic	yes	1.7145	ELISA 0.2 - 3
827	BALAMBAN	F	11	multitypic	yes	2.5122	ELISA 0.2 - 3
1138	BALAMBAN	F	11	multitypic	no	2.5936	ELISA 0.2 - 3	2.602059991	2.602059991	2.602059991	2.602059991	2.602059991	NA	NA	NA	NA	NA	NA	NA	NA	NA	NA	NA	NA	NA	NA	NA	NA	NA	NA	0	0	0	NA	NA	NA	NA	NA	NA	NA	NA	NA	NA	NA	NA	NA	NA	NA	NA
2814	BALAMBAN	F	11	multitypic	no	1.6046	ELISA 0.2 - 3	1.301029996	2.602059991	1.301029996	2.267171728	1.867822928	NA	NA	NA	NA	NA	NA	NA	NA	NA	NA	NA	NA	NA	NA	NA	NA	NA	NA	0	0	0	NA	NA	NA	NA	NA	NA	NA	NA	NA	NA	NA	NA	NA	NA	NA	NA
1331	BALAMBAN	M	10	multitypic	yes	2.5692	ELISA 0.2 - 3
2159	BALAMBAN	F	9	multitypic	yes	2.3698	ELISA 0.2 - 3
133	BALAMBAN	M	11	multitypic	no	2.6384	ELISA 0.2 - 3	2.602059991	2.602059991	2.602059991	2.602059991	2.602059991	NA	NA	NA	NA	NA	NA	NA	NA	NA	NA	NA	NA	NA	NA	NA	NA	NA	NA	0	0	0	NA	NA	NA	NA	NA	NA	NA	NA	NA	NA	NA	NA	NA	NA	NA	NA
1532	BALAMBAN	F	12	naive	yes	0.3103	ELISA 0.2 - 3
2999	BALAMBAN	F	10	multitypic	yes	2.5702	ELISA 0.2 - 3
2079	BALAMBAN	M	12	multitypic	no	2.5061	ELISA 0.2 - 3	2.602059991	2.602059991	2.602059991	2.602059991	2.602059991	1	2.697238734	1.389945269	1.9333808	NA	0.969959666	0.454860871	0.631182701	NA	0.778520608	0.314826205	0.355212014	1	2.549267257	1.73856724	1.958251264	NA	NA	0	0	0	2103	3649	1702	1384	11497	16675	6722	6014	NA	NA	NA	NA	NA	NA	NA	NA
863	BALAMBAN	M	11	primary	yes	0.4223	ELISA 0.2 - 3
2961	BALAMBAN	M	10	primary	yes	0.8669	ELISA 0.2 - 3
513	BALAMBAN	M	9	multitypic	yes	2.6252	ELISA 0.2 - 3
1897	BALAMBAN	F	10	multitypic	yes	1.7023	ELISA 0.2 - 3
654	BALAMBAN	M	11	primary	yes	1.6939	ELISA 0.2 - 3
1958	BALAMBAN	F	11	multitypic	yes	2.5539	ELISA 0.2 - 3
777	BALAMBAN	M	9	multitypic	yes	2.6099	ELISA 0.2 - 3
559	BALAMBAN	M	9	primary	yes	1.8356	ELISA 0.2 - 3
2050	BALAMBAN	F	10	multitypic	yes	1.745	ELISA 0.2 - 3
648	BALAMBAN	M	9	primary	yes	2.0136	ELISA 0.2 - 3
2094	BALAMBAN	F	11	multitypic	yes	2.6241	ELISA 0.2 - 3
2094	BALAMBAN	M	10	multitypic	yes	2.6445	ELISA 0.2 - 3
2474	BALAMBAN	M	11	multitypic	no	2.5081	ELISA 0.2 - 3	2.602059991	2.602059991	2.602059991	2.602059991	2.602059991	NA	NA	NA	NA	NA	NA	NA	NA	NA	NA	NA	NA	NA	NA	NA	NA	NA	NA	0	0	0	NA	NA	NA	NA	NA	NA	NA	NA	NA	NA	NA	NA	NA	NA	NA	NA
2952	BALAMBAN	M	9	multitypic	yes	2.1368	ELISA 0.2 - 3
1247	BALAMBAN	M	12	multitypic	no	2.5763	ELISA 0.2 - 3	2.602059991	1.812913357	2.602059991	2.602059991	2.404773333	NA	NA	NA	NA	NA	NA	NA	NA	NA	NA	NA	NA	NA	NA	NA	NA	NA	NA	0	0	0	NA	NA	NA	NA	NA	NA	NA	NA	NA	NA	NA	NA	NA	NA	NA	NA
2223	BALAMBAN	F	9	multitypic	no	2.6313	ELISA 0.2 - 3	2.602059991	1.799340549	2.602059991	2.602059991	2.401380131	NA	NA	NA	NA	NA	NA	NA	NA	NA	NA	NA	NA	NA	NA	NA	NA	NA	NA	0	0	0	NA	NA	NA	NA	NA	NA	NA	NA	NA	NA	NA	NA	NA	NA	NA	NA
2428	BALAMBAN	M	9	multitypic	yes	2.5519	ELISA 0.2 - 3
279	BALAMBAN	M	11	multitypic	yes	2.6048	ELISA 0.2 - 3
2835	BALAMBAN	M	11	multitypic	no	1.6484	ELISA 0.2 - 3	1.301029996	2.602059991	2.602059991	1.301029996	1.951544993	NA	NA	NA	NA	NA	NA	NA	NA	NA	NA	NA	NA	NA	NA	NA	NA	NA	NA	0	0	0	NA	NA	NA	NA	NA	NA	NA	NA	NA	NA	NA	NA	NA	NA	NA	NA
1120	BALAMBAN	F	10	multitypic	yes	2.5458	ELISA 0.2 - 3
2707	BALAMBAN	M	10	multitypic	yes	1.9902	ELISA 0.2 - 3
2027	BALAMBAN	F	9	primary	no	0.347	ELISA 0.2 - 3	1.301029996	2.602059991	1.301029996	1.301029996	1.626287495	1.602059991	2.357934847	1	1	NA	NA	NA	NA	NA	NA	NA	NA	1	1.361727836	1	1	NA	NA	0	0	0	139	1111	82	100	581	1314	394	419	238	900	105	102	564	1127	435	433
1182	BALAMBAN	M	10	multitypic	yes	2.3932	ELISA 0.2 - 3
481	BALAMBAN	F	10	multitypic	yes	1.6341	ELISA 0.2 - 3
2884	BALAMBAN	M	9	multitypic	no	2.6028	ELISA 0.2 - 3	2.602059991	2.602059991	2.602059991	2.602059991	2.602059991	NA	NA	NA	NA	NA	NA	NA	NA	NA	NA	NA	NA	NA	NA	NA	NA	NA	NA	0	0	0	NA	NA	NA	NA	NA	NA	NA	NA	NA	NA	NA	NA	NA	NA	NA	NA
1456	BALAMBAN	M	11	multitypic	no	2.6282	ELISA 0.2 - 3	2.602059991	2.602059991	2.602059991	2.602059991	2.602059991	NA	NA	NA	NA	NA	NA	NA	NA	NA	NA	NA	NA	NA	NA	NA	NA	NA	NA	0	0	0	NA	NA	NA	NA	NA	NA	NA	NA	NA	NA	NA	NA	NA	NA	NA	NA
2313	BALAMBAN	M	11	multitypic	no	1.2749	ELISA 0.2 - 3	1.301029996	2.201397124	1.301029996	2.602059991	1.851379277	NA	NA	NA	NA	NA	NA	NA	NA	NA	NA	NA	NA	NA	NA	NA	NA	NA	NA	0	0	0	NA	NA	NA	NA	NA	NA	NA	NA	NA	NA	NA	NA	NA	NA	NA	NA
1962	BALAMBAN	F	10	naive	no	0.0794	ELISA < 0.2	1.301029996	1.301029996	1.301029996	1.301029996	1.301029996	1	1	1	1	NA	NA	NA	NA	NA	NA	NA	NA	1.380211242	1.913813852	1	1	NA	NA	0	0	0	499.5	499.5	584.5	631	689	785	528	620	477.5	2336.5	487.5	880	2253	7187.5	1012.5	905.5
1300	BALAMBAN	F	12	multitypic	no	2.6465	ELISA 0.2 - 3	2.602059991	2.602059991	2.602059991	2.602059991	2.602059991	NA	NA	NA	NA	NA	NA	NA	NA	NA	NA	NA	NA	NA	NA	NA	NA	NA	NA	0	0	0	NA	NA	NA	NA	NA	NA	NA	NA	NA	NA	NA	NA	NA	NA	NA	NA
356	BALAMBAN	F	9	primary	no	0.5739	ELISA 0.2 - 3	1.301029996	2.602059991	1.301029996	1.301029996	1.626287495	2.416640507	1.698970004	1	1	NA	NA	NA	NA	NA	NA	NA	NA	3.946403134	3.947727727	3.275541688	3.086359831	NA	NA	0	0	0	732	2274	934	291	602	1294	448	374	25756	25803	25856	25299	22363	23798	15793	12756
1797	BALAMBAN	F	11	naive	no	0.1058	ELISA < 0.2	1.301029996	1.301029996	1.301029996	1.301029996	1.301029996	1	1	1	1	NA	NA	NA	NA	NA	NA	NA	NA	1	1	1	1	NA	NA	0	0	0	520.5	459.5	559	512	527	524	382	458	598	557.5	661	641.5	836.5	917	556	775
2275	BALAMBAN	F	10	multitypic	no	1.803	ELISA 0.2 - 3	1.301029996	2.602059991	1.301029996	2.602059991	1.951544993	NA	NA	NA	NA	NA	NA	NA	NA	NA	NA	NA	NA	NA	NA	NA	NA	NA	NA	0	0	0	NA	NA	NA	NA	NA	NA	NA	NA	NA	NA	NA	NA	NA	NA	NA	NA
2115	BALAMBAN	F	11	naive	yes	0.5678	ELISA 0.2 - 3
1259	BALAMBAN	F	10	multitypic	no	2.6455	ELISA 0.2 - 3	2.602059991	2.602059991	2.602059991	2.602059991	2.602059991	NA	NA	NA	NA	NA	NA	NA	NA	NA	NA	NA	NA	NA	NA	NA	NA	NA	NA	0	0	0	NA	NA	NA	NA	NA	NA	NA	NA	NA	NA	NA	NA	NA	NA	NA	NA
2210	BALAMBAN	F	9	naive	no	0.176	ELISA < 0.2	1.301029996	1.301029996	1.301029996	1.301029996	1.301029996	1	1	1	1	NA	NA	NA	NA	NA	NA	NA	NA	1	1	1	1	NA	NA	0	0	0	53.5	56	56	61	213	228	160	191	57	78	77	85	348	378.5	246.5	314
2113	BALAMBAN	M	12	multitypic	no	2.1052	ELISA 0.2 - 3	1.301029996	2.602059991	2.193124598	2.602059991	2.174568644	NA	NA	NA	NA	NA	NA	NA	NA	NA	NA	NA	NA	NA	NA	NA	NA	NA	NA	0	0	0	NA	NA	NA	NA	NA	NA	NA	NA	NA	NA	NA	NA	NA	NA	NA	NA
2837	BALAMBAN	M	11	naive	no	0.3297	ELISA 0.2 - 3	1.301029996	1.301029996	1.301029996	1.301029996	1.301029996	1	1	1	1	NA	NA	NA	NA	NA	NA	NA	NA	1	1	1	1	NA	NA	0	0	0	77.5	51	79.5	69	238	147	118	133	174.5	149	192	182	381	323	273	308
2754	BALAMBAN	F	12	primary	yes	2.1449	ELISA 0.2 - 3
1703	BALAMBAN	F	9	naive	no	0.0906	ELISA < 0.2	1.301029996	1.301029996	1.301029996	1.301029996	1.301029996	1	1	1	1	NA	NA	NA	NA	NA	NA	NA	NA	1	1	1	1	NA	NA	0	0	0	124	96	123	159	443	564	365	407.5	147.5	140	168	171	614	754	504	515
1449	BALAMBAN	M	11	naive	yes	0.1129	ELISA < 0.2
2768	BALAMBAN	M	9	multitypic	yes	2.383	ELISA 0.2 - 3
2057	BALAMBAN	M	10	multitypic	yes	2.5773	ELISA 0.2 - 3
320	BALAMBAN	M	11	multitypic	yes	2.5956	ELISA 0.2 - 3
2312	BALAMBAN	F	10	multitypic	no	2.4023	ELISA 0.2 - 3	2.602059991	2.602059991	2.602059991	2.602059991	2.602059991	NA	NA	NA	NA	NA	NA	NA	NA	NA	NA	NA	NA	NA	NA	NA	NA	NA	NA	0	0	0	NA	NA	NA	NA	NA	NA	NA	NA	NA	NA	NA	NA	NA	NA	NA	NA
1507	BALAMBAN	F	11	multitypic	yes	2.5509	ELISA 0.2 - 3
1638	BALAMBAN	F	12	multitypic	yes	2.5926	ELISA 0.2 - 3
1747	BALAMBAN	F	11	multitypic	no	2.6028	ELISA 0.2 - 3	2.602059991	2.602059991	2.602059991	2.602059991	2.602059991	NA	NA	NA	NA	NA	NA	NA	NA	NA	NA	NA	NA	NA	NA	NA	NA	NA	NA	0	0	0	NA	NA	NA	NA	NA	NA	NA	NA	NA	NA	NA	NA	NA	NA	NA	NA
1593	BALAMBAN	M	11	naive	yes	0.1068	ELISA < 0.2
2495	BALAMBAN	M	10	multitypic	no	2.1775	ELISA 0.2 - 3	2.602059991	2.602059991	2.602059991	2.602059991	2.602059991	NA	NA	NA	NA	NA	NA	NA	NA	NA	NA	NA	NA	NA	NA	NA	NA	NA	NA	0	0	0	NA	NA	NA	NA	NA	NA	NA	NA	NA	NA	NA	NA	NA	NA	NA	NA
1019	BALAMBAN	M	11	primary	yes	2.986	ELISA 0.2 - 3
180	BALAMBAN	M	12	multitypic	yes	3.4678	ELISA > 3
1605	BALAMBAN	M	11	multitypic	yes	3.321	ELISA > 3
499	BALAMBAN	F	11	multitypic	yes	3.2771	ELISA > 3
705	BALAMBAN	M	10	multitypic	yes	1.4052	ELISA 0.2 - 3
2073	BALAMBAN	F	10	primary	yes	2.0124	ELISA 0.2 - 3
1062	BALAMBAN	F	11	multitypic	yes	1.9673	ELISA 0.2 - 3
531	BALAMBAN	F	10	naive	no	0.1204	ELISA < 0.2	1.301029996	1.301029996	1.301029996	1.301029996	1.301029996	1	1	1	1	NA	NA	NA	NA	NA	NA	NA	NA	NA	NA	NA	NA	NA	NA	0	0	0	NA	NA	NA	NA	NA	NA	NA	NA	NA	NA	NA	NA	NA	NA	NA	NA
2535	BALAMBAN	F	11	multitypic	no	3.311	ELISA > 3	NA	NA	NA	NA	NA	NA	NA	NA	NA	NA	NA	NA	NA	NA	NA	NA	NA	NA	NA	NA	NA	NA	NA	0	0	0	NA	NA	NA	NA	NA	NA	NA	NA	NA	NA	NA	NA	NA	NA	NA	NA
2699	BALAMBAN	F	11	multitypic	no	3.4202	ELISA > 3	NA	NA	NA	NA	NA	NA	NA	NA	NA	NA	NA	NA	NA	NA	NA	NA	NA	NA	NA	NA	NA	NA	NA	0	0	0	NA	NA	NA	NA	NA	NA	NA	NA	NA	NA	NA	NA	NA	NA	NA	NA
1870	BALAMBAN	M	10	naive	yes	0.803	ELISA 0.2 - 3
2072	BALAMBAN	M	9	multitypic	yes	3.252	ELISA > 3
2540	BALAMBAN	F	11	multitypic	no	3.2445	ELISA > 3	2.602059991	2.004321374	2.004321374	1.301029996	1.977933184	3.023242209	1.539715897	1	1	0.996876395	0.446518264	NA	0.416183756	0.949308013	0.067710765	NA	0.318772074	2.833159802	1.362610796	1.612148498	1	yes	den2	4	1	DWWS	10425	2248	2614	832	12900	12254	3207	2365	NA	NA	NA	NA	NA	NA	NA	NA
2763	BALAMBAN	F	9	multitypic	yes	3.2746	ELISA > 3
902	BALAMBAN	F	12	multitypic	no	2.5971	ELISA 0.2 - 3	2.602059991	2.602059991	2.193124598	1.301029996	2.174568644	NA	NA	NA	NA	NA	NA	NA	NA	NA	NA	NA	NA	NA	NA	NA	NA	NA	NA	0	0	0	NA	NA	NA	NA	NA	NA	NA	NA	NA	NA	NA	NA	NA	NA	NA	NA
1688	BALAMBAN	F	10	multitypic	yes	3.2922	ELISA > 3
1597	BALAMBAN	F	9	multitypic	yes	2.0024	ELISA 0.2 - 3
15	BALAMBAN	M	12	naive	yes	0.2497	ELISA 0.2 - 3
2501	BALAMBAN	F	11	primary	yes	1.7992	ELISA 0.2 - 3
819	BALAMBAN	F	12	multitypic	yes	3.252	ELISA > 3
1824	BALAMBAN	M	11	multitypic	yes	3.301	ELISA > 3
363	BALAMBAN	M	11	multitypic	no	3.3035	ELISA > 3	NA	NA	NA	NA	NA	NA	NA	NA	NA	NA	NA	NA	NA	NA	NA	NA	NA	NA	NA	NA	NA	NA	NA	0	0	0	NA	NA	NA	NA	NA	NA	NA	NA	NA	NA	NA	NA	NA	NA	NA	NA
2404	BALAMBAN	M	12	primary	no	0.7227	ELISA 0.2 - 3	1.301029996	1.301029996	1.301029996	2.602059991	1.626287495	NA	NA	NA	NA	NA	NA	NA	NA	NA	NA	NA	NA	NA	NA	NA	NA	NA	NA	0	0	0	NA	NA	NA	NA	NA	NA	NA	NA	NA	NA	NA	NA	NA	NA	NA	NA
1025	BALAMBAN	M	9	multitypic	yes	3.2909	ELISA > 3
1026	BALAMBAN	M	10	naive	no	0.4354	ELISA 0.2 - 3	1.301029996	1.301029996	1.301029996	1.301029996	1.301029996	1	1	1	1	NA	NA	NA	NA	NA	NA	NA	NA	1	1	1	1	NA	NA	0	0	0	55	40.5	57	54.5	135.5	191	94.5	143.5	92	91	109.5	110	334	376	271.5	313
389	BALAMBAN	F	10	naive	no	0.7089	ELISA 0.2 - 3	1.301029996	1.301029996	1.301029996	1.301029996	1.301029996	1	1	1	1	NA	NA	NA	NA	NA	NA	NA	NA	2.181843588	1.397940009	1.612783857	2.318063335	NA	NA	0	0	0	99	125	110.5	104	223	267	170.5	200	925.5	6583.5	1331.5	674	3183.5	5744	1706.5	744.5
2482	BALAMBAN	F	10	multitypic	yes	2.3575	ELISA 0.2 - 3
698	BALAMBAN	F	11	multitypic	yes	2.8531	ELISA 0.2 - 3
1693	BALAMBAN	F	11	multitypic	yes	3.2683	ELISA > 3
2990	BALAMBAN	F	10	primary	no	1.3588	ELISA 0.2 - 3	1.301029996	2.602059991	1.301029996	1.301029996	1.626287495	NA	NA	NA	NA	NA	NA	NA	NA	NA	NA	NA	NA	NA	NA	NA	NA	NA	NA	0	0	0	NA	NA	NA	NA	NA	NA	NA	NA	NA	NA	NA	NA	NA	NA	NA	NA
268	BALAMBAN	M	11	multitypic	no	2.4867	ELISA 0.2 - 3	1.301029996	2.602059991	1.851258349	1.301029996	1.763844583	NA	NA	NA	NA	NA	NA	NA	NA	NA	NA	NA	NA	NA	NA	NA	NA	NA	NA	0	0	0	NA	NA	NA	NA	NA	NA	NA	NA	NA	NA	NA	NA	NA	NA	NA	NA
1591	BALAMBAN	F	11	multitypic	yes	3.3072	ELISA > 3
594	BALAMBAN	F	11	multitypic	no	3.2721	ELISA > 3	NA	NA	NA	NA	NA	NA	NA	NA	NA	NA	NA	NA	NA	NA	NA	NA	NA	NA	NA	NA	NA	NA	NA	0	0	0	NA	NA	NA	NA	NA	NA	NA	NA	NA	NA	NA	NA	NA	NA	NA	NA
207	BALAMBAN	F	9	naive	no	0.7165	ELISA 0.2 - 3	1.301029996	1.301029996	1.301029996	1.301029996	1.301029996	1	1	1	1	NA	NA	NA	NA	NA	NA	NA	NA	NA	NA	NA	NA	NA	NA	0	0	0	NA	NA	NA	NA	NA	NA	NA	NA	NA	NA	NA	NA	NA	NA	NA	NA
1392	BALAMBAN	M	11	multitypic	yes	2.7841	ELISA 0.2 - 3
1910	BALAMBAN	M	10	multitypic	no	2.4491	ELISA 0.2 - 3	2.033423755	2.602059991	1.991226076	2.06069784	2.171851916	NA	NA	NA	NA	NA	NA	NA	NA	NA	NA	NA	NA	NA	NA	NA	NA	NA	NA	0	0	0	NA	NA	NA	NA	NA	NA	NA	NA	NA	NA	NA	NA	NA	NA	NA	NA
2180	BALAMBAN	M	12	multitypic	yes	3.1266	ELISA > 3
2364	BALAMBAN	M	11	multitypic	yes	3.4841	ELISA > 3
986	BALAMBAN	M	11	multitypic	no	2.9835	ELISA 0.2 - 3	2.238046103	2.602059991	2.602059991	2.075546961	2.379428262	NA	NA	NA	NA	NA	NA	NA	NA	NA	NA	NA	NA	NA	NA	NA	NA	NA	NA	0	0	0	NA	NA	NA	NA	NA	NA	NA	NA	NA	NA	NA	NA	NA	NA	NA	NA
1764	BALAMBAN	F	11	multitypic	no	3.2784	ELISA > 3	NA	NA	NA	NA	NA	NA	NA	NA	NA	NA	NA	NA	NA	NA	NA	NA	NA	NA	NA	NA	NA	NA	NA	0	0	0	NA	NA	NA	NA	NA	NA	NA	NA	NA	NA	NA	NA	NA	NA	NA	NA
957	BALAMBAN	M	9	multitypic	no	3.3373	ELISA > 3	NA	NA	NA	NA	NA	NA	NA	NA	NA	NA	NA	NA	NA	NA	NA	NA	NA	NA	NA	NA	NA	NA	NA	0	0	0	NA	NA	NA	NA	NA	NA	NA	NA	NA	NA	NA	NA	NA	NA	NA	NA
2979	BALAMBAN	M	12	multitypic	yes	0.7942	ELISA 0.2 - 3
970	BALAMBAN	M	10	multitypic	yes	3.2721	ELISA > 3
1667	BALAMBAN	F	10	multitypic	yes	3.2771	ELISA > 3
648	BALAMBAN	M	10	primary	no	1.4642	ELISA 0.2 - 3	1.301029996	2.602059991	1.301029996	1.301029996	1.626287495	1	2.164352856	1	1	NA	NA	NA	NA	NA	NA	NA	NA	1	1.799340549	1	1	NA	NA	0	0	0	639	3029	365	498	441	741	295	266	400	1574	273	268	734	930	538	535
747	BALAMBAN	M	13	multitypic	yes	3.1366	ELISA > 3
1899	BALAMBAN	M	11	multitypic	yes	3.2069	ELISA > 3
975	BALAMBAN	F	9	multitypic	no	3.3474	ELISA > 3	NA	NA	NA	NA	NA	NA	NA	NA	NA	NA	NA	NA	NA	NA	NA	NA	NA	NA	NA	NA	NA	NA	NA	0	0	0	NA	NA	NA	NA	NA	NA	NA	NA	NA	NA	NA	NA	NA	NA	NA	NA
516	BALAMBAN	M	10	multitypic	no	3.2909	ELISA > 3	NA	NA	NA	NA	NA	NA	NA	NA	NA	NA	NA	NA	NA	NA	NA	NA	NA	NA	NA	NA	NA	NA	NA	0	0	0	NA	NA	NA	NA	NA	NA	NA	NA	NA	NA	NA	NA	NA	NA	NA	NA
1194	BALAMBAN	M	12	naive	no	0.1807	ELISA < 0.2	1.301029996	1.301029996	1.301029996	1.301029996	1.301029996	1	1	1	1	NA	NA	NA	NA	NA	NA	NA	NA	1	1	1	1	NA	NA	0	0	0	91	82.5	98.5	102.5	121	144	164.5	129.5	93	103	116	120	298	320	281	271
1780	BALAMBAN	M	10	multitypic	yes	3.0086	ELISA > 3
875	BALAMBAN	F	11	multitypic	no	3.0576	ELISA > 3	NA	NA	NA	NA	NA	NA	NA	NA	NA	NA	NA	NA	NA	NA	NA	NA	NA	NA	NA	NA	NA	NA	NA	0	0	0	NA	NA	NA	NA	NA	NA	NA	NA	NA	NA	NA	NA	NA	NA	NA	NA
1706	BALAMBAN	F	9	multitypic	yes	3.2909	ELISA > 3
507	BALAMBAN	M	10	multitypic	yes	3.1692	ELISA > 3
1205	BALAMBAN	M	11	multitypic	yes	3.0061	ELISA > 3
2751	BALAMBAN	M	10	primary	no	0.5106	ELISA 0.2 - 3	1.301029996	1.301029996	1.301029996	2.212187604	1.528819398	NA	NA	NA	NA	NA	NA	NA	NA	NA	NA	NA	NA	NA	NA	NA	NA	NA	NA	0	0	0	178	343	172	2253	1116	947	842	6746	221	133	149	1615	531	546	448	801
2572	BALAMBAN	M	11	naive	no	0.3112	ELISA 0.2 - 3	1.301029996	1.301029996	1.301029996	1.301029996	1.301029996	1	1	1	1	NA	NA	NA	NA	NA	NA	NA	NA	2.651278014	2.428134794	2.330413773	2.748188027	NA	NA	0	0	0	148	64	71	80	290	344	196	240	743	6939	2463	1029.5	11643	15276	7250	4627
495	BALAMBAN	F	11	multitypic	yes	3.2646	ELISA > 3
2222	BALAMBAN	M	11	multitypic	yes	3.3198	ELISA > 3
1427	BALAMBAN	F	10	primary	no	2.4804	ELISA 0.2 - 3	1.301029996	1.301029996	1.301029996	NA	NA	1	1	1	2.59439255	NA	NA	NA	NA	NA	NA	NA	NA	3.292256071	3.825426118	2.771587481	4.183298321	NA	NA	0	0	0	337	616	370	12434	1718	1590	1469	11031	12057	9644	10240	24056	24750	23883	24112	25764
483	BALAMBAN	F	11	multitypic	yes	3.0262	ELISA > 3
2493	BALAMBAN	M	11	primary	no	2.8794	ELISA 0.2 - 3	NA	1.301029996	1.301029996	1.301029996	NA	1.903089987	1	1	1	NA	NA	NA	NA	NA	NA	NA	NA	2.071882007	1.579783597	1	1	NA	NA	0	0	0	12744	2411	2873	920	5956	1660	1298	757	10007	1629	2079	691	6348	2626	1917	1352
618	BALAMBAN	M	11	multitypic	yes	3.2872	ELISA > 3
2553	BALAMBAN	M	9	naive	no	0.3689	ELISA 0.2 - 3	1.301029996	1.301029996	1.301029996	1.301029996	1.301029996	1	1	1	1	NA	NA	NA	NA	NA	NA	NA	NA	NA	NA	NA	NA	NA	NA	0	0	0	NA	NA	NA	NA	NA	NA	NA	NA	NA	NA	NA	NA	NA	NA	NA	NA
2665	BALAMBAN	M	10	multitypic	yes	2.1843	ELISA 0.2 - 3
1148	BALAMBAN	M	9	multitypic	yes	1.6637	ELISA 0.2 - 3
2135	BALAMBAN	F	9	multitypic	yes	3.316	ELISA > 3
2637	BALAMBAN	F	12	multitypic	no	3.109	ELISA > 3	NA	NA	NA	NA	NA	NA	NA	NA	NA	NA	NA	NA	NA	NA	NA	NA	NA	NA	NA	NA	NA	NA	NA	0	0	0	NA	NA	NA	NA	NA	NA	NA	NA	NA	NA	NA	NA	NA	NA	NA	NA
489	BALAMBAN	M	11	multitypic	no	3.2997	ELISA > 3	NA	NA	NA	NA	NA	3.064621287	2.392539103	2.079210293	1	0.999838466	0.750674163	0.716532654	NA	0.989627733	0.531855911	0.393863753	NA	3.139922843	2.540525594	2.776479359	1.63732873	NA	NA	0	0	0	27269	13167	17674	7101	13637	12514	3732	2769	NA	NA	NA	NA	NA	NA	NA	NA
1897	BALAMBAN	F	10	multitypic	no	3.1128	ELISA > 3	NA	NA	NA	NA	NA	NA	NA	NA	NA	NA	NA	NA	NA	NA	NA	NA	NA	NA	NA	NA	NA	NA	NA	0	0	0	NA	NA	NA	NA	NA	NA	NA	NA	NA	NA	NA	NA	NA	NA	NA	NA
47	BALAMBAN	M	12	multitypic	no	2.8656	ELISA 0.2 - 3	2.602059991	2.602059991	1.301029996	1.301029996	1.951544993	NA	NA	NA	NA	NA	NA	NA	NA	NA	NA	NA	NA	NA	NA	NA	NA	NA	NA	0	0	0	NA	NA	NA	NA	NA	NA	NA	NA	NA	NA	NA	NA	NA	NA	NA	NA
1847	BALAMBAN	M	11	primary	no	0.4027	ELISA 0.2 - 3	1.301029996	1.851258349	1.301029996	1.301029996	1.438587084	NA	NA	NA	NA	NA	NA	NA	NA	NA	NA	NA	NA	NA	NA	NA	NA	NA	NA	0	0	0	195	760	71	82	958	1265	402	282	343	658	127	135	979	1468	783	484
1279	BALAMBAN	M	11	multitypic	yes	3.2621	ELISA > 3
1915	BALAMBAN	F	10	multitypic	no	2.9898	ELISA 0.2 - 3	2.602059991	2.602059991	2.602059991	2.602059991	2.602059991	NA	NA	NA	NA	NA	NA	NA	NA	NA	NA	NA	NA	NA	NA	NA	NA	NA	NA	0	0	0	NA	NA	NA	NA	NA	NA	NA	NA	NA	NA	NA	NA	NA	NA	NA	NA
2237	BALAMBAN	F	9	multitypic	no	1.6135	ELISA 0.2 - 3	1.954242509	2.602059991	1.995635195	2.068185862	2.155030889	NA	NA	NA	NA	NA	NA	NA	NA	NA	NA	NA	NA	NA	NA	NA	NA	NA	NA	0	0	0	NA	NA	NA	NA	NA	NA	NA	NA	NA	NA	NA	NA	NA	NA	NA	NA
2789	BALAMBAN	F	10	multitypic	yes	3.2357	ELISA > 3
1977	BALAMBAN	F	11	multitypic	yes	2.1994	ELISA 0.2 - 3
2697	BALAMBAN	F	12	multitypic	yes	3.1843	ELISA > 3
169	BALAMBAN	F	10	multitypic	yes	3.2859	ELISA > 3
2514	BALAMBAN	M	11	multitypic	yes	3.1441	ELISA > 3
306	BALAMBAN	M	11	multitypic	yes	3.1341	ELISA > 3
2525	BALAMBAN	M	11	multitypic	yes	3.2596	ELISA > 3
495	BALAMBAN	F	10	multitypic	yes	3.2207	ELISA > 3
1372	BALAMBAN	F	10	naive	yes	0.0866	ELISA < 0.2
2299	BALAMBAN	M	11	primary	yes	2.0426	ELISA 0.2 - 3
2523	BALAMBAN	F	10	naive	yes	0.0803	ELISA < 0.2
1536	BALAMBAN	M	10	multitypic	no	3.2558	ELISA > 3	NA	NA	NA	NA	NA	NA	NA	NA	NA	NA	NA	NA	NA	NA	NA	NA	NA	NA	NA	NA	NA	NA	NA	0	0	0	NA	NA	NA	NA	NA	NA	NA	NA	NA	NA	NA	NA	NA	NA	NA	NA
2400	BALAMBAN	F	10	multitypic	yes	2.8857	ELISA 0.2 - 3
2857	BALAMBAN	M	11	multitypic	no	3.3348	ELISA > 3	NA	NA	NA	NA	NA	NA	NA	NA	NA	NA	NA	NA	NA	NA	NA	NA	NA	NA	NA	NA	NA	NA	NA	0	0	0	NA	NA	NA	NA	NA	NA	NA	NA	NA	NA	NA	NA	NA	NA	NA	NA
9	BALAMBAN	M	10	multitypic	yes	2.8142	ELISA 0.2 - 3
984	BALAMBAN	F	11	multitypic	no	3.2044	ELISA > 3	NA	NA	NA	NA	NA	NA	NA	NA	NA	NA	NA	NA	NA	NA	NA	NA	NA	NA	NA	NA	NA	NA	NA	0	0	0	NA	NA	NA	NA	NA	NA	NA	NA	NA	NA	NA	NA	NA	NA	NA	NA
566	BALAMBAN	M	12	multitypic	yes	2.642	ELISA 0.2 - 3
1925	BALAMBAN	F	10	multitypic	no	2.6118	ELISA 0.2 - 3	2.602059991	2.602059991	2.602059991	2.602059991	2.602059991	NA	NA	NA	NA	NA	NA	NA	NA	NA	NA	NA	NA	NA	NA	NA	NA	NA	NA	0	0	0	NA	NA	NA	NA	NA	NA	NA	NA	NA	NA	NA	NA	NA	NA	NA	NA
2306	BALAMBAN	F	10	primary	yes	1.9776	ELISA 0.2 - 3
2823	BALAMBAN	M	10	multitypic	yes	2.4784	ELISA 0.2 - 3
595	BALAMBAN	M	11	multitypic	no	2.5612	ELISA 0.2 - 3	2.602059991	2.602059991	2.602059991	2.176091259	2.495567808	NA	NA	NA	NA	NA	NA	NA	NA	NA	NA	NA	NA	NA	NA	NA	NA	NA	NA	0	0	0	NA	NA	NA	NA	NA	NA	NA	NA	NA	NA	NA	NA	NA	NA	NA	NA
2375	BALAMBAN	F	12	multitypic	no	2.5738	ELISA 0.2 - 3	2.602059991	2.602059991	2.602059991	2.602059991	2.602059991	NA	NA	NA	NA	NA	NA	NA	NA	NA	NA	NA	NA	NA	NA	NA	NA	NA	NA	0	0	0	NA	NA	NA	NA	NA	NA	NA	NA	NA	NA	NA	NA	NA	NA	NA	NA
1685	BALAMBAN	F	10	naive	yes	0.4511	ELISA 0.2 - 3
1682	BALAMBAN	M	10	multitypic	yes	2.6216	ELISA 0.2 - 3
1558	BALAMBAN	M	9	naive	no	1.5324	ELISA 0.2 - 3	1.301029996	1.301029996	1.301029996	1.301029996	1.301029996	1	1	1	1	NA	NA	NA	NA	NA	NA	NA	NA	3.417305583	3.195899652	3.16790781	2.509202522	NA	NA	0	0	0	326	233	252	362	329.5	389	294	304	5182	9453	3122	6288	11912	18288	11049.5	7574
1911	BALAMBAN	M	9	primary	yes	1.8471	ELISA 0.2 - 3
2133	BALAMBAN	M	12	multitypic	yes	2.5456	ELISA 0.2 - 3
531	BALAMBAN	M	9	multitypic	yes	2.5641	ELISA 0.2 - 3
1891	BALAMBAN	M	9	multitypic	no	2.5807	ELISA 0.2 - 3	2.602059991	2.602059991	2.602059991	2.602059991	2.602059991	NA	NA	NA	NA	NA	NA	NA	NA	NA	NA	NA	NA	NA	NA	NA	NA	NA	NA	0	0	0	NA	NA	NA	NA	NA	NA	NA	NA	NA	NA	NA	NA	NA	NA	NA	NA
1590	BALAMBAN	M	11	multitypic	yes	2.2017	ELISA 0.2 - 3
1843	BALAMBAN	M	10	multitypic	no	1.8149	ELISA 0.2 - 3	1.301029996	2.049218023	1.826074803	2.602059991	1.944595703	1.623439724	1	1	1.422274816	0.524098476	NA	NA	0.449837715	0.044899424	NA	NA	0.272089985	1.50498336	1	1	1	NA	NA	0	0	0	202	154	1	3110	650	1138	591	2465	NA	NA	NA	NA	NA	NA	NA	NA
756	BALAMBAN	F	10	multitypic	yes	2.5602	ELISA 0.2 - 3
789	BALAMBAN	M	9	primary	no	1.1484	ELISA 0.2 - 3	1.301029996	2.602059991	1.301029996	1.301029996	1.626287495	NA	NA	NA	NA	NA	NA	NA	NA	NA	NA	NA	NA	NA	NA	NA	NA	NA	NA	0	0	0	NA	NA	NA	NA	NA	NA	NA	NA	NA	NA	NA	NA	NA	NA	NA	NA
2472	BALAMBAN	F	11	multitypic	yes	2.5612	ELISA 0.2 - 3
2462	BALAMBAN	F	10	multitypic	yes	2.5885	ELISA 0.2 - 3
917	BALAMBAN	M	11	multitypic	yes	2.5514	ELISA 0.2 - 3
273	BALAMBAN	M	9	multitypic	yes	2.6031	ELISA 0.2 - 3
1469	BALAMBAN	F	10	multitypic	yes	2.6206	ELISA 0.2 - 3
254	BALAMBAN	F	10	multitypic	no	2.5885	ELISA 0.2 - 3	2.602059991	2.602059991	2.602059991	2.190331698	2.499127918	NA	NA	NA	NA	NA	NA	NA	NA	NA	NA	NA	NA	NA	NA	NA	NA	NA	NA	0	0	0	NA	NA	NA	NA	NA	NA	NA	NA	NA	NA	NA	NA	NA	NA	NA	NA
130	BALAMBAN	M	9	multitypic	yes	2.5699	ELISA 0.2 - 3
1881	BALAMBAN	M	11	naive	yes	0.0643	ELISA < 0.2
2576	BALAMBAN	M	9	naive	no	0.0711	ELISA < 0.2	1.301029996	1.301029996	1.301029996	1.301029996	1.301029996	1	1	1	1	NA	NA	NA	NA	NA	NA	NA	NA	1.255272505	1	1	1	NA	NA	0	0	0	53	46.5	42	50	403.5	497.5	321	398	64	55	66.5	64.5	479.5	566	385	448.5
2032	BALAMBAN	F	11	multitypic	yes	2.456	ELISA 0.2 - 3
1530	BALAMBAN	M	10	primary	no	1.7906	ELISA 0.2 - 3	1.301029996	1.301029996	2.602059991	1.301029996	1.626287495	1	1	1	1	NA	NA	NA	NA	NA	NA	NA	NA	1.740362689	2.365487985	2.127104798	1	NA	NA	0	0	0	218	87	1699	63	1491	686	1585	469	10437	7153	19794	1883	18189	17600	15929	9920
147	BALAMBAN	M	9	multitypic	no	2.5583	ELISA 0.2 - 3	2.602059991	2.602059991	2.602059991	2.602059991	2.602059991	NA	NA	NA	NA	NA	NA	NA	NA	NA	NA	NA	NA	NA	NA	NA	NA	NA	NA	0	0	0	NA	NA	NA	NA	NA	NA	NA	NA	NA	NA	NA	NA	NA	NA	NA	NA
2702	BALAMBAN	F	10	multitypic	yes	2.5953	ELISA 0.2 - 3
946	BALAMBAN	F	11	multitypic	no	2.5738	ELISA 0.2 - 3	2.602059991	2.602059991	2.602059991	2.602059991	2.602059991	NA	NA	NA	NA	NA	NA	NA	NA	NA	NA	NA	NA	NA	NA	NA	NA	NA	NA	0	0	0	NA	NA	NA	NA	NA	NA	NA	NA	NA	NA	NA	NA	NA	NA	NA	NA
1483	BALAMBAN	M	9	multitypic	no	2.4774	ELISA 0.2 - 3	1.301029996	2.602059991	1.301029996	2.602059991	1.951544993	NA	NA	NA	NA	NA	NA	NA	NA	NA	NA	NA	NA	NA	NA	NA	NA	NA	NA	0	0	0	NA	NA	NA	NA	NA	NA	NA	NA	NA	NA	NA	NA	NA	NA	NA	NA
1497	BALAMBAN	F	12	multitypic	yes	2.3926	ELISA 0.2 - 3
2133	BALAMBAN	M	12	multitypic	yes	2.5173	ELISA 0.2 - 3
23	BALAMBAN	M	11	primary	no	0.5699	ELISA 0.2 - 3	1.301029996	2.139879086	1.301029996	1.301029996	1.510742268	1	1	1	1	NA	NA	NA	NA	NA	NA	NA	NA	2.814913181	4.914353737	2.089905111	2.053078443	NA	NA	0	0	0	268	2392	163	192	697	1304	463	336	7074	25892	4850	10371	12011	22724	7906	6782
498	BALAMBAN	M	11	multitypic	no	2.5729	ELISA 0.2 - 3	2.602059991	2.602059991	2.602059991	2.602059991	2.602059991	2.901041407	1.773412392	1.990544763	1	0.992002131	0.55771258	0.750743199	NA	0.902617843	0.328715125	0.292928098	NA	2.678203558	1	1.936766602	1	NA	NA	0	0	0	22144	4919	7119	2719	17623	15577	9415	9637	NA	NA	NA	NA	NA	NA	NA	NA
903	BALAMBAN	M	10	multitypic	no	2.567	ELISA 0.2 - 3	2.602059991	2.602059991	2.602059991	2.206825876	2.503251463	NA	NA	NA	NA	NA	NA	NA	NA	NA	NA	NA	NA	NA	NA	NA	NA	NA	NA	0	0	0	NA	NA	NA	NA	NA	NA	NA	NA	NA	NA	NA	NA	NA	NA	NA	NA
1536	BALAMBAN	F	11	multitypic	no	2.5485	ELISA 0.2 - 3	2.602059991	2.602059991	2.602059991	2.602059991	2.602059991	NA	NA	NA	NA	NA	NA	NA	NA	NA	NA	NA	NA	NA	NA	NA	NA	NA	NA	0	0	0	NA	NA	NA	NA	NA	NA	NA	NA	NA	NA	NA	NA	NA	NA	NA	NA
2697	BALAMBAN	M	9	multitypic	no	2.5602	ELISA 0.2 - 3	2.602059991	2.602059991	2.602059991	2.602059991	2.602059991	NA	NA	NA	NA	NA	NA	NA	NA	NA	NA	NA	NA	NA	NA	NA	NA	NA	NA	0	0	0	NA	NA	NA	NA	NA	NA	NA	NA	NA	NA	NA	NA	NA	NA	NA	NA
1570	BALAMBAN	M	11	multitypic	yes	2.5982	ELISA 0.2 - 3
2171	BALAMBAN	M	9	multitypic	no	2.5612	ELISA 0.2 - 3	2.602059991	2.602059991	2.602059991	2.1430148	2.487298694	NA	NA	NA	NA	NA	NA	NA	NA	NA	NA	NA	NA	NA	NA	NA	NA	NA	NA	0	0	0	NA	NA	NA	NA	NA	NA	NA	NA	NA	NA	NA	NA	NA	NA	NA	NA
2750	BALAMBAN	F	11	multitypic	yes	2.304	ELISA 0.2 - 3
9	BALAMBAN	M	10	multitypic	no	2.5105	ELISA 0.2 - 3	2.602059991	2.294466226	2.602059991	1.949390007	2.361994054	2.523291041	1	1.541949594	1	0.997717586	NA	0.44934501	NA	0.812593333	NA	0.071258629	NA	2.961104587	2.661114362	2.89085163	1.308911092	NA	NA	0	0	0	10875	2669	4104	1331	16675	17648	9691	10469	NA	NA	NA	NA	NA	NA	NA	NA
2013	BALAMBAN	F	11	multitypic	yes	2.5661	ELISA 0.2 - 3
2938	BALAMBAN	F	11	multitypic	no	2.2972	ELISA 0.2 - 3	2.149219113	2.602059991	2.602059991	2.096910013	2.362562277	1.547722093	1	2.627073755	1	0.451527099	NA	0.88164154	NA	0.063182253	NA	0.654468727	NA	1.475791407	1	2.405914037	1	NA	NA	0	0	0	908	1305	2316	584	16332	21108	13141	10313	NA	NA	NA	NA	NA	NA	NA	NA
1094	BALAMBAN	M	9	multitypic	yes	2.5699	ELISA 0.2 - 3
723	BALAMBAN	F	11	multitypic	no	2.5641	ELISA 0.2 - 3	2.602059991	2.602059991	2.602059991	2.238046103	2.511056519	NA	NA	NA	NA	NA	NA	NA	NA	NA	NA	NA	NA	NA	NA	NA	NA	NA	NA	0	0	0	NA	NA	NA	NA	NA	NA	NA	NA	NA	NA	NA	NA	NA	NA	NA	NA
1650	BALAMBAN	F	10	multitypic	yes	2.5709	ELISA 0.2 - 3
953	BALAMBAN	M	10	multitypic	yes	2.5904	ELISA 0.2 - 3
2875	BALAMBAN	M	12	multitypic	yes	2.4452	ELISA 0.2 - 3
1690	BALAMBAN	M	12	primary	yes	0.2026	ELISA 0.2 - 3
1964	BALAMBAN	F	10	multitypic	yes	2.5953	ELISA 0.2 - 3
878	BALAMBAN	F	11	multitypic	yes	2.378	ELISA 0.2 - 3
2123	BALAMBAN	M	11	multitypic	yes	2.5378	ELISA 0.2 - 3
588	BALAMBAN	M	10	multitypic	yes	2.5368	ELISA 0.2 - 3
1779	BALAMBAN	F	11	multitypic	yes	2.5076	ELISA 0.2 - 3
691	BALAMBAN	M	13	primary	yes	0.567	ELISA 0.2 - 3
1949	BALAMBAN	M	11	multitypic	yes	2.4755	ELISA 0.2 - 3
1961	BALAMBAN	F	10	multitypic	yes	2.5943	ELISA 0.2 - 3
2651	BALAMBAN	M	9	multitypic	yes	2.2329	ELISA 0.2 - 3
2066	BALAMBAN	F	10	multitypic	no	2.4384	ELISA 0.2 - 3	2.602059991	2.602059991	2.602059991	2.602059991	2.602059991	NA	NA	NA	NA	NA	NA	NA	NA	NA	NA	NA	NA	NA	NA	NA	NA	NA	NA	0	0	0	NA	NA	NA	NA	NA	NA	NA	NA	NA	NA	NA	NA	NA	NA	NA	NA
2856	BALAMBAN	F	11	multitypic	no	2.456	ELISA 0.2 - 3	2.602059991	2.602059991	2.093421685	1.934498451	2.30801003	NA	NA	NA	NA	NA	NA	NA	NA	NA	NA	NA	NA	NA	NA	NA	NA	NA	NA	0	0	0	NA	NA	NA	NA	NA	NA	NA	NA	NA	NA	NA	NA	NA	NA	NA	NA
2709	BALAMBAN	M	11	naive	no	0.2017	ELISA 0.2 - 3	1.301029996	1.301029996	1.301029996	1.301029996	1.301029996	1	1	1	1	NA	NA	NA	NA	NA	NA	NA	NA	1.86923172	1.73239376	1	2.463892989	NA	NA	0	0	0	61.5	74.5	108	72	217	240.5	197	201	299	562	316	3489	827	701	562	4219
440	BALAMBAN	F	11	multitypic	yes	2.6148	ELISA 0.2 - 3
1758	BALAMBAN	F	10	multitypic	yes	2.5885	ELISA 0.2 - 3
2071	BALAMBAN	M	11	multitypic	no	2.2592	ELISA 0.2 - 3	2.190331698	2.602059991	2.278753601	2.602059991	2.41830132	1.378698263	2.661278708	1	1	0.352280614	0.982720949	NA	NA	0.074821818	0.798076984	NA	NA	2.048302153	2.776627611	1.348176137	1	NA	NA	0	0	0	5826	9299	4869	3209	14307	21271	6569	6796	NA	NA	NA	NA	NA	NA	NA	NA
2028	BALAMBAN	M	11	multitypic	no	2.6196	ELISA 0.2 - 3	2.602059991	2.602059991	2.602059991	2.602059991	2.602059991	NA	NA	NA	NA	NA	NA	NA	NA	NA	NA	NA	NA	NA	NA	NA	NA	NA	NA	0	0	0	NA	NA	NA	NA	NA	NA	NA	NA	NA	NA	NA	NA	NA	NA	NA	NA
2671	BALAMBAN	F	10	primary	yes	0.6595	ELISA 0.2 - 3
1169	BALAMBAN	F	11	multitypic	no	1.7974	ELISA 0.2 - 3	1.799340549	2.120573931	1.880813592	2.602059991	2.100697016	1	1	1	1.975670663	NA	NA	NA	0.759051767	NA	NA	NA	0.269080787	NA	NA	NA	NA	NA	den1	4	1	DWWS	NA	NA	NA	NA	NA	NA	NA	NA	NA	NA	NA	NA	NA	NA	NA	NA
1864	BALAMBAN	F	11	primary	yes	1.5703	ELISA 0.2 - 3
1260	BALAMBAN	M	10	primary	yes	0.5689	ELISA 0.2 - 3
1089	BALAMBAN	M	12	multitypic	yes	1.2255	ELISA 0.2 - 3
168	BALAMBAN	M	11	naive	no	0.0633	ELISA < 0.2	1.301029996	1.301029996	1.301029996	1.301029996	1.301029996	1	1	1	1	NA	NA	NA	NA	NA	NA	NA	NA	1.69019608	1	2.727541257	1	NA	NA	0	0	0	196	171	199.5	201.5	279.5	291	218	255	2022.5	1140	8498.5	780	1660	1159	2609	673
2133	BALAMBAN	M	10	multitypic	no	2.5388	ELISA 0.2 - 3	2.602059991	2.602059991	2.602059991	2.602059991	2.602059991	NA	NA	NA	NA	NA	NA	NA	NA	NA	NA	NA	NA	NA	NA	NA	NA	NA	NA	0	0	0	NA	NA	NA	NA	NA	NA	NA	NA	NA	NA	NA	NA	NA	NA	NA	NA
1060	BALAMBAN	F	12	multitypic	yes	2.1101	ELISA 0.2 - 3
1211	BALAMBAN	M	10	multitypic	yes	2.5524	ELISA 0.2 - 3
630	BALAMBAN	M	10	multitypic	no	2.0663	ELISA 0.2 - 3	1.838849091	2.06069784	2.602059991	1.880813592	2.095605129	NA	NA	NA	NA	NA	NA	NA	NA	NA	NA	NA	NA	NA	NA	NA	NA	NA	NA	0	0	0	NA	NA	NA	NA	NA	NA	NA	NA	NA	NA	NA	NA	NA	NA	NA	NA
2078	BALAMBAN	M	12	multitypic	yes	2.5855	ELISA 0.2 - 3
798	BALAMBAN	M	12	multitypic	yes	2.1832	ELISA 0.2 - 3
2801	BALAMBAN	M	11	multitypic	yes	2.1043	ELISA 0.2 - 3
1747	BALAMBAN	F	9	multitypic	yes	2.381	ELISA 0.2 - 3
648	BALAMBAN	M	10	multitypic	yes	2.2884	ELISA 0.2 - 3
2262	BALAMBAN	F	10	naive	yes	0.0692	ELISA < 0.2
643	BALAMBAN	F	11	multitypic	no	2.5475	ELISA 0.2 - 3	2.602059991	2.602059991	2.602059991	2.602059991	2.602059991	NA	NA	NA	NA	NA	NA	NA	NA	NA	NA	NA	NA	NA	NA	NA	NA	NA	NA	0	0	0	NA	NA	NA	NA	NA	NA	NA	NA	NA	NA	NA	NA	NA	NA	NA	NA
15	BALAMBAN	M	10	primary	yes	0.4696	ELISA 0.2 - 3
20	BALAMBAN	M	12	multitypic	no	0.8885	ELISA 0.2 - 3	1.301029996	2.602059991	1.806179974	1.919078092	1.907087013	NA	NA	NA	NA	NA	NA	NA	NA	NA	NA	NA	NA	NA	NA	NA	NA	NA	NA	0	0	0	NA	NA	NA	NA	NA	NA	NA	NA	NA	NA	NA	NA	NA	NA	NA	NA
2430	BALAMBAN	M	11	multitypic	no	1.6776	ELISA 0.2 - 3	1.301029996	2.602059991	2.602059991	1.301029996	1.951544993	NA	NA	NA	NA	NA	NA	NA	NA	NA	NA	NA	NA	NA	NA	NA	NA	NA	NA	0	0	0	NA	NA	NA	NA	NA	NA	NA	NA	NA	NA	NA	NA	NA	NA	NA	NA
2002	BALAMBAN	F	10	multitypic	yes	1.7204	ELISA 0.2 - 3
1272	BALAMBAN	F	10	multitypic	yes	0.8963	ELISA 0.2 - 3
2028	BALAMBAN	F	9	multitypic	yes	2.3761	ELISA 0.2 - 3
2320	BALAMBAN	M	11	multitypic	yes	2.5534	ELISA 0.2 - 3
2096	BALAMBAN	F	12	multitypic	no	2.9174	ELISA 0.2 - 3	2.602059991	2.602059991	2.602059991	2.602059991	2.602059991	NA	NA	NA	NA	NA	NA	NA	NA	NA	NA	NA	NA	NA	NA	NA	NA	NA	NA	0	0	0	NA	NA	NA	NA	NA	NA	NA	NA	NA	NA	NA	NA	NA	NA	NA	NA
2407	BALAMBAN	M	9	naive	yes	0.1389	ELISA < 0.2
1183	BALAMBAN	M	11	multitypic	yes	2.6593	ELISA 0.2 - 3
1734	BALAMBAN	M	10	multitypic	no	1.2842	ELISA 0.2 - 3	1.301029996	1.949390007	2.602059991	1.301029996	1.788377497	NA	NA	NA	NA	NA	NA	NA	NA	NA	NA	NA	NA	NA	NA	NA	NA	NA	NA	0	0	0	NA	NA	NA	NA	NA	NA	NA	NA	NA	NA	NA	NA	NA	NA	NA	NA
301	BALAMBAN	M	11	multitypic	yes	2.9349	ELISA 0.2 - 3
1420	BALAMBAN	M	10	multitypic	no	2.0522	ELISA 0.2 - 3	1.301029996	2.602059991	2.602059991	1.301029996	1.951544993	NA	NA	NA	NA	NA	NA	NA	NA	NA	NA	NA	NA	NA	NA	NA	NA	NA	NA	0	0	0	NA	NA	NA	NA	NA	NA	NA	NA	NA	NA	NA	NA	NA	NA	NA	NA
2316	BALAMBAN	F	10	multitypic	no	2.8376	ELISA 0.2 - 3	2.602059991	2.204119983	2.602059991	2.602059991	2.502574989	NA	NA	NA	NA	NA	NA	NA	NA	NA	NA	NA	NA	NA	NA	NA	NA	NA	NA	0	0	0	NA	NA	NA	NA	NA	NA	NA	NA	NA	NA	NA	NA	NA	NA	NA	NA
2678	BALAMBAN	M	12	multitypic	no	2.9087	ELISA 0.2 - 3	2.602059991	2.602059991	2.602059991	2.602059991	2.602059991	NA	NA	NA	NA	NA	NA	NA	NA	NA	NA	NA	NA	NA	NA	NA	NA	NA	NA	0	0	0	NA	NA	NA	NA	NA	NA	NA	NA	NA	NA	NA	NA	NA	NA	NA	NA
2318	BALAMBAN	M	11	multitypic	yes	2.8048	ELISA 0.2 - 3
2856	BALAMBAN	M	10	multitypic	yes	1.7437	ELISA 0.2 - 3
1192	BALAMBAN	F	11	primary	yes	2.5827	ELISA 0.2 - 3
2826	BALAMBAN	M	12	multitypic	no	2.8901	ELISA 0.2 - 3	2.602059991	2.602059991	2.602059991	2.602059991	2.602059991	NA	NA	NA	NA	NA	NA	NA	NA	NA	NA	NA	NA	NA	NA	NA	NA	NA	NA	0	0	0	NA	NA	NA	NA	NA	NA	NA	NA	NA	NA	NA	NA	NA	NA	NA	NA
2180	BALAMBAN	M	10	multitypic	no	2.9087	ELISA 0.2 - 3	2.602059991	2.602059991	2.602059991	1.301029996	2.276802492	NA	NA	NA	NA	NA	NA	NA	NA	NA	NA	NA	NA	NA	NA	NA	NA	NA	NA	0	0	0	NA	NA	NA	NA	NA	NA	NA	NA	NA	NA	NA	NA	NA	NA	NA	NA
2421	BALAMBAN	M	9	multitypic	no	2.9021	ELISA 0.2 - 3	2.602059991	2.602059991	2.602059991	2.602059991	2.602059991	NA	NA	NA	NA	NA	NA	NA	NA	NA	NA	NA	NA	NA	NA	NA	NA	NA	NA	0	0	0	NA	NA	NA	NA	NA	NA	NA	NA	NA	NA	NA	NA	NA	NA	NA	NA
2087	BALAMBAN	M	9	multitypic	yes	2.9295	ELISA 0.2 - 3
1726	BALAMBAN	F	10	multitypic	yes	2.7949	ELISA 0.2 - 3
849	BALAMBAN	M	10	multitypic	yes	2.877	ELISA 0.2 - 3
1691	BALAMBAN	M	10	primary	no	1.2333	ELISA 0.2 - 3	1.301029996	2.294466226	1.301029996	1.301029996	1.549389053	NA	NA	NA	NA	NA	NA	NA	NA	NA	NA	NA	NA	NA	NA	NA	NA	NA	NA	0	0	0	NA	NA	NA	NA	NA	NA	NA	NA	NA	NA	NA	NA	NA	NA	NA	NA
1733	BALAMBAN	F	11	naive	yes	2.749	ELISA 0.2 - 3
2822	BALAMBAN	F	12	multitypic	yes	2.5488	ELISA 0.2 - 3
2441	BALAMBAN	F	10	multitypic	yes	2.8868	ELISA 0.2 - 3
2647	BALAMBAN	F	11	multitypic	yes	2.8671	ELISA 0.2 - 3
2733	BALAMBAN	F	10	multitypic	yes	2.8868	ELISA 0.2 - 3
397	BALAMBAN	M	10	multitypic	no	2.0128	ELISA 0.2 - 3	2.214843848	2.602059991	1.963787827	1.301029996	2.020430416	NA	NA	NA	NA	NA	NA	NA	NA	NA	NA	NA	NA	NA	NA	NA	NA	NA	NA	0	0	0	NA	NA	NA	NA	NA	NA	NA	NA	NA	NA	NA	NA	NA	NA	NA	NA
333	BALAMBAN	M	9	multitypic	yes	2.8474	ELISA 0.2 - 3
814	BALAMBAN	M	12	multitypic	yes	2.7971	ELISA 0.2 - 3
1517	BALAMBAN	M	11	multitypic	no	2.6932	ELISA 0.2 - 3	2.093421685	2.155336037	2.602059991	1.806179974	2.164249422	NA	NA	NA	NA	NA	NA	NA	NA	NA	NA	NA	NA	NA	NA	NA	NA	NA	NA	0	0	0	NA	NA	NA	NA	NA	NA	NA	NA	NA	NA	NA	NA	NA	NA	NA	NA
2831	BALAMBAN	M	10	multitypic	no	2.784	ELISA 0.2 - 3	2.602059991	2.602059991	2.602059991	2.071882007	2.469515495	NA	NA	NA	NA	NA	NA	NA	NA	NA	NA	NA	NA	NA	NA	NA	NA	NA	NA	0	0	0	NA	NA	NA	NA	NA	NA	NA	NA	NA	NA	NA	NA	NA	NA	NA	NA
1460	BALAMBAN	F	11	naive	no	0.0919	ELISA < 0.2	1.301029996	1.301029996	1.301029996	1.301029996	1.301029996	1	1	1	1	NA	NA	NA	NA	NA	NA	NA	NA	NA	NA	NA	NA	NA	NA	0	0	0	NA	NA	NA	NA	NA	NA	NA	NA	NA	NA	NA	NA	NA	NA	NA	NA
1568	BALAMBAN	F	12	primary	no	1.4833	ELISA 0.2 - 3	1.301029996	1.301029996	2.602059991	1.301029996	1.626287495	NA	NA	NA	NA	NA	NA	NA	NA	NA	NA	NA	NA	NA	NA	NA	NA	NA	NA	0	0	0	194	181	1413	206	916	615	674	620	715	349	2052	292	844	683	672	623
448	BALAMBAN	F	11	multitypic	no	2.8234	ELISA 0.2 - 3	2.602059991	2.602059991	2.602059991	2.06069784	2.466719454	NA	NA	NA	NA	NA	NA	NA	NA	NA	NA	NA	NA	NA	NA	NA	NA	NA	NA	0	0	0	NA	NA	NA	NA	NA	NA	NA	NA	NA	NA	NA	NA	NA	NA	NA	NA
1995	BALAMBAN	F	10	multitypic	no	2.9349	ELISA 0.2 - 3	2.602059991	2.602059991	2.602059991	2.602059991	2.602059991	NA	NA	NA	NA	NA	NA	NA	NA	NA	NA	NA	NA	NA	NA	NA	NA	NA	NA	0	0	0	NA	NA	NA	NA	NA	NA	NA	NA	NA	NA	NA	NA	NA	NA	NA	NA
807	BALAMBAN	F	11	multitypic	no	2.7468	ELISA 0.2 - 3	2.602059991	2.602059991	2.602059991	2.602059991	2.602059991	NA	NA	NA	NA	NA	NA	NA	NA	NA	NA	NA	NA	NA	NA	NA	NA	NA	NA	0	0	0	NA	NA	NA	NA	NA	NA	NA	NA	NA	NA	NA	NA	NA	NA	NA	NA
765	BALAMBAN	F	11	multitypic	yes	2.8824	ELISA 0.2 - 3
2790	BALAMBAN	F	10	multitypic	no	2.8868	ELISA 0.2 - 3	1.903089987	2.602059991	2.602059991	2.602059991	2.42731749	NA	NA	NA	NA	NA	NA	NA	NA	NA	NA	NA	NA	NA	NA	NA	NA	NA	NA	0	0	0	NA	NA	NA	NA	NA	NA	NA	NA	NA	NA	NA	NA	NA	NA	NA	NA
2812	BALAMBAN	M	11	multitypic	yes	2.6932	ELISA 0.2 - 3
577	BALAMBAN	M	11	multitypic	yes	2.8441	ELISA 0.2 - 3
964	BALAMBAN	M	11	multitypic	yes	2.8966	ELISA 0.2 - 3
782	BALAMBAN	F	11	primary	no	1.3083	ELISA 0.2 - 3	1.301029996	1.301029996	1.86332286	1.301029996	1.441603212	NA	NA	NA	NA	NA	NA	NA	NA	NA	NA	NA	NA	NA	NA	NA	NA	NA	NA	0	0	0	286	950	717	70	270	318	274	298	232	601	437	104	382	450	356	384
829	BALAMBAN	F	11	naive	no	0.0766	ELISA < 0.2	1.301029996	1.301029996	1.301029996	1.301029996	1.301029996	1	1	1	1	NA	NA	NA	NA	NA	NA	NA	NA	NA	NA	NA	NA	NA	NA	0	0	0	NA	NA	NA	NA	NA	NA	NA	NA	NA	NA	NA	NA	NA	NA	NA	NA
2023	BALAMBAN	M	11	multitypic	yes	2.8037	ELISA 0.2 - 3
319	BALAMBAN	M	12	multitypic	yes	2.2939	ELISA 0.2 - 3
930	BALAMBAN	F	10	multitypic	no	2.6549	ELISA 0.2 - 3	2.602059991	2.602059991	2.602059991	2.06069784	2.466719454	NA	NA	NA	NA	NA	NA	NA	NA	NA	NA	NA	NA	NA	NA	NA	NA	NA	NA	0	0	0	NA	NA	NA	NA	NA	NA	NA	NA	NA	NA	NA	NA	NA	NA	NA	NA
446	BALAMBAN	M	10	multitypic	yes	2.9065	ELISA 0.2 - 3
154	BALAMBAN	F	12	naive	yes	0.0963	ELISA < 0.2
74	BALAMBAN	F	10	multitypic	yes	2.889	ELISA 0.2 - 3
345	BALAMBAN	F	11	multitypic	yes	2.8671	ELISA 0.2 - 3
677	BALAMBAN	M	10	multitypic	no	2.4263	ELISA 0.2 - 3	2.602059991	2.602059991	2.602059991	2.274157849	2.520084456	NA	NA	NA	NA	NA	NA	NA	NA	NA	NA	NA	NA	NA	NA	NA	NA	NA	NA	0	0	0	NA	NA	NA	NA	NA	NA	NA	NA	NA	NA	NA	NA	NA	NA	NA	NA
2874	BALAMBAN	M	10	multitypic	no	2.8365	ELISA 0.2 - 3	2.602059991	2.602059991	2.602059991	2.602059991	2.602059991	NA	NA	NA	NA	NA	NA	NA	NA	NA	NA	NA	NA	NA	NA	NA	NA	NA	NA	0	0	0	NA	NA	NA	NA	NA	NA	NA	NA	NA	NA	NA	NA	NA	NA	NA	NA
948	BALAMBAN	M	10	multitypic	no	2.8616	ELISA 0.2 - 3	2.602059991	2.602059991	2.602059991	2.602059991	2.602059991	NA	NA	NA	NA	NA	NA	NA	NA	NA	NA	NA	NA	NA	NA	NA	NA	yes	den1	1	1	DEN	NA	NA	NA	NA	NA	NA	NA	NA	NA	NA	NA	NA	NA	NA	NA	NA
1645	BALAMBAN	M	11	multitypic	no	2.8966	ELISA 0.2 - 3	2.602059991	2.602059991	2.602059991	2.602059991	2.602059991	NA	NA	NA	NA	NA	NA	NA	NA	NA	NA	NA	NA	NA	NA	NA	NA	NA	NA	0	0	0	NA	NA	NA	NA	NA	NA	NA	NA	NA	NA	NA	NA	NA	NA	NA	NA
861	BALAMBAN	M	11	multitypic	yes	2.8463	ELISA 0.2 - 3
2802	BALAMBAN	F	11	multitypic	no	2.8321	ELISA 0.2 - 3	2.602059991	2.602059991	2.602059991	2.602059991	2.602059991	NA	NA	NA	NA	NA	NA	NA	NA	NA	NA	NA	NA	NA	NA	NA	NA	NA	NA	0	0	0	NA	NA	NA	NA	NA	NA	NA	NA	NA	NA	NA	NA	NA	NA	NA	NA
963	BALAMBAN	F	11	multitypic	no	2.8124	ELISA 0.2 - 3	2.602059991	2.602059991	2.602059991	1.301029996	2.276802492	NA	NA	NA	NA	NA	NA	NA	NA	NA	NA	NA	NA	NA	NA	NA	NA	NA	NA	0	0	0	NA	NA	NA	NA	NA	NA	NA	NA	NA	NA	NA	NA	NA	NA	NA	NA
1090	BALAMBAN	F	11	multitypic	no	1.4002	ELISA 0.2 - 3	2.602059991	2.602059991	1.301029996	1.301029996	1.951544993	NA	NA	NA	NA	NA	NA	NA	NA	NA	NA	NA	NA	NA	NA	NA	NA	NA	NA	0	0	0	NA	NA	NA	NA	NA	NA	NA	NA	NA	NA	NA	NA	NA	NA	NA	NA
839	BALAMBAN	M	12	naive	no	0.0864	ELISA < 0.2	1.301029996	1.301029996	1.301029996	1.301029996	1.301029996	1	1	1	1	NA	NA	NA	NA	NA	NA	NA	NA	2.161368002	1.913813852	1	1	yes	den1	4	1	DWWS	21	20	24	24.5	21	22	24	23	659	3525	703	652	844	1487.5	599	649.5
313	BALAMBAN	M	10	naive	no	0.0809	ELISA < 0.2	1.301029996	1.301029996	1.301029996	1.301029996	1.301029996	1	1	1	1	NA	NA	NA	NA	NA	NA	NA	NA	NA	NA	NA	NA	NA	NA	0	0	0	65	64	68	72	489	586	403	475	58	60	67	79	496	576.5	411.5	441.5
1368	BALAMBAN	F	11	multitypic	yes	2.7818	ELISA 0.2 - 3
1344	BALAMBAN	F	12	multitypic	no	2.7446	ELISA 0.2 - 3	2.602059991	2.602059991	2.602059991	2.602059991	2.602059991	NA	NA	NA	NA	NA	NA	NA	NA	NA	NA	NA	NA	NA	NA	NA	NA	NA	NA	0	0	0	NA	NA	NA	NA	NA	NA	NA	NA	NA	NA	NA	NA	NA	NA	NA	NA
592	BALAMBAN	M	10	multitypic	yes	2.7927	ELISA 0.2 - 3
573	BALAMBAN	M	10	multitypic	yes	2.8299	ELISA 0.2 - 3
1698	BALAMBAN	F	10	multitypic	no	2.3705	ELISA 0.2 - 3	2.602059991	2.602059991	2.602059991	2.004321374	2.452625337	2.197046875	2.444907778	1.624778584	1	0.910634703	0.95943264	0.522683179	NA	0.399943137	0.631812984	0.062817509	NA	2.125796163	2.374763509	1.421944372	1	NA	NA	0	0	0	7753	3766	3591	1722	14185	10672	4451	4107	NA	NA	NA	NA	NA	NA	NA	NA
979	BALAMBAN	F	9	multitypic	yes	2.4296	ELISA 0.2 - 3
202	BALAMBAN	F	9	naive	yes	0.1225	ELISA < 0.2
106	BALAMBAN	M	11	naive	yes	0.1619	ELISA < 0.2
185	BALAMBAN	M	11	multitypic	no	2.7533	ELISA 0.2 - 3	2.602059991	2.602059991	2.602059991	2.041392685	2.461893165	NA	NA	NA	NA	NA	NA	NA	NA	NA	NA	NA	NA	NA	NA	NA	NA	NA	NA	0	0	0	NA	NA	NA	NA	NA	NA	NA	NA	NA	NA	NA	NA	NA	NA	NA	NA
2869	BALAMBAN	M	9	naive	yes	0.1411	ELISA < 0.2
2799	BALAMBAN	F	10	multitypic	no	2.8518	ELISA 0.2 - 3	2.602059991	2.602059991	2.602059991	2.602059991	2.602059991	NA	NA	NA	NA	NA	NA	NA	NA	NA	NA	NA	NA	NA	NA	NA	NA	NA	NA	0	0	0	NA	NA	NA	NA	NA	NA	NA	NA	NA	NA	NA	NA	NA	NA	NA	NA
1184	BALAMBAN	M	9	multitypic	yes	2.8266	ELISA 0.2 - 3
1864	BALAMBAN	M	12	multitypic	yes	1.1169	ELISA 0.2 - 3
179	BALAMBAN	M	11	multitypic	yes	2.7566	ELISA 0.2 - 3
1150	BALAMBAN	F	12	multitypic	no	2.8146	ELISA 0.2 - 3	2.602059991	2.602059991	2.602059991	2.206825876	2.503251463	1.599012197	1.742047719	3.123959652	1	0.466772646	0.577620865	0.993344715	NA	0.086899335	0.221794328	0.953314262	NA	4.612359948	4.612359948	4.612359948	3.574006996	NA	NA	0	0	0	662	447	4499	170	4681	5447	3495	1863	NA	NA	NA	NA	NA	NA	NA	NA
1229	BALAMBAN	F	11	multitypic	no	2.4842	ELISA 0.2 - 3	2.602059991	2.602059991	2.250420002	2.041392685	2.373983168	NA	NA	NA	NA	NA	NA	NA	NA	NA	NA	NA	NA	NA	NA	NA	NA	NA	NA	0	0	0	NA	NA	NA	NA	NA	NA	NA	NA	NA	NA	NA	NA	NA	NA	NA	NA
2919	BALAMBAN	M	11	primary	no	1.4205	ELISA 0.2 - 3	1.301029996	2.602059991	1.301029996	1.301029996	1.626287495	NA	NA	NA	NA	NA	NA	NA	NA	NA	NA	NA	NA	NA	NA	NA	NA	NA	NA	0	0	0	NA	NA	NA	NA	NA	NA	NA	NA	NA	NA	NA	NA	NA	NA	NA	NA
977	BALAMBAN	F	11	multitypic	yes	2.3574	ELISA 0.2 - 3
836	BALAMBAN	M	11	naive	no	0.1039	ELISA < 0.2	1.301029996	1.301029996	1.301029996	1.301029996	1.301029996	1	1	1	1	NA	NA	NA	NA	NA	NA	NA	NA	1.301029996	2.245512668	1	1	NA	NA	0	0	0	183	153	166	197	322	364.5	315	322.5	484	2857.5	2212	216	2213	8273	809	547
999	BALAMBAN	M	9	naive	no	0.1017	ELISA < 0.2	1.301029996	1.301029996	1.301029996	1.301029996	1.301029996	1	1	1	1	NA	NA	NA	NA	NA	NA	NA	NA	1	1.954242509	1	1	NA	NA	0	0	0	116.5	123	127	140.5	171	172	191.5	185	179.5	1686	210	174.5	1831.5	4368	1115	1720
463	BALAMBAN	M	10	primary	yes	0.6301	ELISA 0.2 - 3
1014	BALAMBAN	F	11	naive	no	0.0875	ELISA < 0.2	1.301029996	1.301029996	1.301029996	1.301029996	1.301029996	1	1	1	1	NA	NA	NA	NA	NA	NA	NA	NA	1.602059991	2.359835482	1	1	NA	NA	0	0	0	248	215	237	207	560	622	456	500.5	870.5	4266	541.5	444	2568	11024.5	1062	760
34	BALAMBAN	F	10	naive	yes	0.0624	ELISA < 0.2
2367	BALAMBAN	M	10	multitypic	yes	2.6593	ELISA 0.2 - 3
2455	BALAMBAN	F	9	multitypic	yes	2.877	ELISA 0.2 - 3
649	BALAMBAN	M	10	naive	yes	0.0634	ELISA < 0.2
2058	BALAMBAN	F	10	multitypic	yes	2.7632	ELISA 0.2 - 3
762	BALAMBAN	F	10	multitypic	no	2.7971	ELISA 0.2 - 3	2.602059991	2.602059991	2.602059991	2.602059991	2.602059991	NA	NA	NA	NA	NA	NA	NA	NA	NA	NA	NA	NA	NA	NA	NA	NA	yes	den1	1	1	DEN	NA	NA	NA	NA	NA	NA	NA	NA	NA	NA	NA	NA	NA	NA	NA	NA
409	BALAMBAN	F	11	multitypic	yes	2.9054	ELISA 0.2 - 3
1860	BALAMBAN	F	10	multitypic	no	2.843	ELISA 0.2 - 3	2.602059991	2.602059991	2.602059991	2.206825876	2.503251463	NA	NA	NA	NA	NA	NA	NA	NA	NA	NA	NA	NA	NA	NA	NA	NA	NA	NA	0	0	0	NA	NA	NA	NA	NA	NA	NA	NA	NA	NA	NA	NA	NA	NA	NA	NA
284	BALAMBAN	F	11	multitypic	no	2.8726	ELISA 0.2 - 3	2.602059991	2.602059991	2.602059991	2.602059991	2.602059991	NA	NA	NA	NA	NA	NA	NA	NA	NA	NA	NA	NA	NA	NA	NA	NA	NA	NA	0	0	0	NA	NA	NA	NA	NA	NA	NA	NA	NA	NA	NA	NA	NA	NA	NA	NA
186	BALAMBAN	F	11	multitypic	yes	1.5872	ELISA 0.2 - 3
2471	BALAMBAN	F	11	multitypic	yes	2.4219	ELISA 0.2 - 3
1597	BALAMBAN	M	11	multitypic	no	2.4886	ELISA 0.2 - 3	2.602059991	2.264817823	2.602059991	2.08278537	2.387930794	NA	NA	NA	NA	NA	NA	NA	NA	NA	NA	NA	NA	NA	NA	NA	NA	yes	den2	1	1	DEN	NA	NA	NA	NA	NA	NA	NA	NA	NA	NA	NA	NA	NA	NA	NA	NA
2654	BALAMBAN	F	9	multitypic	yes	3.0969	ELISA > 3
1175	BALAMBAN	M	10	naive	yes	0.0671	ELISA < 0.2
322	BALAMBAN	M	9	multitypic	yes	2.591	ELISA 0.2 - 3
2482	BALAMBAN	F	11	multitypic	no	3.0182	ELISA > 3	NA	NA	NA	NA	NA	NA	NA	NA	NA	NA	NA	NA	NA	NA	NA	NA	NA	NA	NA	NA	NA	NA	NA	0	0	0	NA	NA	NA	NA	NA	NA	NA	NA	NA	NA	NA	NA	NA	NA	NA	NA
1517	BALAMBAN	M	12	multitypic	yes	3.0738	ELISA > 3
1576	BALAMBAN	M	10	multitypic	no	2.8596	ELISA 0.2 - 3	2.602059991	2.602059991	2.176091259	2.06069784	2.360227271	NA	NA	NA	NA	NA	NA	NA	NA	NA	NA	NA	NA	NA	NA	NA	NA	NA	NA	0	0	0	NA	NA	NA	NA	NA	NA	NA	NA	NA	NA	NA	NA	NA	NA	NA	NA
956	BALAMBAN	M	11	multitypic	yes	3.0622	ELISA > 3
2413	BALAMBAN	M	9	multitypic	yes	3.0356	ELISA > 3
1202	BALAMBAN	M	10	multitypic	yes	3.0738	ELISA > 3
1960	BALAMBAN	M	9	multitypic	no	3.0969	ELISA > 3	NA	NA	NA	NA	NA	NA	NA	NA	NA	NA	NA	NA	NA	NA	NA	NA	NA	NA	NA	NA	NA	NA	NA	0	0	0	NA	NA	NA	NA	NA	NA	NA	NA	NA	NA	NA	NA	NA	NA	NA	NA
1448	BALAMBAN	F	11	multitypic	yes	3.1016	ELISA > 3
2878	BALAMBAN	M	10	naive	no	0.103	ELISA < 0.2	1.301029996	1.301029996	1.301029996	1.301029996	1.301029996	1	1	1	1	NA	NA	NA	NA	NA	NA	NA	NA	2	1	1	1	NA	NA	0	0	0	84	94	94	96	258	302	219	257	94	103	113	291	321	346	262.5	303
2419	BALAMBAN	M	10	multitypic	yes	2.8735	ELISA 0.2 - 3
2156	BALAMBAN	M	12	multitypic	yes	2.5736	ELISA 0.2 - 3
395	BALAMBAN	F	11	naive	no	0.0695	ELISA < 0.2	1.301029996	1.301029996	1.301029996	1.301029996	1.301029996	1	1	1	1	NA	NA	NA	NA	NA	NA	NA	NA	3.639287226	3.284430734	3.25358029	3.35945602	yes	den1	4	1	DWWS	401	362.5	410.5	412.5	530	604.5	447	476.5	8197	18961	8619	24185.5	1894	2556	1599.5	5945
1228	BALAMBAN	F	11	multitypic	no	3.0715	ELISA > 3	NA	NA	NA	NA	NA	NA	NA	NA	NA	NA	NA	NA	NA	NA	NA	NA	NA	NA	NA	NA	NA	NA	NA	0	0	0	NA	NA	NA	NA	NA	NA	NA	NA	NA	NA	NA	NA	NA	NA	NA	NA
544	BALAMBAN	F	12	multitypic	yes	2.9499	ELISA 0.2 - 3
1316	BALAMBAN	F	12	multitypic	no	2.6859	ELISA 0.2 - 3	2.602059991	2	2.602059991	1.84509804	2.262304506	NA	NA	NA	NA	NA	NA	NA	NA	NA	NA	NA	NA	NA	NA	NA	NA	NA	NA	0	0	0	NA	NA	NA	NA	NA	NA	NA	NA	NA	NA	NA	NA	NA	NA	NA	NA
485	BALAMBAN	F	11	multitypic	yes	2.6524	ELISA 0.2 - 3
1122	BALAMBAN	M	10	primary	yes	2.0966	ELISA 0.2 - 3
1499	BALAMBAN	M	9	multitypic	no	2.4417	ELISA 0.2 - 3	2.193124598	2.053078443	2.602059991	1.949390007	2.19941326	1	1	2.013920906	1	NA	NA	0.766446338	NA	NA	NA	0.303982813	NA	2.738478943	3.672777526	4.226926207	2.320714125	NA	NA	0	0	0	1330	567	6157	260	1278	1532	1402	443	NA	NA	NA	NA	NA	NA	NA	NA
82	BALAMBAN	F	11	naive	no	0.081	ELISA < 0.2	1.301029996	1.301029996	1.301029996	1.301029996	1.301029996	1	1	1	1	NA	NA	NA	NA	NA	NA	NA	NA	2.10720997	2.389166084	1	1	NA	NA	0	0	0	140	148	166.5	156.5	935	1490	720	496.5	1944	22613.5	1671	1476	3618	17751.5	1742	1410.5
1622	BALAMBAN	M	9	naive	yes	0.0625	ELISA < 0.2
1275	BALAMBAN	M	12	naive	no	0.0602	ELISA < 0.2	1.301029996	1.301029996	1.301029996	1.301029996	1.301029996	1	1	1	1	NA	NA	NA	NA	NA	NA	NA	NA	1	1	1	1	NA	NA	0	0	0	555	108	135.5	106.5	362.5	417	285.5	332	115	76	95	87	560.5	771.5	465	516
2156	BALAMBAN	F	10	multitypic	no	2.7751	ELISA 0.2 - 3	2.602059991	2.602059991	2.257678575	2.267171728	2.432242571	NA	NA	NA	NA	NA	NA	NA	NA	NA	NA	NA	NA	NA	NA	NA	NA	NA	NA	0	0	0	NA	NA	NA	NA	NA	NA	NA	NA	NA	NA	NA	NA	NA	NA	NA	NA
2548	BALAMBAN	F	9	multitypic	no	2.2217	ELISA 0.2 - 3	2.103803721	2.602059991	2.206825876	2.113943352	2.256658235	NA	NA	NA	NA	NA	NA	NA	NA	NA	NA	NA	NA	NA	NA	NA	NA	NA	NA	0	0	0	NA	NA	NA	NA	NA	NA	NA	NA	NA	NA	NA	NA	NA	NA	NA	NA
2868	BALAMBAN	F	10	multitypic	yes	2.635	ELISA 0.2 - 3
1075	BALAMBAN	F	10	multitypic	no	2.6512	ELISA 0.2 - 3	2.602059991	1.934498451	2.103803721	1.838849091	2.119802814	NA	NA	NA	NA	NA	NA	NA	NA	NA	NA	NA	NA	NA	NA	NA	NA	NA	NA	0	0	0	NA	NA	NA	NA	NA	NA	NA	NA	NA	NA	NA	NA	NA	NA	NA	NA
786	BALAMBAN	F	9	primary	yes	2.1013	ELISA 0.2 - 3
275	BALAMBAN	F	10	naive	yes	0.066	ELISA < 0.2
364	BALAMBAN	F	11	multitypic	no	2.9765	ELISA 0.2 - 3	2.602059991	2.602059991	2.602059991	2.602059991	2.602059991	NA	NA	NA	NA	NA	NA	NA	NA	NA	NA	NA	NA	NA	NA	NA	NA	NA	NA	0	0	0	NA	NA	NA	NA	NA	NA	NA	NA	NA	NA	NA	NA	NA	NA	NA	NA
1217	BALAMBAN	F	12	naive	yes	0.1621	ELISA < 0.2
2046	BALAMBAN	F	11	multitypic	yes	3.0564	ELISA > 3
1584	BALAMBAN	F	9	multitypic	yes	2.811	ELISA 0.2 - 3
2068	BALAMBAN	F	11	multitypic	yes	3.0483	ELISA > 3
2871	BALAMBAN	M	9	multitypic	yes	1.2515	ELISA 0.2 - 3
1229	BALAMBAN	F	10	multitypic	yes	3.0031	ELISA > 3
1664	BALAMBAN	F	11	multitypic	yes	2.9904	ELISA 0.2 - 3
2057	BALAMBAN	F	10	multitypic	no	2.8063	ELISA 0.2 - 3	2.602059991	2.602059991	2.602059991	2.602059991	2.602059991	NA	NA	NA	NA	NA	NA	NA	NA	NA	NA	NA	NA	NA	NA	NA	NA	NA	NA	0	0	0	NA	NA	NA	NA	NA	NA	NA	NA	NA	NA	NA	NA	NA	NA	NA	NA
1799	BALAMBAN	F	9	multitypic	no	3.0622	ELISA > 3	NA	NA	NA	NA	NA	NA	NA	NA	NA	NA	NA	NA	NA	NA	NA	NA	NA	NA	NA	NA	NA	NA	NA	0	0	0	NA	NA	NA	NA	NA	NA	NA	NA	NA	NA	NA	NA	NA	NA	NA	NA
2914	BALAMBAN	M	11	naive	yes	0.088	ELISA < 0.2
999	BALAMBAN	F	9	multitypic	yes	1.5722	ELISA 0.2 - 3
2826	BALAMBAN	F	9	multitypic	no	3.0437	ELISA > 3	NA	NA	NA	NA	NA	NA	NA	NA	NA	NA	NA	NA	NA	NA	NA	NA	NA	NA	NA	NA	NA	NA	NA	0	0	0	NA	NA	NA	NA	NA	NA	NA	NA	NA	NA	NA	NA	NA	NA	NA	NA
763	BALAMBAN	F	10	multitypic	yes	2.958	ELISA 0.2 - 3
81	BALAMBAN	M	11	multitypic	no	3.0263	ELISA > 3	NA	NA	NA	NA	NA	NA	NA	NA	NA	NA	NA	NA	NA	NA	NA	NA	NA	NA	NA	NA	NA	NA	NA	0	0	0	NA	NA	NA	NA	NA	NA	NA	NA	NA	NA	NA	NA	NA	NA	NA	NA
1396	BALAMBAN	M	12	multitypic	no	2.6234	ELISA 0.2 - 3	2.133538908	2.602059991	2.117271296	1.301029996	2.038475048	NA	NA	NA	NA	NA	NA	NA	NA	NA	NA	NA	NA	NA	NA	NA	NA	NA	NA	0	0	0	NA	NA	NA	NA	NA	NA	NA	NA	NA	NA	NA	NA	NA	NA	NA	NA
260	BALAMBAN	F	12	multitypic	no	2.9661	ELISA 0.2 - 3	2.602059991	2.602059991	2.602059991	2.173186268	2.494841561	NA	NA	NA	NA	NA	NA	NA	NA	NA	NA	NA	NA	NA	NA	NA	NA	NA	NA	0	0	0	NA	NA	NA	NA	NA	NA	NA	NA	NA	NA	NA	NA	NA	NA	NA	NA
1498	BALAMBAN	F	11	multitypic	no	2.9441	ELISA 0.2 - 3	2.602059991	2.602059991	2.146128036	2.602059991	2.488077002	NA	NA	NA	NA	NA	NA	NA	NA	NA	NA	NA	NA	NA	NA	NA	NA	NA	NA	0	0	0	NA	NA	NA	NA	NA	NA	NA	NA	NA	NA	NA	NA	NA	NA	NA	NA
375	BALAMBAN	M	9	naive	yes	0.3624	ELISA 0.2 - 3
57	BALAMBAN	F	11	primary	no	1.574	ELISA 0.2 - 3	2.602059991	1.301029996	1.301029996	1.301029996	1.626287495	NA	NA	NA	NA	NA	NA	NA	NA	NA	NA	NA	NA	NA	NA	NA	NA	NA	NA	0	0	0	NA	NA	NA	NA	NA	NA	NA	NA	NA	NA	NA	NA	NA	NA	NA	NA
2172	BOGO	F	13	multitypic	yes	2.8723	ELISA 0.2 - 3
2704	BALAMBAN	M	10	multitypic	yes	3.0309	ELISA > 3
1810	BALAMBAN	F	11	primary	yes	1.2862	ELISA 0.2 - 3
619	BALAMBAN	F	11	multitypic	yes	2.9186	ELISA 0.2 - 3
403	BALAMBAN	M	10	multitypic	yes	3.0136	ELISA > 3
2540	BALAMBAN	F	11	multitypic	yes	1.5453	ELISA 0.2 - 3
1245	BALAMBAN	F	11	multitypic	yes	2.9117	ELISA 0.2 - 3
2901	BALAMBAN	M	12	multitypic	yes	0.6692	ELISA 0.2 - 3
2241	BALAMBAN	M	11	multitypic	no	2.1291	ELISA 0.2 - 3	1.301029996	2.602059991	2.602059991	2.220108088	2.181314517	NA	NA	NA	NA	NA	NA	NA	NA	NA	NA	NA	NA	NA	NA	NA	NA	NA	NA	0	0	0	NA	NA	NA	NA	NA	NA	NA	NA	NA	NA	NA	NA	NA	NA	NA	NA
564	BALAMBAN	F	11	naive	no	0.0637	ELISA < 0.2	1.301029996	1.301029996	1.301029996	1.301029996	1.301029996	1	1	1	1	NA	NA	NA	NA	NA	NA	NA	NA	1	1	1	1	yes	den1	4	1	DWWS	170	131	121	127.5	467	537	364	375	105	105	112	382	675	868.5	534	587
2487	BALAMBAN	F	9	naive	yes	0.0625	ELISA < 0.2
764	BALAMBAN	F	11	naive	yes	0.2964	ELISA 0.2 - 3
1733	BALAMBAN	F	11	multitypic	yes	2.9985	ELISA 0.2 - 3
1907	BALAMBAN	M	10	multitypic	no	2.9383	ELISA 0.2 - 3	2.602059991	2.602059991	2.26245109	1.851258349	2.329457355	NA	NA	NA	NA	NA	NA	NA	NA	NA	NA	NA	NA	NA	NA	NA	NA	NA	NA	0	0	0	NA	NA	NA	NA	NA	NA	NA	NA	NA	NA	NA	NA	NA	NA	NA	NA
1413	BALAMBAN	F	11	naive	no	0.1829	ELISA < 0.2	1.301029996	1.301029996	1.301029996	1.301029996	1.301029996	1	1	1	1	NA	NA	NA	NA	NA	NA	NA	NA	1	1	1	1	NA	NA	0	0	0	106	92.5	93	111	258	299.5	238	242	114.5	108	123.5	140	398.5	447	325.5	356
183	BALAMBAN	F	11	multitypic	no	3.046	ELISA > 3	NA	NA	NA	NA	NA	NA	NA	NA	NA	NA	NA	NA	NA	NA	NA	NA	NA	NA	NA	NA	NA	NA	NA	0	0	0	NA	NA	NA	NA	NA	NA	NA	NA	NA	NA	NA	NA	NA	NA	NA	NA
1273	BALAMBAN	F	10	multitypic	yes	3.0182	ELISA > 3
2704	BALAMBAN	F	10	multitypic	no	3.0495	ELISA > 3	NA	NA	NA	NA	NA	NA	NA	NA	NA	NA	NA	NA	NA	NA	NA	NA	NA	NA	NA	NA	NA	NA	NA	0	0	0	NA	NA	NA	NA	NA	NA	NA	NA	NA	NA	NA	NA	NA	NA	NA	NA
2642	BALAMBAN	F	9	multitypic	no	3.0356	ELISA > 3	NA	NA	NA	NA	NA	NA	NA	NA	NA	NA	NA	NA	NA	NA	NA	NA	NA	NA	NA	NA	NA	NA	NA	0	0	0	NA	NA	NA	NA	NA	NA	NA	NA	NA	NA	NA	NA	NA	NA	NA	NA
42	BALAMBAN	F	11	multitypic	no	2.87	ELISA 0.2 - 3	2.602059991	2.602059991	2.602059991	1.301029996	2.276802492	NA	NA	NA	NA	NA	NA	NA	NA	NA	NA	NA	NA	NA	NA	NA	NA	NA	NA	0	0	0	NA	NA	NA	NA	NA	NA	NA	NA	NA	NA	NA	NA	NA	NA	NA	NA
188	BALAMBAN	F	10	multitypic	yes	3.2544	ELISA > 3
634	BALAMBAN	F	11	multitypic	yes	3.0425	ELISA > 3
1064	BALAMBAN	F	11	primary	yes	1.6069	ELISA 0.2 - 3
839	BALAMBAN	F	11	multitypic	yes	3.0425	ELISA > 3
2986	BALAMBAN	M	10	multitypic	yes	2.9974	ELISA 0.2 - 3
1174	BALAMBAN	M	11	multitypic	yes	3.0321	ELISA > 3
935	BALAMBAN	F	9	primary	no	0.6414	ELISA 0.2 - 3	1.301029996	1.959041392	1.301029996	1.301029996	1.465532845	NA	NA	NA	NA	NA	NA	NA	NA	NA	NA	NA	NA	NA	NA	NA	NA	NA	NA	0	0	0	NA	NA	NA	NA	NA	NA	NA	NA	NA	NA	NA	NA	NA	NA	NA	NA
2174	BALAMBAN	F	11	multitypic	no	2.8063	ELISA 0.2 - 3	2.602059991	2.602059991	2.602059991	2.602059991	2.602059991	NA	NA	NA	NA	NA	NA	NA	NA	NA	NA	NA	NA	NA	NA	NA	NA	NA	NA	0	0	0	NA	NA	NA	NA	NA	NA	NA	NA	NA	NA	NA	NA	NA	NA	NA	NA
506	BALAMBAN	M	11	multitypic	yes	2.9534	ELISA 0.2 - 3
735	BALAMBAN	M	11	multitypic	yes	2.6026	ELISA 0.2 - 3
236	BALAMBAN	F	11	multitypic	yes	2.9117	ELISA 0.2 - 3
2120	BALAMBAN	M	11	multitypic	yes	2.9916	ELISA 0.2 - 3
940	BALAMBAN	M	10	multitypic	no	1.5351	ELISA 0.2 - 3	1.84509804	2.602059991	2.068185862	1.301029996	1.954093472	NA	NA	NA	NA	NA	NA	NA	NA	NA	NA	NA	NA	NA	NA	NA	NA	NA	NA	0	0	0	NA	NA	NA	NA	NA	NA	NA	NA	NA	NA	NA	NA	NA	NA	NA	NA
2530	BALAMBAN	M	11	multitypic	yes	2.9395	ELISA 0.2 - 3
706	BALAMBAN	F	10	multitypic	yes	2.8804	ELISA 0.2 - 3
2490	BALAMBAN	F	12	multitypic	yes	2.8457	ELISA 0.2 - 3
86	BALAMBAN	F	11	multitypic	yes	2.1198	ELISA 0.2 - 3
675	BALAMBAN	F	9	primary	yes	2.4891	ELISA 0.2 - 3
2684	BALAMBAN	F	10	multitypic	no	3.0471	ELISA > 3	NA	NA	NA	NA	NA	NA	NA	NA	NA	NA	NA	NA	NA	NA	NA	NA	NA	NA	NA	NA	NA	NA	NA	0	0	0	NA	NA	NA	NA	NA	NA	NA	NA	NA	NA	NA	NA	NA	NA	NA	NA
1480	BALAMBAN	F	9	multitypic	yes	3.0564	ELISA > 3
1485	BALAMBAN	F	9	naive	no	0.2234	ELISA 0.2 - 3	1.301029996	1.301029996	1.301029996	1.301029996	1.301029996	1	1	1	1	NA	NA	NA	NA	NA	NA	NA	NA	1	1	1	1	NA	NA	0	0	0	136.5	121	142	140	259.5	282	237.5	251.5	124	111.5	156	154	380	432.5	321	362
1573	BALAMBAN	M	10	primary	yes	1.8413	ELISA 0.2 - 3
365	BALAMBAN	M	10	multitypic	yes	2.7857	ELISA 0.2 - 3
2833	BALAMBAN	F	9	multitypic	yes	2.8678	ELISA 0.2 - 3
83	BALAMBAN	F	11	multitypic	yes	2.6193	ELISA 0.2 - 3
826	BALAMBAN	F	10	naive	yes	0.0443	ELISA < 0.2
1995	BALAMBAN	F	11	multitypic	no	1.6176	ELISA 0.2 - 3	1.963787827	1.919078092	1.301029996	2.204119983	1.847003975	NA	NA	NA	NA	NA	NA	NA	NA	NA	NA	NA	NA	NA	NA	NA	NA	NA	NA	0	0	0	NA	NA	NA	NA	NA	NA	NA	NA	NA	NA	NA	NA	NA	NA	NA	NA
1481	BALAMBAN	F	9	multitypic	no	2.0217	ELISA 0.2 - 3	2.093421685	2.056904851	2.017033339	2.602059991	2.192354967	NA	NA	NA	NA	NA	NA	NA	NA	NA	NA	NA	NA	NA	NA	NA	NA	NA	NA	0	0	0	NA	NA	NA	NA	NA	NA	NA	NA	NA	NA	NA	NA	NA	NA	NA	NA
2520	BALAMBAN	M	11	primary	yes	1.4674	ELISA 0.2 - 3
2876	BALAMBAN	F	12	multitypic	yes	1.6489	ELISA 0.2 - 3
558	BALAMBAN	F	11	multitypic	yes	2.8008	ELISA 0.2 - 3
876	BALAMBAN	F	9	primary	yes	1.5041	ELISA 0.2 - 3
829	BALAMBAN	M	10	primary	no	0.4268	ELISA 0.2 - 3	1.301029996	2.602059991	1.301029996	1.301029996	1.626287495	1	1.716003344	1	1	NA	NA	NA	NA	NA	NA	NA	NA	1	1.505149978	1	1	NA	NA	0	0	0	62	382	60	60	191	389	136	122	215	661	300	176	1497	1093	255	187
653	BALAMBAN	F	10	primary	yes	0.241	ELISA 0.2 - 3
2330	BALAMBAN	F	10	multitypic	no	2.7565	ELISA 0.2 - 3	2.602059991	2.602059991	2.602059991	2.602059991	2.602059991	NA	NA	NA	NA	NA	NA	NA	NA	NA	NA	NA	NA	NA	NA	NA	NA	NA	NA	0	0	0	NA	NA	NA	NA	NA	NA	NA	NA	NA	NA	NA	NA	NA	NA	NA	NA
1754	BALAMBAN	F	10	multitypic	no	2.7101	ELISA 0.2 - 3	2.602059991	2.602059991	2.602059991	2.075546961	2.470431734	NA	NA	NA	NA	NA	NA	NA	NA	NA	NA	NA	NA	NA	NA	NA	NA	NA	NA	0	0	0	NA	NA	NA	NA	NA	NA	NA	NA	NA	NA	NA	NA	NA	NA	NA	NA
1216	BALAMBAN	M	10	naive	no	0.067	ELISA < 0.2	1.301029996	1.301029996	1.301029996	1.301029996	1.301029996	1	1	1	1	NA	NA	NA	NA	NA	NA	NA	NA	1	1	1	2.783903579	NA	NA	0	0	0	67	71	66	64	313	362	274	293	95	125	82	2526	407	439	336	1510
2027	BALAMBAN	F	9	primary	yes	1.8899	ELISA 0.2 - 3
2615	BALAMBAN	M	11	multitypic	yes	2.8732	ELISA 0.2 - 3
1313	BALAMBAN	F	11	multitypic	yes	2.9175	ELISA 0.2 - 3
2258	BALAMBAN	M	9	multitypic	yes	2.7511	ELISA 0.2 - 3
2673	BALAMBAN	M	10	multitypic	yes	2.8332	ELISA 0.2 - 3
2405	BALAMBAN	F	9	multitypic	yes	2.8462	ELISA 0.2 - 3
2547	BALAMBAN	M	11	naive	yes	0.1891	ELISA < 0.2
492	BALAMBAN	M	10	multitypic	yes	2.8419	ELISA 0.2 - 3
1543	BALAMBAN	M	10	naive	yes	0.1113	ELISA < 0.2
1803	BALAMBAN	M	10	primary	yes	1.5301	ELISA 0.2 - 3
453	BALAMBAN	F	9	naive	yes	0.0519	ELISA < 0.2
515	BALAMBAN	M	12	multitypic	yes	2.8322	ELISA 0.2 - 3
1186	BALAMBAN	M	10	multitypic	yes	2.7835	ELISA 0.2 - 3
1429	BALAMBAN	F	10	multitypic	no	2.8495	ELISA 0.2 - 3	2.602059991	2.602059991	2.602059991	2.602059991	2.602059991	NA	NA	NA	NA	NA	NA	NA	NA	NA	NA	NA	NA	NA	NA	NA	NA	NA	NA	0	0	0	NA	NA	NA	NA	NA	NA	NA	NA	NA	NA	NA	NA	NA	NA	NA	NA
790	BALAMBAN	M	10	naive	yes	0.0638	ELISA < 0.2
729	BALAMBAN	M	12	primary	yes	0.4646	ELISA 0.2 - 3
1047	BALAMBAN	F	11	multitypic	no	2.8743	ELISA 0.2 - 3	2.602059991	2.602059991	2.602059991	2.602059991	2.602059991	NA	NA	NA	NA	NA	NA	NA	NA	NA	NA	NA	NA	NA	NA	NA	NA	NA	NA	0	0	0	NA	NA	NA	NA	NA	NA	NA	NA	NA	NA	NA	NA	NA	NA	NA	NA
1583	BALAMBAN	M	11	multitypic	yes	2.8743	ELISA 0.2 - 3
1854	BALAMBAN	M	9	multitypic	no	2.7792	ELISA 0.2 - 3	2.602059991	2.602059991	2.602059991	2.170261715	2.494110422	NA	NA	NA	NA	NA	NA	NA	NA	NA	NA	NA	NA	NA	NA	NA	NA	NA	NA	0	0	0	NA	NA	NA	NA	NA	NA	NA	NA	NA	NA	NA	NA	NA	NA	NA	NA
2211	BALAMBAN	M	9	naive	yes	0.0584	ELISA < 0.2
1728	BALAMBAN	F	12	multitypic	yes	2.816	ELISA 0.2 - 3
544	BALAMBAN	M	11	multitypic	no	2.6496	ELISA 0.2 - 3	2.204119983	2.123851641	2.602059991	1.301029996	2.057765403	NA	NA	NA	NA	NA	NA	NA	NA	NA	NA	NA	NA	NA	NA	NA	NA	NA	NA	0	0	0	NA	NA	NA	NA	NA	NA	NA	NA	NA	NA	NA	NA	NA	NA	NA	NA
2061	BALAMBAN	M	11	multitypic	no	1.958	ELISA 0.2 - 3	2.602059991	2.602059991	2.602059991	2.602059991	2.602059991	NA	NA	NA	NA	NA	NA	NA	NA	NA	NA	NA	NA	NA	NA	NA	NA	NA	NA	0	0	0	NA	NA	NA	NA	NA	NA	NA	NA	NA	NA	NA	NA	NA	NA	NA	NA
1524	BALAMBAN	F	10	multitypic	no	2.8527	ELISA 0.2 - 3	2.602059991	2.602059991	2.602059991	2.602059991	2.602059991	NA	NA	NA	NA	NA	NA	NA	NA	NA	NA	NA	NA	NA	NA	NA	NA	NA	NA	0	0	0	NA	NA	NA	NA	NA	NA	NA	NA	NA	NA	NA	NA	NA	NA	NA	NA
648	BALAMBAN	M	11	multitypic	yes	2.8689	ELISA 0.2 - 3
2586	BALAMBAN	F	12	multitypic	no	2.87	ELISA 0.2 - 3	2.602059991	2.602059991	2.602059991	2.602059991	2.602059991	NA	NA	NA	NA	NA	NA	NA	NA	NA	NA	NA	NA	NA	NA	NA	NA	NA	NA	0	0	0	NA	NA	NA	NA	NA	NA	NA	NA	NA	NA	NA	NA	NA	NA	NA	NA
955	BALAMBAN	F	10	multitypic	yes	2.1611	ELISA 0.2 - 3
105	BALAMBAN	M	11	multitypic	no	2.5123	ELISA 0.2 - 3	2.056904851	2.602059991	2.602059991	2.602059991	2.465771206	NA	NA	NA	NA	NA	NA	NA	NA	NA	NA	NA	NA	NA	NA	NA	NA	NA	NA	0	0	0	NA	NA	NA	NA	NA	NA	NA	NA	NA	NA	NA	NA	NA	NA	NA	NA
1274	BALAMBAN	F	11	multitypic	no	2.6841	ELISA 0.2 - 3	2.602059991	2.075546961	1.908485019	2.1430148	2.182276693	2.965727904	1	1	1	0.998560639	NA	NA	NA	0.960412468	NA	NA	NA	3.170847567	2.526433437	2.230349957	1.27360501	no	den2	4	1	DWWS	8756	1922	1802	1320	11011	7871	2190	2290	NA	NA	NA	NA	NA	NA	NA	NA
985	BALAMBAN	F	10	multitypic	no	2.1503	ELISA 0.2 - 3	1.949390007	2.602059991	1.301029996	1.301029996	1.788377497	NA	NA	NA	NA	NA	NA	NA	NA	NA	NA	NA	NA	NA	NA	NA	NA	NA	NA	0	0	0	NA	NA	NA	NA	NA	NA	NA	NA	NA	NA	NA	NA	NA	NA	NA	NA
1492	BALAMBAN	F	10	multitypic	no	2.6387	ELISA 0.2 - 3	2.602059991	2.220108088	2.602059991	2.008600172	2.358207061	NA	NA	NA	NA	NA	NA	NA	NA	NA	NA	NA	NA	NA	NA	NA	NA	NA	NA	0	0	0	NA	NA	NA	NA	NA	NA	NA	NA	NA	NA	NA	NA	NA	NA	NA	NA
2148	BALAMBAN	M	11	multitypic	no	2.8484	ELISA 0.2 - 3	2.602059991	2.602059991	2.602059991	2.602059991	2.602059991	NA	NA	NA	NA	NA	NA	NA	NA	NA	NA	NA	NA	NA	NA	NA	NA	NA	NA	0	0	0	NA	NA	NA	NA	NA	NA	NA	NA	NA	NA	NA	NA	NA	NA	NA	NA
1270	BALAMBAN	F	10	naive	yes	0.067	ELISA < 0.2
1465	BALAMBAN	F	11	multitypic	no	2.8851	ELISA 0.2 - 3	2.602059991	2.602059991	2.602059991	2.602059991	2.602059991	NA	NA	NA	NA	NA	NA	NA	NA	NA	NA	NA	NA	NA	NA	NA	NA	NA	NA	0	0	0	NA	NA	NA	NA	NA	NA	NA	NA	NA	NA	NA	NA	NA	NA	NA	NA
167	BALAMBAN	F	12	multitypic	yes	1.582	ELISA 0.2 - 3
1645	BALAMBAN	F	11	multitypic	yes	2.8149	ELISA 0.2 - 3
389	BALAMBAN	F	10	multitypic	yes	2.0995	ELISA 0.2 - 3
102	BALAMBAN	M	11	multitypic	yes	2.8819	ELISA 0.2 - 3
2909	BALAMBAN	F	10	naive	no	0.0443	ELISA < 0.2	1.301029996	1.301029996	1.301029996	1.301029996	1.301029996	1	1	1	1	NA	NA	NA	NA	NA	NA	NA	NA	1	1	1	1	NA	NA	0	0	0	68.5	74	71	67.5	455	505	319	436.5	92	84	79	86	515	591	422	507.5
1860	BALAMBAN	F	10	multitypic	yes	2.5383	ELISA 0.2 - 3
2930	BALAMBAN	F	11	multitypic	yes	2.8311	ELISA 0.2 - 3
2474	BALAMBAN	M	10	multitypic	no	2.8808	ELISA 0.2 - 3	2.602059991	2.602059991	2.602059991	2.602059991	2.602059991	NA	NA	NA	NA	NA	NA	NA	NA	NA	NA	NA	NA	NA	NA	NA	NA	NA	NA	0	0	0	NA	NA	NA	NA	NA	NA	NA	NA	NA	NA	NA	NA	NA	NA	NA	NA
2106	BALAMBAN	M	11	multitypic	no	2.7792	ELISA 0.2 - 3	2.602059991	2.602059991	2.602059991	1.301029996	2.276802492	NA	NA	NA	NA	NA	NA	NA	NA	NA	NA	NA	NA	NA	NA	NA	NA	NA	NA	0	0	0	NA	NA	NA	NA	NA	NA	NA	NA	NA	NA	NA	NA	NA	NA	NA	NA
2867	BALAMBAN	F	11	primary	no	0.8785	ELISA 0.2 - 3	1.832508913	2.255272505	1.301029996	1.301029996	1.672460352	NA	NA	NA	NA	NA	NA	NA	NA	NA	NA	NA	NA	NA	NA	NA	NA	NA	NA	0	0	0	376	3052	195	250	809	1694	661	475	488	2247	220	255	772	1607	636	548
1989	BALAMBAN	M	12	multitypic	yes	2.817	ELISA 0.2 - 3
1253	BALAMBAN	M	9	multitypic	yes	2.7652	ELISA 0.2 - 3
156	BALAMBAN	F	11	multitypic	yes	2.8332	ELISA 0.2 - 3
2034	BALAMBAN	M	11	multitypic	yes	2.75	ELISA 0.2 - 3
2359	BALAMBAN	F	9	primary	yes	1.2033	ELISA 0.2 - 3
1031	BALAMBAN	M	10	primary	yes	0.4139	ELISA 0.2 - 3
1107	BALAMBAN	F	11	primary	yes	2.7047	ELISA 0.2 - 3
2486	BALAMBAN	F	11	multitypic	yes	2.7598	ELISA 0.2 - 3
2522	BALAMBAN	M	10	multitypic	no	2.7457	ELISA 0.2 - 3	2.602059991	2.602059991	2.602059991	2.602059991	2.602059991	NA	NA	NA	NA	NA	NA	NA	NA	NA	NA	NA	NA	NA	NA	NA	NA	NA	NA	0	0	0	NA	NA	NA	NA	NA	NA	NA	NA	NA	NA	NA	NA	NA	NA	NA	NA
781	BALAMBAN	F	9	primary	no	1.7288	ELISA 0.2 - 3	1.301029996	2.602059991	1.301029996	1.301029996	1.626287495	NA	NA	NA	NA	NA	NA	NA	NA	NA	NA	NA	NA	NA	NA	NA	NA	NA	NA	0	0	0	393	4098	290	275	1027	1677	598	600	452	4233	316	565	1566	2162	1088	1049
2033	BALAMBAN	M	11	primary	yes	0.8083	ELISA 0.2 - 3
2673	BALAMBAN	F	9	multitypic	yes	2.8095	ELISA 0.2 - 3
1991	BALAMBAN	M	9	multitypic	yes	2.3859	ELISA 0.2 - 3
575	BALAMBAN	M	10	naive	no	0.0486	ELISA < 0.2	1.301029996	1.301029996	1.301029996	1.301029996	1.301029996	1	1	1	1	NA	NA	NA	NA	NA	NA	NA	NA	NA	NA	NA	NA	NA	NA	0	0	0	NA	NA	NA	NA	NA	NA	NA	NA	NA	NA	NA	NA	NA	NA	NA	NA
258	BALAMBAN	M	10	primary	yes	1.3356	ELISA 0.2 - 3
2597	BALAMBAN	M	10	multitypic	yes	2.2119	ELISA 0.2 - 3
635	BALAMBAN	F	13	primary	no	1.1594	ELISA 0.2 - 3	1.301029996	2.602059991	1.301029996	1.301029996	1.626287495	1	2.029383778	1	1	NA	NA	NA	NA	NA	NA	NA	NA	1	2.369215857	1	1	NA	NA	0	0	0	616	1489	498	592	478	676	430	408	407	1200	359	375	747	1211	743	662
508	BALAMBAN	M	9	naive	yes	0.0421	ELISA < 0.2
1276	BALAMBAN	M	9	multitypic	yes	2.7879	ELISA 0.2 - 3
1813	BALAMBAN	F	10	naive	yes	0.0638	ELISA < 0.2
1068	BALAMBAN	M	10	naive	no	0.081	ELISA < 0.2	1.301029996	1.301029996	1.301029996	1.301029996	1.301029996	1	1	1	1	NA	NA	NA	NA	NA	NA	NA	NA	1	1	1	1	NA	NA	0	0	0	646	719	847	268	471.5	630	363.5	453	558	496	644	216	474	592	374	429
199	BALAMBAN	F	10	multitypic	yes	2.8332	ELISA 0.2 - 3
2486	BALAMBAN	F	10	multitypic	yes	2.6387	ELISA 0.2 - 3
155	BALAMBAN	F	10	naive	yes	0.0551	ELISA < 0.2
340	BALAMBAN	F	11	primary	no	2.615	ELISA 0.2 - 3	2.602059991	1.301029996	1.301029996	1.301029996	1.626287495	3.669781615	1	1	1	NA	NA	NA	NA	NA	NA	NA	NA	2.958085849	1.301029996	1.73239376	1.612783857	NA	NA	0	0	0	8678	2045	2777	1233	5415	2325	1014	645	10016	3113	4755	2819	18132	11830	9710	13055
1930	BALAMBAN	M	12	multitypic	no	2.6171	ELISA 0.2 - 3	2.602059991	2.602059991	2.184691431	1.301029996	2.172460352	NA	NA	NA	NA	NA	NA	NA	NA	NA	NA	NA	NA	NA	NA	NA	NA	NA	NA	0	0	0	NA	NA	NA	NA	NA	NA	NA	NA	NA	NA	NA	NA	NA	NA	NA	NA
2204	BALAMBAN	M	10	multitypic	yes	2.6323	ELISA 0.2 - 3
1607	BALAMBAN	M	12	multitypic	no	2.7295	ELISA 0.2 - 3	2.602059991	2.602059991	2.602059991	2.012837225	2.4547543	NA	NA	NA	NA	NA	NA	NA	NA	NA	NA	NA	NA	NA	NA	NA	NA	NA	NA	0	0	0	NA	NA	NA	NA	NA	NA	NA	NA	NA	NA	NA	NA	NA	NA	NA	NA
595	BALAMBAN	F	11	multitypic	no	2.8224	ELISA 0.2 - 3	2.602059991	2.602059991	2.602059991	2.602059991	2.602059991	NA	NA	NA	NA	NA	NA	NA	NA	NA	NA	NA	NA	NA	NA	NA	NA	NA	NA	0	0	0	NA	NA	NA	NA	NA	NA	NA	NA	NA	NA	NA	NA	NA	NA	NA	NA
1060	BALAMBAN	F	11	naive	no	0.0735	ELISA < 0.2	1.301029996	1.301029996	1.301029996	1.301029996	1.301029996	1	1	1	1	NA	NA	NA	NA	NA	NA	NA	NA	1	1	1	1	NA	NA	0	0	0	808	159.5	209	195	281	305	188	247	332	223	275	262	437	496	349.5	395
2294	BALAMBAN	M	10	multitypic	yes	2.4324	ELISA 0.2 - 3
314	BALAMBAN	M	10	multitypic	yes	2.6666	ELISA 0.2 - 3
2657	BALAMBAN	F	9	multitypic	no	2.7401	ELISA 0.2 - 3	2.602059991	2.602059991	2.602059991	2.167317335	2.493374327	NA	NA	NA	NA	NA	NA	NA	NA	NA	NA	NA	NA	NA	NA	NA	NA	NA	NA	0	0	0	NA	NA	NA	NA	NA	NA	NA	NA	NA	NA	NA	NA	NA	NA	NA	NA
2871	BALAMBAN	F	11	multitypic	no	2.2618	ELISA 0.2 - 3	1.301029996	2.602059991	1.986771734	1.301029996	1.797722929	NA	NA	NA	NA	NA	NA	NA	NA	NA	NA	NA	NA	NA	NA	NA	NA	NA	NA	0	0	0	NA	NA	NA	NA	NA	NA	NA	NA	NA	NA	NA	NA	NA	NA	NA	NA
1211	BALAMBAN	F	10	multitypic	no	2.8136	ELISA 0.2 - 3	2.602059991	2.602059991	2.602059991	2.602059991	2.602059991	NA	NA	NA	NA	NA	NA	NA	NA	NA	NA	NA	NA	NA	NA	NA	NA	NA	NA	0	0	0	NA	NA	NA	NA	NA	NA	NA	NA	NA	NA	NA	NA	NA	NA	NA	NA
1565	BALAMBAN	F	10	naive	no	0.5785	ELISA 0.2 - 3	1.301029996	1.301029996	1.301029996	1.301029996	1.301029996	1	1	1	1	NA	NA	NA	NA	NA	NA	NA	NA	1.792391689	2.305351369	2.155336037	1	NA	NA	0	0	0	432.5	360.5	451	438	419	469	331	399	1527	3135	1203.5	869.5	609	3661.5	672	1692.5
332	BALAMBAN	M	10	multitypic	no	2.8296	ELISA 0.2 - 3	2.602059991	2.602059991	2.602059991	2.602059991	2.602059991	2.184976405	2.4074447	3.152644415	1	0.906730508	0.845606463	0.996599792	NA	0.388694355	0.55593784	0.95770456	NA	2.084892235	1.993528444	3.119265385	1	NA	NA	0	0	0	510	466	1853	208	17636	20972	13836	11858	NA	NA	NA	NA	NA	NA	NA	NA
737	BALAMBAN	M	11	multitypic	no	2.8083	ELISA 0.2 - 3	2.602059991	2.602059991	2.602059991	2.602059991	2.602059991	NA	NA	NA	NA	NA	NA	NA	NA	NA	NA	NA	NA	NA	NA	NA	NA	NA	NA	0	0	0	NA	NA	NA	NA	NA	NA	NA	NA	NA	NA	NA	NA	NA	NA	NA	NA
724	BALAMBAN	F	12	multitypic	no	2.8232	ELISA 0.2 - 3	2.602059991	2.602059991	2.602059991	1.301029996	2.276802492	NA	NA	NA	NA	NA	NA	NA	NA	NA	NA	NA	NA	NA	NA	NA	NA	NA	NA	0	0	0	NA	NA	NA	NA	NA	NA	NA	NA	NA	NA	NA	NA	NA	NA	NA	NA
274	BALAMBAN	M	10	multitypic	yes	2.835	ELISA 0.2 - 3
1440	BALAMBAN	F	11	multitypic	yes	2.8147	ELISA 0.2 - 3
243	BALAMBAN	F	11	multitypic	no	2.819	ELISA 0.2 - 3	2.602059991	2.602059991	2.602059991	2.602059991	2.602059991	NA	NA	NA	NA	NA	NA	NA	NA	NA	NA	NA	NA	NA	NA	NA	NA	NA	NA	0	0	0	NA	NA	NA	NA	NA	NA	NA	NA	NA	NA	NA	NA	NA	NA	NA	NA
1734	BALAMBAN	M	12	multitypic	no	2.7977	ELISA 0.2 - 3	2.602059991	2.602059991	2.602059991	2.602059991	2.602059991	NA	NA	NA	NA	NA	NA	NA	NA	NA	NA	NA	NA	NA	NA	NA	NA	NA	NA	0	0	0	NA	NA	NA	NA	NA	NA	NA	NA	NA	NA	NA	NA	NA	NA	NA	NA
1702	BALAMBAN	F	10	multitypic	no	2.7593	ELISA 0.2 - 3	2.23299611	2.602059991	2.602059991	2.602059991	2.509794021	NA	NA	NA	NA	NA	NA	NA	NA	NA	NA	NA	NA	NA	NA	NA	NA	NA	NA	0	0	0	NA	NA	NA	NA	NA	NA	NA	NA	NA	NA	NA	NA	NA	NA	NA	NA
418	BALAMBAN	M	12	primary	no	0.8064	ELISA 0.2 - 3	1.301029996	2.602059991	1.301029996	1.301029996	1.626287495	1	1.491361694	1	1	NA	NA	NA	NA	NA	NA	NA	NA	1	1	1	1	NA	NA	0	0	0	0	1891	0	0	300	116	0	0	0	2298	0	0	0	0	0	0
2503	BALAMBAN	F	9	multitypic	yes	2.5292	ELISA 0.2 - 3
1979	BALAMBAN	M	9	multitypic	yes	2.7678	ELISA 0.2 - 3
1350	BALAMBAN	F	12	primary	no	0.5199	ELISA 0.2 - 3	1.301029996	2.602059991	1.301029996	1.301029996	1.626287495	1	2	1	1	NA	NA	NA	NA	NA	NA	NA	NA	1	2.669316881	1	1	NA	NA	0	0	0	0	1132	101	125	774	1054	186	477	1425	4287	2251	1205	1050	1796	579	1008
218	BALAMBAN	F	11	multitypic	yes	2.6624	ELISA 0.2 - 3
564	BALAMBAN	M	11	primary	no	1.7675	ELISA 0.2 - 3	1.301029996	2.257678575	1.301029996	1.301029996	1.54019214	NA	NA	NA	NA	NA	NA	NA	NA	NA	NA	NA	NA	NA	NA	NA	NA	NA	NA	0	0	0	NA	NA	NA	NA	NA	NA	NA	NA	NA	NA	NA	NA	NA	NA	NA	NA
2644	BALAMBAN	F	11	multitypic	no	2.7955	ELISA 0.2 - 3	2.602059991	2.602059991	2.602059991	2.602059991	2.602059991	NA	NA	NA	NA	NA	NA	NA	NA	NA	NA	NA	NA	NA	NA	NA	NA	NA	NA	0	0	0	NA	NA	NA	NA	NA	NA	NA	NA	NA	NA	NA	NA	NA	NA	NA	NA
1725	BALAMBAN	M	10	primary	no	1.3392	ELISA 0.2 - 3	1.301029996	2.602059991	1.301029996	1.301029996	1.626287495	1.968482949	2.803457116	1	1	NA	NA	NA	NA	NA	NA	NA	NA	1	2.673941999	1	1	NA	NA	0	0	0	670	2946	430	564	632	1315	428	497	1060	1881	877	613	713	1214	603	558
1478	BALAMBAN	M	9	naive	no	0.0927	ELISA < 0.2	1.301029996	1.301029996	1.301029996	1.301029996	1.301029996	1	1	1	1	NA	NA	NA	NA	NA	NA	NA	NA	2.849419414	1.806179974	1	1	NA	NA	0	0	0	188.5	240	212.5	193	503	656.5	440.5	451.5	24840	10571	7304	3440	23833.5	9238.5	7979	2948
1858	BALAMBAN	M	11	multitypic	no	2.7977	ELISA 0.2 - 3	2.602059991	2.602059991	2.602059991	2.045322979	2.462875738	NA	NA	NA	NA	NA	NA	NA	NA	NA	NA	NA	NA	NA	NA	NA	NA	NA	NA	0	0	0	NA	NA	NA	NA	NA	NA	NA	NA	NA	NA	NA	NA	NA	NA	NA	NA
2842	BALAMBAN	M	10	multitypic	yes	2.8595	ELISA 0.2 - 3
289	BALAMBAN	F	12	multitypic	yes	2.7732	ELISA 0.2 - 3
41	BALAMBAN	F	10	multitypic	no	2.8147	ELISA 0.2 - 3	2.602059991	2.602059991	2.602059991	2.602059991	2.602059991	NA	NA	NA	NA	NA	NA	NA	NA	NA	NA	NA	NA	NA	NA	NA	NA	NA	NA	0	0	0	NA	NA	NA	NA	NA	NA	NA	NA	NA	NA	NA	NA	NA	NA	NA	NA
2583	BALAMBAN	M	12	primary	no	2.1457	ELISA 0.2 - 3	1.301029996	1.301029996	2.602059991	1.301029996	1.626287495	NA	NA	NA	NA	NA	NA	NA	NA	NA	NA	NA	NA	NA	NA	NA	NA	NA	NA	0	0	0	NA	NA	NA	NA	NA	NA	NA	NA	NA	NA	NA	NA	NA	NA	NA	NA
281	BALAMBAN	F	11	multitypic	yes	2.7827	ELISA 0.2 - 3
218	BALAMBAN	F	10	naive	yes	0.0511	ELISA < 0.2
804	BALAMBAN	M	11	naive	yes	0.0661	ELISA < 0.2
2622	BALAMBAN	F	12	multitypic	yes	2.4866	ELISA 0.2 - 3
1827	BALAMBAN	M	11	multitypic	yes	2.771	ELISA 0.2 - 3
745	BALAMBAN	M	11	multitypic	yes	2.8073	ELISA 0.2 - 3
223	BALAMBAN	F	10	multitypic	yes	2.8179	ELISA 0.2 - 3
1223	BALAMBAN	M	12	primary	no	1.1336	ELISA 0.2 - 3	1.301029996	1.301029996	1.301029996	2.602059991	1.626287495	1	1	1	2.267171728	NA	NA	NA	NA	NA	NA	NA	NA	1.531478917	1.612783857	2.700703717	2.434568904	NA	NA	0	0	0	124	109	80	4012	369	439	337	1172	1789	1628	14893	4776	5965	2786	5117	10588
770	BALAMBAN	M	9	multitypic	no	1.8271	ELISA 0.2 - 3	2.100370545	1.897627091	1.301029996	2.602059991	1.975271906	NA	NA	NA	NA	NA	NA	NA	NA	NA	NA	NA	NA	NA	NA	NA	NA	NA	NA	0	0	0	NA	NA	NA	NA	NA	NA	NA	NA	NA	NA	NA	NA	NA	NA	NA	NA
1474	BALAMBAN	M	12	primary	no	2.1467	ELISA 0.2 - 3	1.301029996	1.301029996	1.301029996	1.301029996	1.301029996	NA	NA	NA	NA	NA	NA	NA	NA	NA	NA	NA	NA	NA	NA	NA	NA	yes	den3	1	1	DEN	NA	NA	NA	NA	NA	NA	NA	NA	NA	NA	NA	NA	NA	NA	NA	NA
341	BALAMBAN	M	13	multitypic	no	2.7742	ELISA 0.2 - 3	2.602059991	2.602059991	2.602059991	2.247973266	2.51353831	NA	NA	NA	NA	NA	NA	NA	NA	NA	NA	NA	NA	NA	NA	NA	NA	NA	NA	0	0	0	NA	NA	NA	NA	NA	NA	NA	NA	NA	NA	NA	NA	NA	NA	NA	NA
2560	BALAMBAN	F	11	multitypic	no	2.6965	ELISA 0.2 - 3	2.602059991	2.220108088	2.602059991	1.301029996	2.181314517	NA	NA	NA	NA	NA	NA	NA	NA	NA	NA	NA	NA	NA	NA	NA	NA	NA	NA	0	0	0	NA	NA	NA	NA	NA	NA	NA	NA	NA	NA	NA	NA	NA	NA	NA	NA
1797	BALAMBAN	M	10	primary	yes	1.3807	ELISA 0.2 - 3
1847	BALAMBAN	F	12	multitypic	yes	1.8399	ELISA 0.2 - 3
2849	BALAMBAN	M	10	multitypic	yes	2.8019	ELISA 0.2 - 3
2529	BALAMBAN	F	12	multitypic	yes	2.8264	ELISA 0.2 - 3
151	BALAMBAN	F	9	multitypic	no	2.7689	ELISA 0.2 - 3	2.602059991	2.602059991	2.602059991	2.602059991	2.602059991	NA	NA	NA	NA	NA	NA	NA	NA	NA	NA	NA	NA	NA	NA	NA	NA	NA	NA	0	0	0	NA	NA	NA	NA	NA	NA	NA	NA	NA	NA	NA	NA	NA	NA	NA	NA
1157	BALAMBAN	M	11	multitypic	yes	2.7849	ELISA 0.2 - 3
25	BALAMBAN	F	13	multitypic	yes	2.7753	ELISA 0.2 - 3
855	BALAMBAN	M	9	multitypic	yes	1.5565	ELISA 0.2 - 3
42	BALAMBAN	F	9	multitypic	no	2.835	ELISA 0.2 - 3	2.602059991	2.602059991	2.602059991	2.602059991	2.602059991	NA	NA	NA	NA	NA	NA	NA	NA	NA	NA	NA	NA	NA	NA	NA	NA	NA	NA	0	0	0	NA	NA	NA	NA	NA	NA	NA	NA	NA	NA	NA	NA	NA	NA	NA	NA
2226	BALAMBAN	F	11	multitypic	no	2.8275	ELISA 0.2 - 3	2.602059991	2.602059991	2.602059991	2.602059991	2.602059991	NA	NA	NA	NA	NA	NA	NA	NA	NA	NA	NA	NA	NA	NA	NA	NA	NA	NA	0	0	0	NA	NA	NA	NA	NA	NA	NA	NA	NA	NA	NA	NA	NA	NA	NA	NA
732	BALAMBAN	F	10	multitypic	yes	2.8318	ELISA 0.2 - 3
1	BALAMBAN	F	11	multitypic	yes	2.8509	ELISA 0.2 - 3
739	BALAMBAN	F	10	multitypic	no	2.755	ELISA 0.2 - 3	2.602059991	2.602059991	2.602059991	2.602059991	2.602059991	NA	NA	NA	NA	NA	NA	NA	NA	NA	NA	NA	NA	NA	NA	NA	NA	NA	NA	0	0	0	NA	NA	NA	NA	NA	NA	NA	NA	NA	NA	NA	NA	NA	NA	NA	NA
1036	BALAMBAN	M	10	multitypic	yes	2.7998	ELISA 0.2 - 3
1542	BALAMBAN	M	11	multitypic	yes	2.7604	ELISA 0.2 - 3
780	BALAMBAN	F	10	multitypic	no	2.8179	ELISA 0.2 - 3	2.602059991	2.602059991	2.602059991	2.602059991	2.602059991	2.999610787	1.596634608	1.443520194	1	0.99030267	0.49847805	0.573070833	NA	0.909898073	0.249559071	0.394685085	NA	3.001022101	1.509907233	1.572707048	1	yes	den4	4	1	DWWS	25364	13347	14696	6861	17087	17234	4526	3330	NA	NA	NA	NA	NA	NA	NA	NA
1795	BALAMBAN	F	10	multitypic	yes	2.7955	ELISA 0.2 - 3
736	BALAMBAN	F	14	multitypic	yes	2.8488	ELISA 0.2 - 3
1281	BALAMBAN	F	12	multitypic	yes	2.8488	ELISA 0.2 - 3
574	BALAMBAN	F	14	multitypic	no	2.82	ELISA 0.2 - 3	1.301029996	2.602059991	1.301029996	2.602059991	1.951544993	NA	NA	NA	NA	NA	NA	NA	NA	NA	NA	NA	NA	NA	NA	NA	NA	NA	NA	0	0	0	NA	NA	NA	NA	NA	NA	NA	NA	NA	NA	NA	NA	NA	NA	NA	NA
548	BALAMBAN	F	13	primary	no	1.3999	ELISA 0.2 - 3	1.301029996	2.602059991	1.301029996	1.301029996	1.626287495	NA	NA	NA	NA	NA	NA	NA	NA	NA	NA	NA	NA	NA	NA	NA	NA	NA	NA	0	0	0	NA	NA	NA	NA	NA	NA	NA	NA	NA	NA	NA	NA	NA	NA	NA	NA
1788	BALAMBAN	M	12	multitypic	no	2.7668	ELISA 0.2 - 3	2.602059991	2.602059991	2.602059991	2.201397124	2.501894275	NA	NA	NA	NA	NA	NA	NA	NA	NA	NA	NA	NA	NA	NA	NA	NA	NA	NA	0	0	0	NA	NA	NA	NA	NA	NA	NA	NA	NA	NA	NA	NA	NA	NA	NA	NA
2330	BALAMBAN	M	10	multitypic	yes	2.7487	ELISA 0.2 - 3
1094	BALAMBAN	F	11	naive	yes	0.0714	ELISA < 0.2
1626	BALAMBAN	M	12	multitypic	no	2.8211	ELISA 0.2 - 3	2.602059991	2.602059991	2.602059991	2.602059991	2.602059991	NA	NA	NA	NA	NA	NA	NA	NA	NA	NA	NA	NA	NA	NA	NA	NA	NA	NA	0	0	0	NA	NA	NA	NA	NA	NA	NA	NA	NA	NA	NA	NA	NA	NA	NA	NA
2457	BALAMBAN	M	11	naive	yes	0.0874	ELISA < 0.2
1499	BALAMBAN	F	13	naive	yes	0.0543	ELISA < 0.2
2107	BALAMBAN	M	11	multitypic	no	2.7071	ELISA 0.2 - 3	2.204119983	2.602059991	2.23299611	2.602059991	2.410309019	NA	NA	NA	NA	NA	NA	NA	NA	NA	NA	NA	NA	NA	NA	NA	NA	NA	NA	0	0	0	NA	NA	NA	NA	NA	NA	NA	NA	NA	NA	NA	NA	NA	NA	NA	NA
2254	BALAMBAN	F	10	multitypic	no	2.7881	ELISA 0.2 - 3	2.602059991	2.602059991	2.602059991	2.602059991	2.602059991	NA	NA	NA	NA	NA	NA	NA	NA	NA	NA	NA	NA	NA	NA	NA	NA	NA	NA	0	0	0	NA	NA	NA	NA	NA	NA	NA	NA	NA	NA	NA	NA	NA	NA	NA	NA
998	BALAMBAN	F	11	multitypic	no	2.8019	ELISA 0.2 - 3	2.602059991	2.602059991	2.602059991	2.602059991	2.602059991	NA	NA	NA	NA	NA	NA	NA	NA	NA	NA	NA	NA	NA	NA	NA	NA	NA	NA	0	0	0	NA	NA	NA	NA	NA	NA	NA	NA	NA	NA	NA	NA	NA	NA	NA	NA
1442	BALAMBAN	F	14	multitypic	no	2.8126	ELISA 0.2 - 3	2.602059991	2.602059991	2.602059991	2.602059991	2.602059991	NA	NA	NA	NA	NA	NA	NA	NA	NA	NA	NA	NA	NA	NA	NA	NA	NA	NA	0	0	0	NA	NA	NA	NA	NA	NA	NA	NA	NA	NA	NA	NA	NA	NA	NA	NA
1372	BALAMBAN	F	13	naive	no	0.3921	ELISA 0.2 - 3	1.301029996	1.301029996	1.301029996	1.301029996	1.301029996	1	1	1	1	NA	NA	NA	NA	NA	NA	NA	NA	1.62324929	1	1	1	NA	NA	0	0	0	681.5	596	682.5	697.5	900	947.5	472.5	724	488	466	528	505	869	913	522	689
2732	BALAMBAN	F	15	multitypic	no	2.8073	ELISA 0.2 - 3	2.602059991	2.602059991	2.602059991	2.068185862	2.468591459	NA	NA	NA	NA	NA	NA	NA	NA	NA	NA	NA	NA	NA	NA	NA	NA	NA	NA	0	0	0	NA	NA	NA	NA	NA	NA	NA	NA	NA	NA	NA	NA	NA	NA	NA	NA
758	BALAMBAN	M	11	multitypic	no	2.0732	ELISA 0.2 - 3	1.301029996	2.004321374	1.301029996	2.602059991	1.802110339	NA	NA	NA	NA	NA	NA	NA	NA	NA	NA	NA	NA	NA	NA	NA	NA	NA	NA	0	0	0	NA	NA	NA	NA	NA	NA	NA	NA	NA	NA	NA	NA	NA	NA	NA	NA
2358	BALAMBAN	M	9	primary	no	2.5526	ELISA 0.2 - 3	1.301029996	2.602059991	1.301029996	1.301029996	1.626287495	NA	NA	NA	NA	NA	NA	NA	NA	NA	NA	NA	NA	NA	NA	NA	NA	NA	NA	0	0	0	NA	NA	NA	NA	NA	NA	NA	NA	NA	NA	NA	NA	NA	NA	NA	NA
1283	BALAMBAN	M	11	multitypic	yes	2.7753	ELISA 0.2 - 3
1147	BALAMBAN	F	9	multitypic	yes	2.0327	ELISA 0.2 - 3
461	BALAMBAN	F	11	multitypic	yes	2.803	ELISA 0.2 - 3
1304	BALAMBAN	F	13	multitypic	yes	1.695	ELISA 0.2 - 3
737	BALAMBAN	M	11	multitypic	yes	2.77	ELISA 0.2 - 3
2763	BALAMBAN	M	10	multitypic	no	2.152	ELISA 0.2 - 3	1.826074803	1.301029996	2.602059991	1.301029996	1.757548696	NA	NA	NA	NA	NA	NA	NA	NA	NA	NA	NA	NA	NA	NA	NA	NA	NA	NA	0	0	0	NA	NA	NA	NA	NA	NA	NA	NA	NA	NA	NA	NA	NA	NA	NA	NA
2374	BALAMBAN	M	10	naive	no	0.0671	ELISA < 0.2	1.301029996	1.301029996	1.301029996	1.301029996	1.301029996	1	1	1	1	NA	NA	NA	NA	NA	NA	NA	NA	NA	NA	NA	NA	NA	NA	0	0	0	NA	NA	NA	NA	NA	NA	NA	NA	NA	NA	NA	NA	NA	NA	NA	NA
356	BALAMBAN	F	10	multitypic	yes	2.7614	ELISA 0.2 - 3
98	BALAMBAN	F	13	primary	yes	1.7952	ELISA 0.2 - 3
1583	BALAMBAN	M	12	multitypic	yes	2.8083	ELISA 0.2 - 3
2960	BALAMBAN	F	11	multitypic	no	2.7849	ELISA 0.2 - 3	2.602059991	2.602059991	2.602059991	2.602059991	2.602059991	NA	NA	NA	NA	NA	NA	NA	NA	NA	NA	NA	NA	NA	NA	NA	NA	NA	NA	0	0	0	NA	NA	NA	NA	NA	NA	NA	NA	NA	NA	NA	NA	NA	NA	NA	NA
1652	BALAMBAN	F	11	multitypic	no	2.6815	ELISA 0.2 - 3	2.602059991	2.602059991	2.139879086	1.301029996	2.161257266	NA	NA	NA	NA	NA	NA	NA	NA	NA	NA	NA	NA	NA	NA	NA	NA	NA	NA	0	0	0	NA	NA	NA	NA	NA	NA	NA	NA	NA	NA	NA	NA	NA	NA	NA	NA
2406	BALAMBAN	M	11	multitypic	yes	2.7774	ELISA 0.2 - 3
164	BALAMBAN	F	12	multitypic	no	2.8083	ELISA 0.2 - 3	2.602059991	2.602059991	2.602059991	2.602059991	2.602059991	NA	NA	NA	NA	NA	NA	NA	NA	NA	NA	NA	NA	NA	NA	NA	NA	NA	NA	0	0	0	NA	NA	NA	NA	NA	NA	NA	NA	NA	NA	NA	NA	NA	NA	NA	NA
1440	BALAMBAN	M	10	multitypic	yes	2.8136	ELISA 0.2 - 3
263	BALAMBAN	M	12	multitypic	yes	2.6581	ELISA 0.2 - 3
2500	BALAMBAN	F	11	multitypic	no	2.836	ELISA 0.2 - 3	2.602059991	2.602059991	2.602059991	2.602059991	2.602059991	NA	NA	NA	NA	NA	NA	NA	NA	NA	NA	NA	NA	NA	NA	NA	NA	NA	NA	0	0	0	NA	NA	NA	NA	NA	NA	NA	NA	NA	NA	NA	NA	NA	NA	NA	NA
1411	BALAMBAN	F	10	multitypic	yes	2.8614	ELISA 0.2 - 3
23	BALAMBAN	F	13	primary	no	1.195	ELISA 0.2 - 3	1.301029996	2.602059991	1.301029996	1.301029996	1.626287495	NA	NA	NA	NA	NA	NA	NA	NA	NA	NA	NA	NA	NA	NA	NA	NA	NA	NA	0	0	0	NA	NA	NA	NA	NA	NA	NA	NA	NA	NA	NA	NA	NA	NA	NA	NA
1186	BALAMBAN	F	11	multitypic	no	2.7273	ELISA 0.2 - 3	2.602059991	1.959041392	1.959041392	1.301029996	1.955293193	NA	NA	NA	NA	NA	NA	NA	NA	NA	NA	NA	NA	NA	NA	NA	NA	NA	NA	0	0	0	NA	NA	NA	NA	NA	NA	NA	NA	NA	NA	NA	NA	NA	NA	NA	NA
1612	BALAMBAN	F	11	multitypic	yes	2.8365	ELISA 0.2 - 3
2276	BALAMBAN	M	9	multitypic	yes	2.8322	ELISA 0.2 - 3
578	BALAMBAN	F	10	multitypic	yes	2.7825	ELISA 0.2 - 3
1545	BALAMBAN	F	11	primary	no	2.0276	ELISA 0.2 - 3	1.301029996	1.301029996	1.301029996	2.602059991	1.626287495	1	1	1	2.649334859	NA	NA	NA	NA	NA	NA	NA	NA	3.535040813	3.452093249	2.725911632	3.283527365	NA	NA	0	0	0	299	779	316	11694	489	545	504	4456	9065	23873	8208	25892	22300	22618	20901	24367
2319	BALAMBAN	F	12	multitypic	no	1.9249	ELISA 0.2 - 3	1.301029996	2.247973266	1.301029996	2.602059991	1.863023312	NA	NA	NA	NA	NA	NA	NA	NA	NA	NA	NA	NA	NA	NA	NA	NA	NA	NA	0	0	0	NA	NA	NA	NA	NA	NA	NA	NA	NA	NA	NA	NA	NA	NA	NA	NA
1631	BALAMBAN	M	10	multitypic	yes	2.8917	ELISA 0.2 - 3
569	BALAMBAN	M	11	multitypic	yes	2.8268	ELISA 0.2 - 3
1381	BALAMBAN	F	8	multitypic	yes	2.8798	ELISA 0.2 - 3
2392	BALAMBAN	M	10	naive	yes	0.0714	ELISA < 0.2
1966	BALAMBAN	F	11	primary	yes	2.5932	ELISA 0.2 - 3
1009	BALAMBAN	M	15	multitypic	yes	2.8149	ELISA 0.2 - 3
799	BALAMBAN	M	13	multitypic	no	2.7944	ELISA 0.2 - 3	2.602059991	2.602059991	2.602059991	2.602059991	2.602059991	NA	NA	NA	NA	NA	NA	NA	NA	NA	NA	NA	NA	NA	NA	NA	NA	NA	NA	0	0	0	NA	NA	NA	NA	NA	NA	NA	NA	NA	NA	NA	NA	NA	NA	NA	NA
1371	BALAMBAN	M	14	multitypic	yes	2.8387	ELISA 0.2 - 3
57	BALAMBAN	M	10	multitypic	yes	2.8582	ELISA 0.2 - 3
1702	BALAMBAN	M	13	multitypic	no	2.803	ELISA 0.2 - 3	2.602059991	2.602059991	2.602059991	2.276461804	2.520660445	NA	NA	NA	NA	NA	NA	NA	NA	NA	NA	NA	NA	NA	NA	NA	NA	NA	NA	0	0	0	NA	NA	NA	NA	NA	NA	NA	NA	NA	NA	NA	NA	NA	NA	NA	NA
1694	BALAMBAN	F	10	multitypic	no	1.4783	ELISA 0.2 - 3	2.068185862	2.602059991	2.06069784	1.301029996	2.007993422	NA	NA	NA	NA	NA	NA	NA	NA	NA	NA	NA	NA	NA	NA	NA	NA	NA	NA	0	0	0	NA	NA	NA	NA	NA	NA	NA	NA	NA	NA	NA	NA	NA	NA	NA	NA
160	BALAMBAN	F	13	multitypic	yes	0.8713	ELISA 0.2 - 3
2438	BALAMBAN	M	10	naive	yes	0.1125	ELISA < 0.2
694	BALAMBAN	F	12	multitypic	no	2.7014	ELISA 0.2 - 3	2.602059991	2.602059991	2.602059991	2.602059991	2.602059991	NA	NA	NA	NA	NA	NA	NA	NA	NA	NA	NA	NA	NA	NA	NA	NA	NA	NA	0	0	0	NA	NA	NA	NA	NA	NA	NA	NA	NA	NA	NA	NA	NA	NA	NA	NA
2005	BALAMBAN	F	11	multitypic	yes	2.737	ELISA 0.2 - 3
2518	BALAMBAN	M	14	multitypic	yes	2.7068	ELISA 0.2 - 3
1818	BALAMBAN	F	14	multitypic	yes	2.8463	ELISA 0.2 - 3
1788	BALAMBAN	M	14	multitypic	no	2.59	ELISA 0.2 - 3	2.10720997	2.602059991	2.602059991	2.021189299	2.333129813	NA	NA	NA	NA	NA	NA	NA	NA	NA	NA	NA	NA	NA	NA	NA	NA	NA	NA	0	0	0	NA	NA	NA	NA	NA	NA	NA	NA	NA	NA	NA	NA	NA	NA	NA	NA
1720	BALAMBAN	M	12	multitypic	yes	2.8798	ELISA 0.2 - 3
1733	BALAMBAN	F	9	multitypic	yes	2.763	ELISA 0.2 - 3
227	BALAMBAN	F	12	multitypic	no	2.8528	ELISA 0.2 - 3	2.602059991	2.602059991	2.602059991	2.602059991	2.602059991	3.241214685	3.254457522	2.756750764	2.697546722	0.99081972	0.988021345	0.962061075	0.953585925	0.9361474	0.928765442	0.779846343	0.747082265	3.141812705	2.67529918	2.325643226	2.150902346	NA	NA	0	0	0	12327	3496	5556	4237	23808	25148	16238	22362	NA	NA	NA	NA	NA	NA	NA	NA
46	BALAMBAN	F	10	multitypic	yes	2.8063	ELISA 0.2 - 3
3	BALAMBAN	F	12	primary	no	1.7443	ELISA 0.2 - 3	1.301029996	2.602059991	1.301029996	1.301029996	1.626287495	2.193124598	2.372912003	1	1	NA	NA	NA	NA	NA	NA	NA	NA	1	2.614897216	1	1.414973348	NA	NA	0	0	0	92	352	49	45	378	590	310	318	10472	23611	6969	9356	12024	16542	8438	2522
359	BALAMBAN	F	14	multitypic	yes	2.8603	ELISA 0.2 - 3
2250	BALAMBAN	M	14	multitypic	no	2.7554	ELISA 0.2 - 3	2.269512944	2.602059991	2.602059991	1.301029996	2.193665731	NA	NA	NA	NA	NA	NA	NA	NA	NA	NA	NA	NA	NA	NA	NA	NA	NA	NA	0	0	0	NA	NA	NA	NA	NA	NA	NA	NA	NA	NA	NA	NA	NA	NA	NA	NA
931	BALAMBAN	M	10	naive	no	0.6099	ELISA 0.2 - 3	1.301029996	1.301029996	1.301029996	1.301029996	1.301029996	1	1	1	1	NA	NA	NA	NA	NA	NA	NA	NA	4.06595298	4.880939291	2.619093331	2.318063335	no	den2	1	1	DEN	274	184.5	61	80	456.5	549.5	313	342.5	1606	25509.5	14169	5901	3462	5047	2019	1042
2655	BALAMBAN	M	12	multitypic	no	2.7652	ELISA 0.2 - 3	2.149219113	2.602059991	2.602059991	2.602059991	2.488849772	NA	NA	NA	NA	NA	NA	NA	NA	NA	NA	NA	NA	NA	NA	NA	NA	NA	NA	0	0	0	NA	NA	NA	NA	NA	NA	NA	NA	NA	NA	NA	NA	NA	NA	NA	NA
632	BALAMBAN	F	9	multitypic	no	2.9858	ELISA 0.2 - 3	2.602059991	2.602059991	2.602059991	1.301029996	2.276802492	1	2.208754367	2.172457636	1	NA	0.778134547	0.898142473	NA	NA	0.452430796	0.379738494	NA	1	2.569577255	2.810100572	1	NA	NA	0	0	0	1428	2806	2200	988	13487	20326	8665	9718	NA	NA	NA	NA	NA	NA	NA	NA
454	BALAMBAN	F	13	multitypic	no	2.7749	ELISA 0.2 - 3	2.602059991	2.602059991	2.602059991	2.184691431	2.497717851	NA	NA	NA	NA	NA	NA	NA	NA	NA	NA	NA	NA	NA	NA	NA	NA	NA	NA	0	0	0	NA	NA	NA	NA	NA	NA	NA	NA	NA	NA	NA	NA	NA	NA	NA	NA
235	BALAMBAN	M	10	multitypic	yes	2.6094	ELISA 0.2 - 3
1651	BALAMBAN	M	12	multitypic	no	2.7835	ELISA 0.2 - 3	2.602059991	2.602059991	2.602059991	2.602059991	2.602059991	NA	NA	NA	NA	NA	NA	NA	NA	NA	NA	NA	NA	NA	NA	NA	NA	NA	NA	0	0	0	NA	NA	NA	NA	NA	NA	NA	NA	NA	NA	NA	NA	NA	NA	NA	NA
2162	BALAMBAN	M	11	multitypic	yes	2.7576	ELISA 0.2 - 3
2495	BALAMBAN	M	10	multitypic	no	2.816	ELISA 0.2 - 3	2.602059991	2.602059991	2.602059991	2.06069784	2.466719454	NA	NA	NA	NA	NA	NA	NA	NA	NA	NA	NA	NA	NA	NA	NA	NA	NA	NA	0	0	0	NA	NA	NA	NA	NA	NA	NA	NA	NA	NA	NA	NA	NA	NA	NA	NA
2546	BALAMBAN	F	14	multitypic	yes	2.8419	ELISA 0.2 - 3
2841	BALAMBAN	M	14	multitypic	no	2.7803	ELISA 0.2 - 3	2.602059991	2.602059991	2.602059991	1.86923172	2.418852923	NA	NA	NA	NA	NA	NA	NA	NA	NA	NA	NA	NA	NA	NA	NA	NA	NA	NA	0	0	0	NA	NA	NA	NA	NA	NA	NA	NA	NA	NA	NA	NA	NA	NA	NA	NA
440	BALAMBAN	M	10	multitypic	no	2.8322	ELISA 0.2 - 3	2.602059991	2.602059991	2.602059991	1.301029996	2.276802492	NA	NA	NA	NA	NA	NA	NA	NA	NA	NA	NA	NA	NA	NA	NA	NA	NA	NA	0	0	0	NA	NA	NA	NA	NA	NA	NA	NA	NA	NA	NA	NA	NA	NA	NA	NA
2459	BALAMBAN	F	13	primary	yes	0.8638	ELISA 0.2 - 3
501	BALAMBAN	M	13	multitypic	yes	2.803	ELISA 0.2 - 3
1100	BALAMBAN	F	11	multitypic	no	2.7716	ELISA 0.2 - 3	2.204119983	2.602059991	2.602059991	2.602059991	2.502574989	NA	NA	NA	NA	NA	NA	NA	NA	NA	NA	NA	NA	NA	NA	NA	NA	NA	NA	0	0	0	NA	NA	NA	NA	NA	NA	NA	NA	NA	NA	NA	NA	NA	NA	NA	NA
438	BALAMBAN	F	14	multitypic	no	2.8257	ELISA 0.2 - 3	2.602059991	2.602059991	2.602059991	2.602059991	2.602059991	NA	NA	NA	NA	NA	NA	NA	NA	NA	NA	NA	NA	NA	NA	NA	NA	NA	NA	0	0	0	NA	NA	NA	NA	NA	NA	NA	NA	NA	NA	NA	NA	NA	NA	NA	NA
1656	BALAMBAN	M	13	multitypic	no	2.8711	ELISA 0.2 - 3	2.602059991	2.602059991	2.602059991	2.602059991	2.602059991	NA	NA	NA	NA	NA	NA	NA	NA	NA	NA	NA	NA	NA	NA	NA	NA	NA	NA	0	0	0	NA	NA	NA	NA	NA	NA	NA	NA	NA	NA	NA	NA	NA	NA	NA	NA
2144	BALAMBAN	M	13	multitypic	yes	2.8452	ELISA 0.2 - 3
1788	BALAMBAN	M	13	naive	no	0.0616	ELISA < 0.2	1.301029996	1.301029996	1.301029996	1.301029996	1.301029996	1	1	1	1	NA	NA	NA	NA	NA	NA	NA	NA	2.201397124	1	1	1	NA	NA	0	0	0	470.5	403.5	487	460.5	628	632	454.5	518.5	447.5	416	480	464	709	767	499.5	692
1510	BALAMBAN	F	10	naive	yes	0.1709	ELISA < 0.2
2517	BALAMBAN	F	9	multitypic	no	2.8495	ELISA 0.2 - 3	2.602059991	2.602059991	2.602059991	2.602059991	2.602059991	NA	NA	NA	NA	NA	NA	NA	NA	NA	NA	NA	NA	NA	NA	NA	NA	NA	NA	0	0	0	NA	NA	NA	NA	NA	NA	NA	NA	NA	NA	NA	NA	NA	NA	NA	NA
2043	BALAMBAN	M	14	primary	yes	0.8613	ELISA 0.2 - 3
1012	BALAMBAN	M	13	primary	yes	1.1722	ELISA 0.2 - 3
350	BALAMBAN	M	10	multitypic	no	2.7425	ELISA 0.2 - 3	2.086359831	2.602059991	2.602059991	2.008600172	2.324769996	1	2.643104991	1.761491025	1	NA	0.950778389	0.56110306	NA	NA	0.725703591	0.303373817	NA	1	2.65691151	2.707388861	1	yes	den3	4	1	DWWS	999	1468	2292	872	6927	13123	3327	1553	NA	NA	NA	NA	NA	NA	NA	NA
2663	BALAMBAN	M	12	multitypic	no	2.7727	ELISA 0.2 - 3	2.602059991	2.602059991	2.602059991	2.198657087	2.501209265	NA	NA	NA	NA	NA	NA	NA	NA	NA	NA	NA	NA	NA	NA	NA	NA	NA	NA	0	0	0	NA	NA	NA	NA	NA	NA	NA	NA	NA	NA	NA	NA	NA	NA	NA	NA
2269	BALAMBAN	M	13	multitypic	yes	2.6743	ELISA 0.2 - 3
2892	BALAMBAN	M	13	multitypic	no	2.8517	ELISA 0.2 - 3	2.602059991	2.602059991	2.602059991	2.602059991	2.602059991	NA	NA	NA	NA	NA	NA	NA	NA	NA	NA	NA	NA	NA	NA	NA	NA	NA	NA	0	0	0	NA	NA	NA	NA	NA	NA	NA	NA	NA	NA	NA	NA	NA	NA	NA	NA
2442	BALAMBAN	M	12	multitypic	yes	2.1812	ELISA 0.2 - 3
2653	BALAMBAN	M	13	multitypic	yes	2.4905	ELISA 0.2 - 3
2711	BALAMBAN	M	11	multitypic	yes	2.6559	ELISA 0.2 - 3
2341	BALAMBAN	M	12	multitypic	yes	2.8182	ELISA 0.2 - 3
2957	BALAMBAN	M	12	multitypic	no	2.1725	ELISA 0.2 - 3	1.897627091	2.602059991	1.301029996	1.301029996	1.775436768	NA	NA	NA	NA	NA	NA	NA	NA	NA	NA	NA	NA	NA	NA	NA	NA	NA	NA	0	0	0	NA	NA	NA	NA	NA	NA	NA	NA	NA	NA	NA	NA	NA	NA	NA	NA
2929	BALAMBAN	F	11	multitypic	yes	2.8625	ELISA 0.2 - 3
2154	BALAMBAN	M	12	primary	no	0.6824	ELISA 0.2 - 3	1.301029996	1.301029996	2.602059991	1.301029996	1.626287495	1	1	1.414973348	1	NA	NA	NA	NA	NA	NA	NA	NA	1	1	1.770852012	1	NA	NA	0	0	0	288	178	1042	163	470	518	421	413	652	370	1167	504	3468	2513	2174	2012
2997	BALAMBAN	F	13	multitypic	no	2.8117	ELISA 0.2 - 3	2.602059991	2.602059991	2.602059991	2.602059991	2.602059991	NA	NA	NA	NA	NA	NA	NA	NA	NA	NA	NA	NA	NA	NA	NA	NA	NA	NA	0	0	0	NA	NA	NA	NA	NA	NA	NA	NA	NA	NA	NA	NA	NA	NA	NA	NA
1866	BALAMBAN	M	9	naive	yes	0.0854	ELISA < 0.2
1822	BALAMBAN	F	10	multitypic	yes	2.6992	ELISA 0.2 - 3
203	BALAMBAN	M	9	naive	yes	0.0573	ELISA < 0.2
306	BALAMBAN	M	11	multitypic	yes	2.3629	ELISA 0.2 - 3
862	BALAMBAN	F	11	multitypic	no	2.2947	ELISA 0.2 - 3	1.924279286	2.602059991	2.602059991	1.301029996	2.107357316	NA	NA	NA	NA	NA	NA	NA	NA	NA	NA	NA	NA	NA	NA	NA	NA	NA	NA	0	0	0	NA	NA	NA	NA	NA	NA	NA	NA	NA	NA	NA	NA	NA	NA	NA	NA
2512	BALAMBAN	M	12	multitypic	yes	2.6354	ELISA 0.2 - 3
550	BALAMBAN	F	9	naive	yes	0.2379	ELISA 0.2 - 3
1888	BALAMBAN	M	9	multitypic	yes	2.8008	ELISA 0.2 - 3
397	BALAMBAN	F	10	multitypic	yes	2.6949	ELISA 0.2 - 3
378	BALAMBAN	F	12	naive	yes	0.0768	ELISA < 0.2
1322	BALAMBAN	M	9	multitypic	yes	2.8398	ELISA 0.2 - 3
2712	BALAMBAN	M	11	multitypic	yes	2.8084	ELISA 0.2 - 3
416	BALAMBAN	F	9	multitypic	yes	2.7219	ELISA 0.2 - 3
1800	BALAMBAN	M	10	multitypic	yes	2.8398	ELISA 0.2 - 3
2067	BALAMBAN	F	12	multitypic	yes	2.776	ELISA 0.2 - 3
158	BALAMBAN	M	10	multitypic	no	2.5619	ELISA 0.2 - 3	2.161368002	2.602059991	2.602059991	2.025305865	2.347698463	NA	NA	NA	NA	NA	NA	NA	NA	NA	NA	NA	NA	NA	NA	NA	NA	NA	NA	0	0	0	NA	NA	NA	NA	NA	NA	NA	NA	NA	NA	NA	NA	NA	NA	NA	NA
253	BALAMBAN	M	12	multitypic	yes	2.7414	ELISA 0.2 - 3
1111	BALAMBAN	M	11	naive	no	0.2585	ELISA 0.2 - 3	NA	NA	NA	NA	NA	1	1	1	1	NA	NA	NA	NA	NA	NA	NA	NA	1	1	1	1	NA	NA	0	0	0	404	63	64	73	408.5	515.5	320	427.5	449.5	59	77	71.5	586.5	668	439	514
1413	BALAMBAN	F	11	multitypic	yes	2.7403	ELISA 0.2 - 3
1647	BALAMBAN	F	12	multitypic	yes	2.8041	ELISA 0.2 - 3
2823	BALAMBAN	M	12	multitypic	yes	2.75	ELISA 0.2 - 3
2857	BALAMBAN	M	11	primary	yes	0.8586	ELISA 0.2 - 3
1951	BALAMBAN	M	10	multitypic	yes	0.8608	ELISA 0.2 - 3
1296	BALAMBAN	F	10	multitypic	no	2.7543	ELISA 0.2 - 3	2.602059991	2.602059991	2.602059991	2.602059991	2.602059991	NA	NA	NA	NA	NA	NA	NA	NA	NA	NA	NA	NA	NA	NA	NA	NA	NA	NA	0	0	0	NA	NA	NA	NA	NA	NA	NA	NA	NA	NA	NA	NA	NA	NA	NA	NA
920	BALAMBAN	M	14	multitypic	yes	3.3426	ELISA > 3
1106	BALAMBAN	F	10	multitypic	no	2.9837	ELISA 0.2 - 3	2.602059991	1.913813852	1.986771734	1.301029996	1.950918893	NA	NA	NA	NA	NA	NA	NA	NA	NA	NA	NA	NA	NA	NA	NA	NA	NA	NA	0	0	0	NA	NA	NA	NA	NA	NA	NA	NA	NA	NA	NA	NA	NA	NA	NA	NA
2285	BALAMBAN	M	10	primary	no	1.5034	ELISA 0.2 - 3	1.301029996	1.301029996	1.301029996	1.301029996	1.301029996	NA	NA	NA	NA	NA	NA	NA	NA	NA	NA	NA	NA	NA	NA	NA	NA	NA	NA	0	0	0	379	572	603	686	1419	1245	973	1223	1074	1414	1433	1509	2449	1857	1534	2206
847	BALAMBAN	M	12	naive	yes	0.0807	ELISA < 0.2
341	BALAMBAN	M	13	naive	yes	0.2397	ELISA 0.2 - 3
2798	BALAMBAN	M	10	naive	yes	0.0641	ELISA < 0.2
143	BALAMBAN	M	10	multitypic	yes	3.4169	ELISA > 3
142	BALAMBAN	F	9	multitypic	yes	3.4528	ELISA > 3
1871	BALAMBAN	F	11	multitypic	yes	3.4041	ELISA > 3
2617	BALAMBAN	M	11	naive	no	0.5537	ELISA 0.2 - 3	1.301029996	1.301029996	1.301029996	1.301029996	1.301029996	1	1	1	1	NA	NA	NA	NA	NA	NA	NA	NA	1	1	1	1	NA	NA	0	0	0	122	499	113	100	531	1118	323	392	123.5	391.5	127.5	123.5	654	979	445.5	605
430	BALAMBAN	F	10	primary	yes	0.2922	ELISA 0.2 - 3
536	BALAMBAN	M	12	primary	yes	1.5726	ELISA 0.2 - 3
633	BALAMBAN	F	14	multitypic	yes	1.9661	ELISA 0.2 - 3
1349	BALAMBAN	F	11	multitypic	no	3.3708	ELISA > 3	NA	NA	NA	NA	NA	NA	NA	NA	NA	NA	NA	NA	NA	NA	NA	NA	NA	NA	NA	NA	NA	NA	NA	0	0	0	NA	NA	NA	NA	NA	NA	NA	NA	NA	NA	NA	NA	NA	NA	NA	NA
325	BALAMBAN	F	10	multitypic	no	3.372	ELISA > 3	NA	NA	NA	NA	NA	3.370181269	2.112315241	2.449690131	2.22689121	0.960193813	0.782065711	0.805222899	0.68293327	0.872669553	0.384009047	0.561909433	0.477255333	3.120122875	2.110475446	2.113418349	2.139087745	NA	NA	0	0	0	7932	3258	4105	1926	23992	24224	16163	22741	NA	NA	NA	NA	NA	NA	NA	NA
856	BALAMBAN	M	10	primary	yes	1.2532	ELISA 0.2 - 3
894	BALAMBAN	M	9	multitypic	yes	3.331	ELISA > 3
74	BALAMBAN	M	11	multitypic	no	3.422	ELISA > 3	2.602059991	2.602059991	2.602059991	2.602059991	2.602059991	3.265440207	1.204413562	2.362379512	1	0.997566387	0.412417524	0.881441774	NA	0.970401848	0.163226721	0.539026468	NA	4.612359948	3.484736267	4.612359948	3.191261301	no	den2	4	1	DWWS	22817	8778	13823	5231	15577	15466	5527	4908	NA	NA	NA	NA	NA	NA	NA	NA
1494	BALAMBAN	F	11	multitypic	yes	3.4592	ELISA > 3
2541	BALAMBAN	M	12	naive	yes	0.4447	ELISA 0.2 - 3
849	BALAMBAN	M	15	multitypic	yes	3.1888	ELISA > 3
1831	BALAMBAN	M	9	naive	yes	0.1282	ELISA < 0.2
2210	BALAMBAN	F	10	primary	yes	1.3483	ELISA 0.2 - 3
438	BALAMBAN	M	9	primary	yes	1.2458	ELISA 0.2 - 3
1644	BALAMBAN	F	10	naive	no	0.123	ELISA < 0.2	1.301029996	1.301029996	1.301029996	1.301029996	1.301029996	1	1	1	1	NA	NA	NA	NA	NA	NA	NA	NA	NA	NA	NA	NA	NA	NA	0	0	0	NA	NA	NA	NA	NA	NA	NA	NA	NA	NA	NA	NA	NA	NA	NA	NA
1161	BALAMBAN	F	9	multitypic	yes	2.421	ELISA 0.2 - 3
1787	BALAMBAN	M	10	multitypic	yes	2.6889	ELISA 0.2 - 3
927	BALAMBAN	M	11	multitypic	yes	3.3003	ELISA > 3
1670	BALAMBAN	F	10	multitypic	yes	3.3772	ELISA > 3
2576	BALAMBAN	M	11	naive	yes	1.3316	ELISA 0.2 - 3
1018	BALAMBAN	M	14	primary	yes	2.3736	ELISA 0.2 - 3
1751	BALAMBAN	M	12	multitypic	yes	3.3925	ELISA > 3
2539	BALAMBAN	M	11	naive	yes	0.1013	ELISA < 0.2
1306	BALAMBAN	M	11	multitypic	yes	3.3913	ELISA > 3
987	BALAMBAN	F	10	primary	yes	1.4675	ELISA 0.2 - 3
1433	BALAMBAN	M	13	multitypic	yes	2.5774	ELISA 0.2 - 3
2182	BALAMBAN	M	12	multitypic	yes	3.0401	ELISA > 3
2455	BALAMBAN	M	11	multitypic	no	3.3003	ELISA > 3	NA	NA	NA	NA	NA	NA	NA	NA	NA	NA	NA	NA	NA	NA	NA	NA	NA	NA	NA	NA	NA	NA	NA	0	0	0	NA	NA	NA	NA	NA	NA	NA	NA	NA	NA	NA	NA	NA	NA	NA	NA
1536	BALAMBAN	M	10	multitypic	no	2.3698	ELISA 0.2 - 3	1.934498451	2.602059991	1.301029996	1.301029996	1.784654608	NA	NA	NA	NA	NA	NA	NA	NA	NA	NA	NA	NA	NA	NA	NA	NA	NA	NA	0	0	0	NA	NA	NA	NA	NA	NA	NA	NA	NA	NA	NA	NA	NA	NA	NA	NA
1130	BALAMBAN	M	14	multitypic	no	3.0606	ELISA > 3	2.602059991	2.602059991	2.602059991	2.602059991	2.602059991	NA	NA	NA	NA	NA	NA	NA	NA	NA	NA	NA	NA	NA	NA	NA	NA	NA	NA	0	0	0	NA	NA	NA	NA	NA	NA	NA	NA	NA	NA	NA	NA	NA	NA	NA	NA
1627	BALAMBAN	F	12	naive	no	0.1025	ELISA < 0.2	1.301029996	1.301029996	1.301029996	1.301029996	1.301029996	1	1	1	1	NA	NA	NA	NA	NA	NA	NA	NA	1	1	1	1.380211242	NA	NA	0	0	0	97.5	95.5	115	88	506.5	616.5	422	455	110	104	204	230	600	817	531	545
691	BALAMBAN	M	11	multitypic	no	2.5338	ELISA 0.2 - 3	2.602059991	2.602059991	2.602059991	2.602059991	2.602059991	NA	NA	NA	NA	NA	NA	NA	NA	NA	NA	NA	NA	NA	NA	NA	NA	NA	NA	0	0	0	NA	NA	NA	NA	NA	NA	NA	NA	NA	NA	NA	NA	NA	NA	NA	NA
2767	BALAMBAN	F	14	naive	yes	0.0692	ELISA < 0.2
1159	BALAMBAN	M	10	multitypic	yes	1.4508	ELISA 0.2 - 3
2873	BALAMBAN	M	13	multitypic	yes	3.4015	ELISA > 3
1665	BALAMBAN	F	14	multitypic	yes	3.3092	ELISA > 3
2365	BALAMBAN	M	9	multitypic	yes	3.0286	ELISA > 3
697	BALAMBAN	F	13	primary	yes	0.8613	ELISA 0.2 - 3
2833	BALAMBAN	F	10	multitypic	no	2.8927	ELISA 0.2 - 3	2.017033339	2.602059991	2.602059991	1.968482949	2.297409068	NA	NA	NA	NA	NA	NA	NA	NA	NA	NA	NA	NA	NA	NA	NA	NA	NA	NA	0	0	0	NA	NA	NA	NA	NA	NA	NA	NA	NA	NA	NA	NA	NA	NA	NA	NA
1228	BALAMBAN	F	11	multitypic	no	3.3784	ELISA > 3	NA	NA	NA	NA	NA	NA	NA	NA	NA	NA	NA	NA	NA	NA	NA	NA	NA	NA	NA	NA	NA	NA	NA	0	0	0	NA	NA	NA	NA	NA	NA	NA	NA	NA	NA	NA	NA	NA	NA	NA	NA
2261	BALAMBAN	M	8	multitypic	no	2.0366	ELISA 0.2 - 3	2.602059991	1.851258349	1.301029996	2.130333768	1.971170526	NA	NA	NA	NA	NA	NA	NA	NA	NA	NA	NA	NA	NA	NA	NA	NA	NA	NA	0	0	0	NA	NA	NA	NA	NA	NA	NA	NA	NA	NA	NA	NA	NA	NA	NA	NA
1866	BALAMBAN	F	9	multitypic	no	3.3246	ELISA > 3	2.602059991	2.602059991	2.602059991	2.602059991	2.602059991	1	2.79327927	1.925370385	1.5790722	NA	0.965316499	0.71638182	0.481481178	NA	0.798104148	0.254147416	0.08887222	1.684273112	2.883932415	1.845306807	1.966737183	NA	NA	0	0	0	1466	3113	3856	1675	12673	18418	7767	12507	NA	NA	NA	NA	NA	NA	NA	NA
509	BALAMBAN	M	10	multitypic	yes	3.3413	ELISA > 3
283	BALAMBAN	F	12	multitypic	yes	3.2734	ELISA > 3
2531	BALAMBAN	M	10	multitypic	yes	3.2657	ELISA > 3
884	BALAMBAN	F	10	multitypic	no	3.2618	ELISA > 3	2.602059991	2.602059991	2.602059991	2.602059991	2.602059991	NA	NA	NA	NA	NA	NA	NA	NA	NA	NA	NA	NA	NA	NA	NA	NA	NA	NA	0	0	0	NA	NA	NA	NA	NA	NA	NA	NA	NA	NA	NA	NA	NA	NA	NA	NA
1141	BALAMBAN	F	11	multitypic	no	3.2298	ELISA > 3	NA	NA	NA	NA	NA	NA	NA	NA	NA	NA	NA	NA	NA	NA	NA	NA	NA	NA	NA	NA	NA	NA	NA	0	0	0	NA	NA	NA	NA	NA	NA	NA	NA	NA	NA	NA	NA	NA	NA	NA	NA
2998	BALAMBAN	F	12	multitypic	no	3.1618	ELISA > 3	2.602059991	2.123851641	2.602059991	2.602059991	2.482507904	2.518771782	1	1.933914553	1	0.999998981	NA	0.77615101	NA	0.963635031	NA	0.201734453	NA	NA	NA	NA	NA	yes	den3	1	1	DEN	NA	NA	NA	NA	NA	NA	NA	NA	NA	NA	NA	NA	NA	NA	NA	NA
114	BALAMBAN	F	12	primary	yes	1.5521	ELISA 0.2 - 3
65	BALAMBAN	M	11	multitypic	yes	3.3451	ELISA > 3
164	BALAMBAN	M	12	multitypic	yes	3.3272	ELISA > 3
202	BALAMBAN	M	14	multitypic	yes	2.7568	ELISA 0.2 - 3
2435	BALAMBAN	F	10	multitypic	no	2.7376	ELISA 0.2 - 3	1.913813852	2.602059991	1.851258349	1.897627091	2.066189821	NA	NA	NA	NA	NA	NA	NA	NA	NA	NA	NA	NA	NA	NA	NA	NA	NA	NA	0	0	0	NA	NA	NA	NA	NA	NA	NA	NA	NA	NA	NA	NA	NA	NA	NA	NA
1445	BALAMBAN	F	10	primary	no	0.5101	ELISA 0.2 - 3	1.301029996	2.281033367	1.301029996	1.301029996	1.546030839	NA	NA	NA	NA	NA	NA	NA	NA	NA	NA	NA	NA	NA	NA	NA	NA	NA	NA	0	0	0	NA	NA	NA	NA	NA	NA	NA	NA	NA	NA	NA	NA	NA	NA	NA	NA
44	BALAMBAN	M	9	multitypic	yes	3.2836	ELISA > 3
2672	BALAMBAN	F	10	multitypic	no	3.4143	ELISA > 3	NA	NA	NA	NA	NA	NA	NA	NA	NA	NA	NA	NA	NA	NA	NA	NA	NA	NA	NA	NA	NA	NA	NA	0	0	0	NA	NA	NA	NA	NA	NA	NA	NA	NA	NA	NA	NA	NA	NA	NA	NA
1177	BALAMBAN	M	11	multitypic	no	3.2541	ELISA > 3	2.602059991	2.602059991	2.602059991	2.206825876	2.503251463	NA	NA	NA	NA	NA	NA	NA	NA	NA	NA	NA	NA	NA	NA	NA	NA	NA	NA	0	0	0	NA	NA	NA	NA	NA	NA	NA	NA	NA	NA	NA	NA	NA	NA	NA	NA
2403	BALAMBAN	F	10	multitypic	yes	2.125	ELISA 0.2 - 3
2186	BALAMBAN	F	9	multitypic	yes	3.3618	ELISA > 3
1108	BALAMBAN	F	10	multitypic	yes	3.3144	ELISA > 3
1155	BALAMBAN	M	10	naive	yes	0.1153	ELISA < 0.2
1129	BALAMBAN	M	10	multitypic	no	0.925	ELISA 0.2 - 3	1.301029996	NA	1.301029996	1.301029996	NA	NA	NA	NA	NA	NA	NA	NA	NA	NA	NA	NA	NA	NA	NA	NA	NA	NA	NA	0	0	0	NA	NA	NA	NA	NA	NA	NA	NA	NA	NA	NA	NA	NA	NA	NA	NA
2702	BALAMBAN	F	12	multitypic	yes	1.793	ELISA 0.2 - 3
1848	BALAMBAN	M	10	naive	yes	0.059	ELISA < 0.2
2507	BALAMBAN	M	11	naive	yes	0.0846	ELISA < 0.2
1607	BALAMBAN	F	11	multitypic	no	3.3208	ELISA > 3	NA	NA	NA	NA	NA	NA	NA	NA	NA	NA	NA	NA	NA	NA	NA	NA	NA	NA	NA	NA	NA	NA	NA	0	0	0	NA	NA	NA	NA	NA	NA	NA	NA	NA	NA	NA	NA	NA	NA	NA	NA
1642	BALAMBAN	M	12	primary	no	2.2557	ELISA 0.2 - 3	1.301029996	2.602059991	1.301029996	1.301029996	1.626287495	NA	NA	NA	NA	NA	NA	NA	NA	NA	NA	NA	NA	NA	NA	NA	NA	NA	NA	0	0	0	NA	NA	NA	NA	NA	NA	NA	NA	NA	NA	NA	NA	NA	NA	NA	NA
2741	BALAMBAN	F	10	multitypic	no	3.2849	ELISA > 3	NA	NA	NA	NA	NA	NA	NA	NA	NA	NA	NA	NA	NA	NA	NA	NA	NA	NA	NA	NA	NA	NA	NA	0	0	0	NA	NA	NA	NA	NA	NA	NA	NA	NA	NA	NA	NA	NA	NA	NA	NA
277	BALAMBAN	F	10	multitypic	no	3.3977	ELISA > 3	NA	NA	NA	NA	NA	NA	NA	NA	NA	NA	NA	NA	NA	NA	NA	NA	NA	NA	NA	NA	NA	NA	NA	0	0	0	NA	NA	NA	NA	NA	NA	NA	NA	NA	NA	NA	NA	NA	NA	NA	NA
1194	BALAMBAN	F	12	primary	no	2.4672	ELISA 0.2 - 3	1.301029996	2.602059991	1.301029996	1.301029996	1.626287495	NA	NA	NA	NA	NA	NA	NA	NA	NA	NA	NA	NA	NA	NA	NA	NA	NA	NA	0	0	0	NA	NA	NA	NA	NA	NA	NA	NA	NA	NA	NA	NA	NA	NA	NA	NA
1696	BALAMBAN	M	12	multitypic	yes	3.1426	ELISA > 3
554	BALAMBAN	M	10	multitypic	yes	3.5604	ELISA > 3
2001	BALAMBAN	F	10	multitypic	no	0.8626	ELISA 0.2 - 3	1.301029996	1.301029996	1.857332496	2.176091259	1.658870937	NA	NA	NA	NA	NA	NA	NA	NA	NA	NA	NA	NA	NA	NA	NA	NA	NA	NA	0	0	0	NA	NA	NA	NA	NA	NA	NA	NA	NA	NA	NA	NA	NA	NA	NA	NA
457	BALAMBAN	M	9	multitypic	no	3.2016	ELISA > 3	NA	NA	NA	NA	NA	NA	NA	NA	NA	NA	NA	NA	NA	NA	NA	NA	NA	NA	NA	NA	NA	NA	NA	0	0	0	NA	NA	NA	NA	NA	NA	NA	NA	NA	NA	NA	NA	NA	NA	NA	NA
2871	BALAMBAN	F	11	multitypic	yes	2.9465	ELISA 0.2 - 3
2680	BALAMBAN	M	10	multitypic	yes	3.2413	ELISA > 3
2296	BALAMBAN	M	11	multitypic	yes	3.2567	ELISA > 3
698	BALAMBAN	F	9	multitypic	no	3.4323	ELISA > 3	NA	NA	NA	NA	NA	NA	NA	NA	NA	NA	NA	NA	NA	NA	NA	NA	NA	NA	NA	NA	NA	NA	NA	0	0	0	NA	NA	NA	NA	NA	NA	NA	NA	NA	NA	NA	NA	NA	NA	NA	NA
408	BOGO	M	11	multitypic	no	3.3195	ELISA > 3	NA	NA	NA	NA	NA	NA	NA	NA	NA	NA	NA	NA	NA	NA	NA	NA	NA	NA	NA	NA	NA	NA	NA	0	0	0	NA	NA	NA	NA	NA	NA	NA	NA	NA	NA	NA	NA	NA	NA	NA	NA
352	BALAMBAN	M	10	multitypic	no	2.8337	ELISA 0.2 - 3	2.008600172	2.100370545	1.301029996	2.602059991	2.003015176	NA	NA	NA	NA	NA	NA	NA	NA	NA	NA	NA	NA	NA	NA	NA	NA	NA	NA	0	0	0	NA	NA	NA	NA	NA	NA	NA	NA	NA	NA	NA	NA	NA	NA	NA	NA
736	BALAMBAN	M	12	naive	no	0.0628	ELISA < 0.2	1.301029996	1.301029996	1.301029996	1.301029996	1.301029996	1	1	1	1	NA	NA	NA	NA	NA	NA	NA	NA	1	1	1	1	yes	den2	1	1	DEN	539.5	541	634.5	606	469	520	451	484.5	202	208	257	245	588	764	505	533
2564	BALAMBAN	M	12	multitypic	no	3.0246	ELISA > 3	2.602059991	2.602059991	2.602059991	1.301029996	2.276802492	NA	NA	NA	NA	NA	NA	NA	NA	NA	NA	NA	NA	NA	NA	NA	NA	NA	NA	0	0	0	NA	NA	NA	NA	NA	NA	NA	NA	NA	NA	NA	NA	NA	NA	NA	NA
1193	BALAMBAN	F	11	primary	yes	1.1796	ELISA 0.2 - 3
951	BALAMBAN	M	9	primary	yes	2.1706	ELISA 0.2 - 3
2872	BALAMBAN	M	9	multitypic	no	3.0574	ELISA > 3	NA	NA	NA	NA	NA	NA	NA	NA	NA	NA	NA	NA	NA	NA	NA	NA	NA	NA	NA	NA	NA	NA	NA	0	0	0	NA	NA	NA	NA	NA	NA	NA	NA	NA	NA	NA	NA	NA	NA	NA	NA
1946	BALAMBAN	M	10	multitypic	yes	2.9601	ELISA 0.2 - 3
16	BALAMBAN	F	12	naive	yes	0.0902	ELISA < 0.2
2654	BALAMBAN	M	10	naive	no	0.2003	ELISA 0.2 - 3	1.301029996	1.301029996	1.301029996	1.301029996	1.301029996	1	1	1	1	NA	NA	NA	NA	NA	NA	NA	NA	1	2.382017043	1	1	NA	NA	0	0	0	89	78	90	97	229	236	177	224	139	202.5	177	4346	584.5	805	697	4540
1315	BALAMBAN	F	11	naive	no	0.089	ELISA < 0.2	1.301029996	1.301029996	1.301029996	1.301029996	1.301029996	1	1	1	1	NA	NA	NA	NA	NA	NA	NA	NA	NA	NA	NA	NA	NA	NA	0	0	0	NA	NA	NA	NA	NA	NA	NA	NA	NA	NA	NA	NA	NA	NA	NA	NA
2648	BALAMBAN	F	10	multitypic	yes	3.0386	ELISA > 3
2382	BALAMBAN	F	12	primary	no	2.262	ELISA 0.2 - 3	1.301029996	2.602059991	1.301029996	1.301029996	1.626287495	NA	NA	NA	NA	NA	NA	NA	NA	NA	NA	NA	NA	NA	NA	NA	NA	NA	NA	0	0	0	NA	NA	NA	NA	NA	NA	NA	NA	NA	NA	NA	NA	NA	NA	NA	NA
2745	BALAMBAN	F	11	primary	yes	2.3264	ELISA 0.2 - 3
815	BALAMBAN	F	11	multitypic	yes	3.0035	ELISA > 3
130	BALAMBAN	F	9	multitypic	yes	3.0035	ELISA > 3
2314	BALAMBAN	F	11	primary	yes	1.114	ELISA 0.2 - 3
1885	BALAMBAN	M	11	multitypic	yes	2.7727	ELISA 0.2 - 3
2519	BALAMBAN	F	10	multitypic	yes	3.0948	ELISA > 3
1404	BALAMBAN	F	10	primary	no	1.9574	ELISA 0.2 - 3	1.301029996	2.602059991	1.301029996	1.301029996	1.626287495	1	2.152288344	1	1	NA	NA	NA	NA	NA	NA	NA	NA	1	2.305351369	1	1	NA	NA	0	0	0	383	2800	275	245	560	1747	375	363	280	2411	195	188	830	1995	585	625
1336	BALAMBAN	F	10	multitypic	yes	3.0585	ELISA > 3
2610	BALAMBAN	F	10	multitypic	yes	3.1265	ELISA > 3
965	BALAMBAN	M	10	multitypic	no	2.3815	ELISA 0.2 - 3	1.301029996	NA	NA	NA	NA	NA	NA	NA	NA	NA	NA	NA	NA	NA	NA	NA	NA	NA	NA	NA	NA	NA	NA	0	0	0	NA	NA	NA	NA	NA	NA	NA	NA	NA	NA	NA	NA	NA	NA	NA	NA
2462	BALAMBAN	M	10	naive	yes	0.1769	ELISA < 0.2
2990	BALAMBAN	M	10	multitypic	yes	3.0632	ELISA > 3
1473	BALAMBAN	F	11	multitypic	no	2.8172	ELISA 0.2 - 3	1.963787827	2.602059991	2.113943352	2.602059991	2.320462791	1	2.000723563	1	1.580202271	NA	0.863577745	NA	0.473760116	NA	0.199399021	NA	0.030337695	1	1.927148587	1	1.546535387	NA	NA	0	0	0	854	1537	688	1944	1519	4204	987	1962	NA	NA	NA	NA	NA	NA	NA	NA
450	BALAMBAN	M	9	primary	yes	1.7488	ELISA 0.2 - 3
2139	BALAMBAN	F	11	primary	yes	1.1925	ELISA 0.2 - 3
1183	BALAMBAN	M	11	multitypic	yes	2.5232	ELISA 0.2 - 3
1627	BALAMBAN	M	11	naive	yes	0.2202	ELISA 0.2 - 3
1983	BALAMBAN	F	10	multitypic	yes	2.3721	ELISA 0.2 - 3
1603	BALAMBAN	M	12	multitypic	yes	2.9332	ELISA 0.2 - 3
2823	BALAMBAN	F	9	primary	yes	2.6181	ELISA 0.2 - 3
2288	BALAMBAN	M	12	multitypic	yes	2.9508	ELISA 0.2 - 3
67	BALAMBAN	F	12	multitypic	yes	3.0093	ELISA > 3
959	BALAMBAN	F	9	multitypic	no	3.0527	ELISA > 3	NA	NA	NA	NA	NA	NA	NA	NA	NA	NA	NA	NA	NA	NA	NA	NA	NA	NA	NA	NA	NA	NA	NA	0	0	0	NA	NA	NA	NA	NA	NA	NA	NA	NA	NA	NA	NA	NA	NA	NA	NA
2136	BALAMBAN	F	11	multitypic	yes	3.0574	ELISA > 3
1459	BALAMBAN	M	9	multitypic	no	2.9344	ELISA 0.2 - 3	2.602059991	2.602059991	2.602059991	1.301029996	2.276802492	NA	NA	NA	NA	NA	NA	NA	NA	NA	NA	NA	NA	NA	NA	NA	NA	NA	NA	0	0	0	NA	NA	NA	NA	NA	NA	NA	NA	NA	NA	NA	NA	NA	NA	NA	NA
1102	BALAMBAN	M	11	multitypic	no	3.0046	ELISA > 3	NA	NA	NA	NA	NA	NA	NA	NA	NA	NA	NA	NA	NA	NA	NA	NA	NA	NA	NA	NA	NA	NA	NA	0	0	0	NA	NA	NA	NA	NA	NA	NA	NA	NA	NA	NA	NA	NA	NA	NA	NA
1182	BALAMBAN	M	10	multitypic	no	3.0117	ELISA > 3	NA	NA	NA	NA	NA	NA	NA	NA	NA	NA	NA	NA	NA	NA	NA	NA	NA	NA	NA	NA	NA	NA	NA	0	0	0	NA	NA	NA	NA	NA	NA	NA	NA	NA	NA	NA	NA	NA	NA	NA	NA
2263	BALAMBAN	F	10	multitypic	yes	3.014	ELISA > 3
358	BALAMBAN	M	10	multitypic	yes	0.7825	ELISA 0.2 - 3
1733	BALAMBAN	M	12	multitypic	yes	1.7981	ELISA 0.2 - 3
365	BALAMBAN	F	10	multitypic	yes	2.9414	ELISA 0.2 - 3
1368	BALAMBAN	M	12	multitypic	yes	2.8934	ELISA 0.2 - 3
275	BALAMBAN	M	10	naive	no	0.1218	ELISA < 0.2	1.301029996	1.301029996	1.301029996	1.301029996	1.301029996	1	1	1	1	NA	NA	NA	NA	NA	NA	NA	NA	1	1	1	1	yes	den2	1	1	DEN	667	626	705	687	709	777	560.5	683	414	380.5	430.5	420	679	734	491	641
1143	BALAMBAN	M	10	multitypic	no	2.9976	ELISA 0.2 - 3	2.602059991	2.602059991	2.602059991	2.602059991	2.602059991	NA	NA	NA	NA	NA	NA	NA	NA	NA	NA	NA	NA	NA	NA	NA	NA	NA	NA	0	0	0	NA	NA	NA	NA	NA	NA	NA	NA	NA	NA	NA	NA	NA	NA	NA	NA
1364	BALAMBAN	M	9	multitypic	yes	3.0128	ELISA > 3
514	BALAMBAN	M	11	multitypic	yes	2.9718	ELISA 0.2 - 3
850	BALAMBAN	M	10	multitypic	yes	2.9625	ELISA 0.2 - 3
600	BALAMBAN	M	11	multitypic	no	2.9988	ELISA 0.2 - 3	2.602059991	2.602059991	2.602059991	2.602059991	2.602059991	NA	NA	NA	NA	NA	NA	NA	NA	NA	NA	NA	NA	NA	NA	NA	NA	NA	NA	0	0	0	NA	NA	NA	NA	NA	NA	NA	NA	NA	NA	NA	NA	NA	NA	NA	NA
1136	BALAMBAN	F	10	multitypic	yes	2.9824	ELISA 0.2 - 3
427	BALAMBAN	M	10	multitypic	yes	2.898	ELISA 0.2 - 3
2043	BALAMBAN	M	12	multitypic	yes	2.9168	ELISA 0.2 - 3
1929	BALAMBAN	F	10	multitypic	no	2.9683	ELISA 0.2 - 3	2	2.602059991	1.84509804	2.260071388	2.176807355	NA	NA	NA	NA	NA	NA	NA	NA	NA	NA	NA	NA	NA	NA	NA	NA	NA	NA	0	0	0	NA	NA	NA	NA	NA	NA	NA	NA	NA	NA	NA	NA	NA	NA	NA	NA
927	BALAMBAN	F	11	naive	no	0.089	ELISA < 0.2	1.301029996	1.301029996	1.301029996	1.301029996	1.301029996	1	1	1	1	NA	NA	NA	NA	NA	NA	NA	NA	1	1	1	1	yes	den4	1	1	DEN	100	115	121	118	435	561	381	415	107	109	136	124	590	836	526.5	531.5
1921	BALAMBAN	F	9	primary	yes	2.3955	ELISA 0.2 - 3
1958	BALAMBAN	M	11	primary	yes	0.8937	ELISA 0.2 - 3
1642	BALAMBAN	F	12	multitypic	yes	2.9718	ELISA 0.2 - 3
1965	BALAMBAN	F	10	primary	no	0.6232	ELISA 0.2 - 3	1.301029996	2.602059991	1.301029996	1.301029996	1.626287495	NA	NA	NA	NA	NA	NA	NA	NA	NA	NA	NA	NA	NA	NA	NA	NA	NA	NA	0	0	0	248	1689	139	144	475	663	568	376	163	1396	111	123	702	1056	657	608
2643	BALAMBAN	M	12	multitypic	yes	2.6427	ELISA 0.2 - 3
780	BALAMBAN	F	10	multitypic	no	2.925	ELISA 0.2 - 3	2.214843848	2.602059991	2.602059991	1.301029996	2.179998457	NA	NA	NA	NA	NA	NA	NA	NA	NA	NA	NA	NA	NA	NA	NA	NA	NA	NA	0	0	0	NA	NA	NA	NA	NA	NA	NA	NA	NA	NA	NA	NA	NA	NA	NA	NA
1576	BALAMBAN	M	9	multitypic	yes	2.57	ELISA 0.2 - 3
1692	BALAMBAN	F	9	multitypic	yes	2.9461	ELISA 0.2 - 3
423	BALAMBAN	F	11	multitypic	yes	3.0082	ELISA > 3
2783	BALAMBAN	F	11	multitypic	yes	2.877	ELISA 0.2 - 3
1973	BALAMBAN	M	10	multitypic	yes	3.007	ELISA > 3
2101	BALAMBAN	F	11	multitypic	yes	2.973	ELISA 0.2 - 3
2911	BALAMBAN	M	10	naive	yes	0.1136	ELISA < 0.2
120	BALAMBAN	F	11	multitypic	yes	3.0187	ELISA > 3
1375	BALAMBAN	M	12	multitypic	yes	1.695	ELISA 0.2 - 3
2901	BALAMBAN	F	9	multitypic	yes	3.0691	ELISA > 3
2685	BALAMBAN	F	10	multitypic	yes	2.7329	ELISA 0.2 - 3
1111	BALAMBAN	M	12	naive	no	0.4205	ELISA 0.2 - 3	1.301029996	1.301029996	1.301029996	1.301029996	1.301029996	1	1	1	1	NA	NA	NA	NA	NA	NA	NA	NA	1.397940009	1	1.322219295	2.507855872	NA	NA	0	0	0	34	5998.5	37	40	195.5	220.5	135	164	953.5	8248	813	763	4092.5	10119	1757	1247
2324	BALAMBAN	F	12	multitypic	no	2.9929	ELISA 0.2 - 3	2.602059991	2.602059991	2.602059991	2.602059991	2.602059991	NA	NA	NA	NA	NA	NA	NA	NA	NA	NA	NA	NA	NA	NA	NA	NA	NA	NA	0	0	0	NA	NA	NA	NA	NA	NA	NA	NA	NA	NA	NA	NA	NA	NA	NA	NA
1273	BALAMBAN	F	10	multitypic	yes	2.5361	ELISA 0.2 - 3
1661	BALAMBAN	F	9	multitypic	yes	3.1921	ELISA > 3
687	BALAMBAN	F	10	multitypic	no	2.9953	ELISA 0.2 - 3	2.602059991	2.602059991	2.602059991	2.602059991	2.602059991	1.589409509	2.646677661	1.871692515	1.994509962	0.491483271	0.990756669	0.706513799	0.820614345	0.128248725	0.824442543	0.197997061	0.233690818	1.798923715	2.721575084	1.782866176	1.923984453	NA	NA	0	0	0	10640	11603	9371	9663	22824	25894	15109	23077	NA	NA	NA	NA	NA	NA	NA	NA
374	BALAMBAN	F	12	multitypic	no	2.6638	ELISA 0.2 - 3	2.602059991	2.602059991	2.602059991	2.602059991	2.602059991	NA	NA	NA	NA	NA	NA	NA	NA	NA	NA	NA	NA	NA	NA	NA	NA	NA	NA	0	0	0	NA	NA	NA	NA	NA	NA	NA	NA	NA	NA	NA	NA	NA	NA	NA	NA
536	BALAMBAN	M	10	multitypic	no	3.0281	ELISA > 3	NA	NA	NA	NA	NA	NA	NA	NA	NA	NA	NA	NA	NA	NA	NA	NA	NA	NA	NA	NA	NA	NA	NA	0	0	0	NA	NA	NA	NA	NA	NA	NA	NA	NA	NA	NA	NA	NA	NA	NA	NA
2574	BALAMBAN	M	10	primary	yes	1.2475	ELISA 0.2 - 3
1745	BALAMBAN	F	10	primary	yes	1.5298	ELISA 0.2 - 3
1487	BALAMBAN	M	11	multitypic	no	2.9929	ELISA 0.2 - 3	2.602059991	2.602059991	2.602059991	2.602059991	2.602059991	NA	NA	NA	NA	NA	NA	NA	NA	NA	NA	NA	NA	NA	NA	NA	NA	NA	NA	0	0	0	NA	NA	NA	NA	NA	NA	NA	NA	NA	NA	NA	NA	NA	NA	NA	NA
1772	BALAMBAN	F	11	multitypic	yes	2.8465	ELISA 0.2 - 3
2237	BALAMBAN	F	10	naive	yes	0.0269	ELISA < 0.2
2265	BALAMBAN	F	12	multitypic	yes	2.7575	ELISA 0.2 - 3
1644	BALAMBAN	M	11	naive	no	0.0925	ELISA < 0.2	1.301029996	1.301029996	1.301029996	1.301029996	1.301029996	1	1	1	1	NA	NA	NA	NA	NA	NA	NA	NA	NA	NA	NA	NA	NA	NA	0	0	0	NA	NA	NA	NA	NA	NA	NA	NA	NA	NA	NA	NA	NA	NA	NA	NA
1303	BALAMBAN	F	9	multitypic	no	2.9578	ELISA 0.2 - 3	2.602059991	2.602059991	2.602059991	2.235528447	2.510427105	NA	NA	NA	NA	NA	NA	NA	NA	NA	NA	NA	NA	NA	NA	NA	NA	NA	NA	0	0	0	NA	NA	NA	NA	NA	NA	NA	NA	NA	NA	NA	NA	NA	NA	NA	NA
1409	BALAMBAN	M	10	multitypic	yes	2.9191	ELISA 0.2 - 3
672	BALAMBAN	F	10	multitypic	yes	2.9613	ELISA 0.2 - 3
2722	BALAMBAN	M	10	primary	yes	2.5408	ELISA 0.2 - 3
1622	BALAMBAN	M	12	naive	yes	0.2038	ELISA 0.2 - 3
1040	BALAMBAN	F	9	primary	yes	2.9718	ELISA 0.2 - 3
519	BALAMBAN	F	11	multitypic	no	2.1027	ELISA 0.2 - 3	NA	NA	NA	1.301029996	NA	NA	NA	NA	NA	NA	NA	NA	NA	NA	NA	NA	NA	NA	NA	NA	NA	NA	NA	0	0	0	NA	NA	NA	NA	NA	NA	NA	NA	NA	NA	NA	NA	NA	NA	NA	NA
450	BALAMBAN	M	9	multitypic	no	2.9907	ELISA 0.2 - 3	NA	NA	NA	1.301029996	NA	NA	NA	NA	NA	NA	NA	NA	NA	NA	NA	NA	NA	NA	NA	NA	NA	NA	NA	0	0	0	NA	NA	NA	NA	NA	NA	NA	NA	NA	NA	NA	NA	NA	NA	NA	NA
2677	BALAMBAN	M	9	primary	yes	2.8084	ELISA 0.2 - 3
1900	BALAMBAN	M	12	multitypic	yes	2.9091	ELISA 0.2 - 3
2749	BALAMBAN	F	10	multitypic	no	2.9258	ELISA 0.2 - 3	2.602059991	2.602059991	2.602059991	2.100370545	2.47663763	NA	NA	NA	NA	NA	NA	NA	NA	NA	NA	NA	NA	NA	NA	NA	NA	NA	NA	0	0	0	NA	NA	NA	NA	NA	NA	NA	NA	NA	NA	NA	NA	NA	NA	NA	NA
284	BALAMBAN	F	10	naive	yes	0.0806	ELISA < 0.2
[truncated: 997 more rows]
[truncated: 1 more columns]
