# Supplementary material for: Dengue virus IgG and neutralizing antibody titers measured with standard and mature viruses are protective
Source: Nat Commun. 2025 Jan 2;16:191. doi: 10.1038/s41467-024-53916-9 (PMC11697199; doi:10.1038/s41467-024-53916-9)
Supplement: Supplementary file 4 — Source Data [file 41467_2024_53916_MOESM4_ESM.zip › final-code-and-data/CleanWHOBUdata.csv]

Sample.ID	CebuStd.DENV1.titerest_BL	CebuStd.DENV2.titerest_BL	CebuStd.DENV3.titerest_BL	CebuStd.DENV4.titerest_BL	CebuStd.DENV.titerest_BL	CebuStd.DENV1.titerest_Y1	CebuStd.DENV2.titerest_Y1	CebuStd.DENV3.titerest_Y1	CebuStd.DENV4.titerest_Y1	CebuStd.DENV.titerest_Y1	CebuStd.DENV1.Predict1.40_BL	CebuStd.DENV2.Predict1.40_BL	CebuStd.DENV3.Predict1.40_BL	CebuStd.DENV4.Predict1.40_BL	CebuStd.DENV1.Predict1.40_Y1	CebuStd.DENV2.Predict1.40_Y1	CebuStd.DENV3.Predict1.40_Y1	CebuStd.DENV4.Predict1.40_Y1	CebuStd.DENV1.Predict1.200_BL	CebuStd.DENV2.Predict1.200_BL	CebuStd.DENV3.Predict1.200_BL	CebuStd.DENV4.Predict1.200_BL	CebuStd.DENV1.Predict1.200_Y1	CebuStd.DENV2.Predict1.200_Y1	CebuStd.DENV3.Predict1.200_Y1	CebuStd.DENV4.Predict1.200_Y1	CebuMat.DENV1.titerest_BL	CebuMat.DENV2.titerest_BL	CebuMat.DENV3.titerest_BL	CebuMat.DENV4.titerest_BL	CebuMat.DENV.titerest_BL	CebuMat.DENV1.titerest_Y1	CebuMat.DENV2.titerest_Y1	CebuMat.DENV3.titerest_Y1	CebuMat.DENV4.titerest_Y1	CebuMat.DENV.titerest_Y1	CebuMat.DENV1.Predict1.40_BL	CebuMat.DENV2.Predict1.40_BL	CebuMat.DENV3.Predict1.40_BL	CebuMat.DENV4.Predict1.40_BL	CebuMat.DENV1.Predict1.40_Y1	CebuMat.DENV2.Predict1.40_Y1	CebuMat.DENV3.Predict1.40_Y1	CebuMat.DENV4.Predict1.40_Y1	CebuMat.DENV1.Predict1.200_BL	CebuMat.DENV2.Predict1.200_BL	CebuMat.DENV3.Predict1.200_BL	CebuMat.DENV4.Predict1.200_BL	CebuMat.DENV1.Predict1.200_Y1
1	1	3.096640697	2.252320824	1	1.83724038	2.182779991	3.561305732	2.824908081	2.492471896	2.765366425	NA	0.978153431	0.951821574	NA	0.905402977	0.999000374	0.979512411	0.835706302	NA	0.883265036	0.444360659	NA	0.386999515	0.988375855	0.839801953	0.58655204	1	2.554483874	2.500643942	1	1.763781954	1.900694372	3.150788931	2.822596433	2.496365201	2.592611234	NA	0.960386228	0.852591455	NA	0.77518408	0.990569438	0.954013322	0.822568805	NA	0.700234653	0.596253019	NA	0.15984751
2	1.960121928	2.539578063	1.45931055	1.4412954	1.850076485	1.627222172	2.269443106	1	1	1.474166319	0.804595878	0.989042787	0.317087495	0.407410546	0.527763385	0.973644929	NA	NA	0.206284603	0.758725679	0.010732207	0.118813864	0.048479526	0.457395976	NA	NA	2.309263705	2.262603116	1.629544712	1.315668567	1.879270025	1.994873737	2.335241697	1.707157038	1	1.759318118	0.87748599	0.855031488	0.520030773	0.311727444	0.775884676	0.781654416	0.56106174	NA	0.505730354	0.47421339	0.123623706	0.061505213	0.275302513
3	3.073768784	1.618229557	1.469040121	1	1.790259616	4.612359948	3.537689312	3.881198748	3.264861385	3.824027348	0.894664017	0.507870655	0.424549479	NA	NA	0.972245013	0.998337934	0.903786494	0.754593314	0.209235083	0.129861153	NA	NA	0.906533514	0.98829392	0.785567968	2.449659204	1	1	1	1.362414801	4.612359948	2.74451224	3.616395868	2.884578908	3.464461741	0.872149791	NA	NA	NA	NA	0.888860935	0.998793904	0.96379588	0.583387706	NA	NA	NA	NA
4	2.145920286	2.029092314	3.031984953	1.779471773	2.246617331	2.530862095	3.086517287	3.162410777	2.192100271	2.742972607	0.88976471	0.726077333	0.999110703	0.670878547	0.999999969	0.974288379	0.999683932	0.910143838	0.355351572	0.34960693	0.973159981	0.109718078	0.986304861	0.872506307	0.988445358	0.394734462	1.916846453	1.744893056	3.276703318	1	1.984610707	2.536060731	3.211365892	2.963145717	1.537258648	2.561957747	0.710334628	0.593285284	0.960463552	NA	0.899926987	0.906368584	0.96598158	0.431002546	0.250722537	0.186929489	0.865140244	NA	0.634762403
5	2.551142823	2.529837928	2.094192913	2.094147058	2.317330181	2.384691135	2.407209544	2.049784588	2.049450656	2.222783981	0.970232949	0.849040183	0.746212033	0.84032405	0.965087571	0.811434205	0.697113708	0.714378793	0.714670641	0.604902424	0.388580242	0.332219038	0.587788896	0.547965403	0.385142183	0.373902634	2.962750026	2.590481841	1.989723228	2.272479395	2.453858622	2.536627942	2.048882045	1.71141237	2.233308416	2.132557693	0.981427458	0.782203841	0.699074679	0.830846902	0.983900272	0.67764623	0.558594591	0.797510364	0.8731783	0.592525455	0.336959414	0.483061004	0.738229786
6	1	2.171210652	2.390066038	1.424344508	1.746405299	1.403198572	1.925127771	1.945751127	2.346226226	1.905075924	NA	0.796597099	0.830593807	0.378923502	0.373007624	0.644888799	0.770486148	0.858896077	NA	0.42277704	0.544788292	0.080354862	0.087485807	0.333094429	0.222373181	0.527396255	1	1	1.949757969	1.562971599	1.378182392	1	1	1.791130859	1.511179691	1.325577637	NA	NA	0.700348147	0.474100808	NA	NA	0.689964088	0.440426007	NA	NA	0.297823697	0.123700611	NA
7	2.514904524	3.357296451	2.16885069	1	2.260262916	2.233586548	3.007395593	2.068368424	1.370378492	2.169932264	0.948925744	0.97070902	0.752550091	NA	0.903560353	0.973140839	0.787721531	0.378069873	0.664769158	0.891550759	0.435514605	NA	0.44054652	0.858684541	0.342035252	0.119262938	2.199721777	2.597496559	2.016207216	1	1.953356388	2.056692949	2.173625733	1.811732509	1	1.760512797	0.958047249	0.916569858	0.808310617	NA	0.91137382	0.886480668	0.697511346	NA	0.370451668	0.671235317	0.270972076	NA	0.222265385
8	2.23302261	2.338735578	1.830702344	1.654953818	2.014353587	3.205271552	3.197408549	2.771942791	2.739846327	2.978617305	0.898753848	0.888932011	0.633420297	0.526525947	0.994710404	0.967754693	0.970790421	0.912846847	0.441434939	0.526588719	0.245078449	0.214631281	0.950433503	0.871160699	0.803814726	0.712163246	2.430459564	1.725052283	1.918485243	1.767374411	1.960342875	3.30436707	2.582200709	2.778226487	2.500396178	2.791297611	0.860762889	0.562878443	0.704416846	0.629114803	0.993228941	0.884943017	0.971673348	0.884347916	0.570677061	0.234312655	0.259247534	0.153708025	0.949793409
9	2.117927862	1	1	1	1.279481965	1.816763842	1.484159454	1	1	1.325230824	0.866148451	NA	NA	NA	0.682154624	0.443291678	NA	NA	0.340113538	NA	NA	NA	0.151547943	0.17102231	NA	NA	2.362246046	1	1	1	1.340561512	2.790110916	1	1	1	1.447527729	0.938145935	NA	NA	NA	0.825396213	NA	NA	NA	0.554523615	NA	NA	NA	0.654631376
10	1	2.981818601	1	1	1.49545465	1.320971135	3.008020973	1.967263048	2.328850212	2.156276342	NA	0.960173897	NA	NA	0.203921804	0.953568505	0.6220359	0.750707415	NA	0.827830227	NA	NA	0.008588696	0.820499825	0.388097958	0.510547797	1	2.201187701	1	1	1.300296925	1	2.273571749	1	1	1.318392937	NA	0.918066347	NA	NA	NA	0.85663178	NA	NA	NA	0.400669347	NA	NA	NA
11	2.474468565	1	1	1.539699636	1.50354205	3.907179246	3.52633232	2.906427274	3.027408364	3.341836801	0.962321453	NA	NA	0.432458212	0.999906317	0.999933479	0.997390181	0.982119939	0.655697095	NA	NA	0.034937312	0.998442219	0.997815815	0.94045651	0.885088977	2.681647389	1	1	1.747013283	1.607165168	3.983721252	3.288481187	3.218169152	3.203968951	3.423585135	0.985588168	NA	NA	0.707005037	0.9985625	0.922861543	0.997325616	0.992398498	0.816021988	NA	NA	0.033350467	0.990272765
12	1.658512308	3.071876001	1	1	1.682597077	1.820522967	2.643502406	2.445927216	2.145297858	2.263812612	0.55643061	0.93840171	NA	NA	0.669486323	0.918520028	0.88555852	0.804855948	0.070431839	0.806646359	NA	NA	0.174720062	0.689245557	0.586941871	0.399824706	1	2.4339105	1	1.682954352	1.529216213	1.913728609	3.090164771	2.131784846	2.420221115	2.388974835	NA	0.811666551	NA	0.597753275	0.991437162	0.981692216	0.803780744	0.923880338	NA	0.558077052	NA	0.046242583	0.002718841
13	1	3.537185522	1	1.364333056	1.725379645	1.325364313	3.484083719	1.484318867	1.612889508	1.976664102	NA	0.998670443	NA	0.380062341	0.416763065	0.99967323	0.465172369	0.505399941	NA	0.985654303	NA	0.126984732	0.234145891	0.993600757	0.275300344	0.202205246	1	3.045269758	1	1.302268352	1.586884528	1.343729836	3.075359624	1	1	1.604772365	NA	0.99368099	NA	0.172420246	0.372500234	0.981864082	NA	NA	NA	0.931390829	NA	0.005347716	0.126467969
14	2.782403372	2.758746742	2.599147854	1.828902216	2.492300046	2.255116146	2.678731357	2.239376064	1	2.043305892	0.96941627	0.917039069	0.951331229	0.658496793	0.891847156	0.908613674	0.874832385	NA	0.80369257	0.721278645	0.708650848	0.203171339	0.462985762	0.691200272	0.453113385	NA	2.95147759	2.85831105	2.570169967	1.965091449	2.586262514	2.450642737	2.366459272	2.025652182	1.538094017	2.095212052	0.958327839	0.959412118	0.92441466	0.697312503	0.922741954	0.845463323	0.832084355	0.463027471	0.819254924	0.802669194	0.667322018	0.315992184	0.607611011
15	2.700666737	1.611267862	3.528446318	1.476909382	2.329322575	3.761544285	2.584670637	4.074748464	1.633410435	3.013593455	0.994820609	0.507274559	0.997776494	0.414976945	0.999997393	0.846957945	0.999818319	0.519391365	0.871315526	0.101569645	0.979979639	0.094363311	0.999832748	0.621020007	0.997930477	0.160755869	2.78521008	1.768500486	3.247544926	1	2.200313873	3.793841704	2.999253571	4.021573561	2.574421917	3.347272688	0.988025294	0.63922342	0.999840444	NA	0.998621183	0.990066285	0.999932818	0.75588446	0.858864926	0.13822525	0.993497967	NA	0.988850108
16	2.59262105	2.181767057	1.489452233	1.91181984	2.043915045	2.659550029	2.307768659	1.770868256	1.995443812	2.183407689	0.964627745	0.794066544	0.430089044	0.630459485	0.899058481	0.835669447	0.565845221	0.674090748	0.725743186	0.431028614	0.116220623	0.338227627	0.677300045	0.503882348	0.303220227	0.362496137	2.63255682	1.537471371	1.416426747	1.796472286	1.845731806	2.347120893	1	1.38296073	1.695186128	1.606316938	0.964958757	0.474434262	0.432647855	0.720346018	0.982579386	0.438902347	0.443166857	0.549109513	0.743962552	0.229701922	0.215570126	0.079028915	0.562043548
17	2.357691341	2.444412768	1.927595452	1	1.93242489	2.244327692	2.491518439	2.200783183	2.058897011	2.248881581	0.82253389	0.809473943	0.714631294	NA	0.930565912	0.863221978	0.802369716	0.763183057	0.528717962	0.561249635	0.258638625	NA	0.442965572	0.597378462	0.441616487	0.349727885	2.490636725	1.821402863	1.530898968	1.499152609	1.835522791	2.310726271	2.358217343	1.799703444	1.89619119	2.091209562	0.949844068	0.570357581	0.348650902	0.384428768	0.965911648	0.729483517	0.718800453	0.732216159	0.651943326	0.349894805	0.001153607	0.024879472	0.511436914
18	3.050878878	2.285594464	4.612359948	1.659282854	2.902029036	4.109353731	3.920431887	3.583295715	3.277567503	3.722662209	0.99550515	0.752395061	NA	0.54186797	0.999880853	0.995190015	0.994932329	0.975671835	0.942404046	0.493725786	NA	0.132092334	0.998523047	0.976445761	0.968234972	0.895810288	2.753398535	2.27288726	2.18547528	2.062187535	2.318487152	3.867976631	3.568183125	3.486652202	3.056651487	3.494865861	0.995386769	0.814798591	0.7979429	0.769666765	0.999576673	0.981100279	0.985912838	0.939331582	0.89202167	0.484466954	0.432406106	0.348365288	0.995372335
19	1	1	1.907211456	1	1.226802864	1.370278435	1.977551568	2.63645459	1.506353161	1.872659439	NA	NA	0.667791377	NA	0.326881844	0.6185939	0.95183631	0.460749525	NA	NA	0.288826449	NA	0.052124582	0.397331071	0.724632295	0.213104584	1	1	2.658607152	1	1.414651788	1.308709648	1	3.357875786	1	1.666646359	NA	NA	0.785087017	NA	0.168195354	NA	0.929044949	0.351556044	NA	NA	0.607894156	NA	0.004464284
20	1.741998202	1	1	1.524633816	1.316658005	1.677534501	1.561299739	1.461285039	1.439266016	1.534846324	0.641118433	NA	NA	0.457036625	0.570573799	0.474965398	0.409210838	0.333412178	0.089651513	NA	NA	0.150903454	0.087247381	0.139570102	0.100599832	0.024907668	1.326220285	1	1	1.438249227	1.191117378	1.603973704	1	1	1.588198062	1.298042941	0.348933122	NA	NA	0.382819785	0.501147391	NA	NA	0.486657013	0.099369348	NA	NA	0.074780682	0.1581952
21	2.322885443	2.439318926	1.620422396	2.198903383	2.145382537	2.352553544	2.53423554	1.624036254	2.227855265	2.184670151	0.971496169	0.918117205	0.513355275	0.784587447	0.919766433	0.883325815	0.506751988	0.90918757	0.526722832	0.598499907	0.121261412	0.444929596	0.541766594	0.623968802	0.303211999	0.433059334	2.550345836	2.045515438	1	2.29858836	1.973612408	2.591202323	1.916784473	1.385077828	2.360025845	2.063272617	0.969379313	0.75038687	NA	0.847432152	0.93718218	0.665612342	0.288945272	0.785279368	0.712663664	0.346559084	NA	0.498497398	0.688440681
22	2.341410839	2.832650316	2.726954751	2.410494732	2.57787766	2.94748779	3.861155445	3.370050955	3.092917284	3.317902869	0.869949159	0.974965246	0.966722479	0.8455116	0.984542996	0.992705054	0.998131741	0.945993237	0.525926574	0.829495907	0.781705518	0.557287734	0.880375394	0.967487534	0.978070555	0.820654025	2.27767706	2.277022575	2.837905468	2.370935011	2.440885029	3.201702813	3.449206536	3.682598113	3.074515044	3.352005626	0.951426283	0.890555451	0.966448848	0.981578655	0.990864236	0.984352212	0.996790908	0.972592801	0.474315694	0.481366928	0.81151613	0.589393958	0.933307914
23	2.186050803	3.240529221	2.265418717	2.283492131	2.493872718	1.441326777	2.901480093	2.047519187	1.9582362	2.087140564	0.911504448	0.966278654	0.881244138	0.799538403	0.405264538	0.961803775	0.753930953	0.641957968	0.387183963	0.872577503	0.473127037	0.491099801	0.113889657	0.816189177	0.345876422	0.363099874	1.865070801	3.102186694	1.992277087	2.448831947	2.352091632	1	2.55459352	1.539597612	1.926327779	1.755129728	0.645601927	0.937738834	0.951007894	0.793918834	NA	0.894568941	0.438144476	0.760023945	0.270093379	0.809758281	0.087329162	0.558583242	NA
24	1.612827738	1.933642599	1.713916646	1	1.565096746	2.824729591	3.339042002	2.64622436	2.218923792	2.757229936	0.511074994	0.991345796	0.616489368	NA	0.937459926	0.999659327	0.996245117	0.728679488	0.055628652	0.005204774	0.076458468	NA	0.761265832	0.991602153	0.863541733	0.467173159	1.699044632	1.525919027	1.659367622	1	1.47108282	2.679591158	2.766425415	2.711627297	2.056828231	2.553618025	0.557263665	0.450246541	0.558025146	NA	0.943655179	0.808581731	0.924037058	0.666121547	0.19340866	0.11581451	0.068462731	NA	0.7291121
25	1	2.287408799	1	1.994390999	1.57044995	2.365745143	3.922698095	2.688945494	3.207365129	3.046188465	NA	0.674742324	NA	0.811027254	0.780340857	0.990110402	0.875059873	0.986105258	NA	0.496374331	NA	0.242590333	0.526829645	0.961540012	0.667012004	0.917315122	1	1	1	2.047889753	1.261972438	2.707600198	3.001015139	2.828989113	3.389564783	2.981792308	NA	NA	NA	0.720524996	0.908329759	0.957420781	0.92052341	0.981698837	NA	NA	NA	0.368713297	0.699184508
26	1	2.518900517	1	1.453584859	1.493121344	2.207197105	3.218889753	2.251668649	2.195837048	2.468398139	NA	0.999999889	NA	0.390202801	0.840499452	1	0.914599339	0.740660682	NA	0.978239607	NA	0.072544838	0.435928517	0.999999422	0.455078076	0.45365551	1.353134139	2.562219647	1.317133032	1.946483014	1.794742458	2.944901486	3.626534984	2.81768043	2.60354232	2.998164805	0.027015673	0.984292873	0.227219047	0.969046585	0.936968589	0.999714538	0.998084863	0.939015312	1.18E-06	0.755025435	0.014386956	0.02805705	0.784846466
27	1	2.687027959	2.211883617	2.194241547	2.023288281	1	2.34150945	2.023412153	2.138801342	1.875930736	NA	0.855169431	0.855141054	0.856850898	NA	0.77881332	0.874502536	0.825190947	NA	0.652886497	0.435474249	0.420022888	NA	0.517220224	0.217700511	0.384837834	1	1.636433829	2.40416388	2.192820129	1.80835446	1	1	2.065189379	1.826919963	1.473027336	NA	0.512319798	0.896128509	0.835675686	NA	NA	0.897854402	0.762098421	NA	0.27828701	0.568829985	0.426068885	NA
28	1	1	1	1.732812158	1.183203039	1	1.385305311	2.560519223	1.796513828	1.685584591	NA	NA	NA	0.572632948	NA	0.444009143	0.962585938	0.594485231	NA	NA	NA	0.218987353	NA	0.278851732	0.706663729	0.270417078	1	1	1	2.251822757	1.312955689	1	1	2.62608111	2.154029219	1.695027582	NA	NA	NA	0.798499323	NA	NA	0.975943235	0.745298571	NA	NA	NA	0.473954281	NA
29	2.757730583	1.936309549	2.743163829	1	2.10930099	2.502979816	1.648904338	2.281308374	1	1.858298132	0.991247831	0.710108597	0.948159974	NA	0.942886475	0.516777223	0.867374354	NA	0.866351699	0.273371295	0.755118994	NA	0.652154297	0.281996126	0.486372123	NA	2.620715061	1	2.50385435	1	1.781142353	2.336921232	1	2.107873761	1	1.611198748	0.999740655	NA	0.990271622	NA	0.981420025	NA	0.851463566	NA	0.930301329	NA	0.738802309	NA	0.548285922
30	1	1.717576247	1	2.929193976	1.661692556	1	2.783888884	1.404042809	2.848178632	2.009027581	NA	0.543478149	NA	0.991304038	NA	0.85797939	0.424565435	0.966717348	NA	0.293047613	NA	0.903935485	NA	0.675869936	0.201436238	0.814453394	1	1	1	3.008157434	1.502039359	1	1.657660332	1.812429073	2.731117086	1.800301623	NA	NA	NA	0.996984648	NA	0.526134676	0.619937857	0.985700182	NA	NA	NA	0.94869682	NA
31	1.89945957	2.335727759	3.100886676	1	2.084018501	2.822855578	3.062490788	3.296667037	1.935685172	2.779424644	0.706330187	0.872717051	1	NA	0.972795439	0.983471756	0.998062169	0.65950433	0.234148072	0.522746667	0.999997724	NA	0.821843601	0.893825635	0.975124917	0.326526103	1.543703489	1	2.913082403	1	1.614196473	2.500936063	2.047856837	3.139580505	1.925974516	2.40358698	0.427994202	NA	0.999497095	NA	0.999250145	0.708321616	1	0.764085093	0.022664899	NA	0.97195642	NA	0.832033725
32	2.818885415	1.505149978	1	1	1.581008848	NA	NA	NA	NA	NA	NA	NA	NA	NA	NA	NA	NA	NA	NA	NA	NA	NA	NA	NA	NA	NA	2.783188691	1.51851394	1	1	1.575425658	NA	NA	NA	NA	NA	NA	NA	NA	NA	NA	NA	NA	NA	NA	NA	NA	NA	NA
33	3.221414238	1	1	1	1.555353559	NA	NA	NA	NA	NA	NA	NA	NA	NA	NA	NA	NA	NA	NA	NA	NA	NA	NA	NA	NA	NA	3.010723865	1	1	1	1.502680966	NA	NA	NA	NA	NA	NA	NA	NA	NA	NA	NA	NA	NA	NA	NA	NA	NA	NA
34	2.830588669	1	1.431363764	1	1.565488108	NA	NA	NA	NA	NA	NA	NA	NA	NA	NA	NA	NA	NA	NA	NA	NA	NA	NA	NA	NA	NA	2.6599162	1	1	1	1.41497905	NA	NA	NA	NA	NA	NA	NA	NA	NA	NA	NA	NA	NA	NA	NA	NA	NA	NA
35	1.380211242	2.565847819	1	1	1.486514765	NA	NA	NA	NA	NA	NA	NA	NA	NA	NA	NA	NA	NA	NA	NA	NA	NA	NA	NA	NA	NA	1.361727836	2.733999287	1	1	1.523931781	NA	NA	NA	NA	NA	NA	NA	NA	NA	NA	NA	NA	NA	NA	NA	NA	NA	NA
36	1	2.675778342	1	1	1.418944585	NA	NA	NA	NA	NA	NA	NA	NA	NA	NA	NA	NA	NA	NA	NA	NA	NA	NA	NA	NA	NA	1	2.698100546	1	1	1.424525136	NA	NA	NA	NA	NA	NA	NA	NA	NA	NA	NA	NA	NA	NA	NA	NA	NA	NA
37	1	1.361727836	1	1	1.090431959	NA	NA	NA	NA	NA	NA	NA	NA	NA	NA	NA	NA	NA	NA	NA	NA	NA	NA	NA	NA	NA	1	1.397940009	1	2.214843848	1.403195964	NA	NA	NA	NA	NA	NA	NA	NA	NA	NA	NA	NA	NA	NA	NA	NA	NA	NA
[truncated: 35 more columns]
