# Supplementary material for: Dengue virus IgG and neutralizing antibody titers measured with standard and mature viruses are protective
Source: Nat Commun. 2025 Jan 2;16:191. doi: 10.1038/s41467-024-53916-9 (PMC11697199; doi:10.1038/s41467-024-53916-9)
Supplement: Supplementary file 4 — Source Data [file 41467_2024_53916_MOESM4_ESM.zip › final-code-and-data/10.10.24_mcd_data_dictionary.csv]

Data Category	Variable	entry type	choices	definitions
Baseline Demographics	code_id	number		coded ID number for each participant
	site	text	Bogo; Balamban	site of enrollment
	sex	text	M - Male; F - Female	self-reported
	b_age	number		age in years at baseline
	b_serostatus	text	Na�ve; Primary; Multitypic	baseline serostatus
	vax_status	text	yes; no	yes-received Denvaxia vaccine; no - did not receive Dengvaxia vaccine
	ELISA	number		PanBio ELISA results
	el.lop	text	ELISA<0.2; ELISA 0.2-3; ELISA>0.3	ELISA categories based on PanBio result
Serology using standard viruses	DENV1_l	number		DENV1 Estimated PRNT values log transformed with base 10
	DENV2_l	number		DENV2 Estimated PRNT values log transformed with base 10
	DENV3_l	number		DENV3 Estimated PRNT values log transformed with base 10
	DENV4_l	number		DENV4 Estimated PRNT values log transformed with base 10
	GMT	number		average of the log transformed PRNT values for all 4 serotypes
Serology using mature viruses	DENV1.titerest_BL	number		DENV1 mature neutralization assay titer at baseline, log transformed with base 10
	DENV2.titerest_BL	number		DENV2 mature neutralization assay titer at baseline, log transformed with base 10
	DENV3.titerest_BL	number		DENV3 mature neutralization assay titer at baseline, log transformed with base 10
	DENV4.titerest_BL	number		DENV4 mature neutralization assay titer at baseline, log transformed with base 10
	DENV1.Predict1.40_BL	number		DENV1 predicted neutralization at a 1:40 dilution, extrapolated from full neutralization curve data
	DENV2.Predict1.40_BL	number		DENV2 predicted neutralization at a 1:40 dilution, extrapolated from full neutralization curve data
	DENV3.Predict1.40_BL	number		DENV3 predicted neutralization at a 1:40 dilution, extrapolated from full neutralization curve data
	DENV4.Predict1.40_BL	number		DENV4 predicted neutralization at a 1:40 dilution, extrapolated from full neutralization curve data
	DENV1.Predict1.200_BL	number		DENV1 predicted neutralization at a 1:200 dilution, extrapolated from full neutralization curve data
	DENV2.Predict1.200_BL	number		DENV2 predicted neutralization at a 1:200 dilution, extrapolated from full neutralization curve data
	DENV3.Predict1.200_BL	number		DENV3 predicted neutralization at a 1:200 dilution, extrapolated from full neutralization curve data
	DENV4.Predict1.200_BL	number		DENV4 predicted neutralization at a 1:200 dilution, extrapolated from full neutralization curve data
	DENV1.titerest_Y1	number		DENV1 mature neutralization assay titer at follow-up, log transformed with base 10
	DENV2.titerest_Y1	number		DENV2 mature neutralization assay titer at follow-up, log transformed with base 10
	DENV3.titerest_Y1	number		DENV3 mature neutralization assay titer at follow-up, log transformed with base 10
	DENV4.titerest_Y1	number		DENV4 mature neutralization assay titer at follow-up, log transformed with base 10
Case data	case.after.y1	text	yes; no	yes- had dengue case after follow-up sample collected; no-had dengue case before follow-up sample collected
	First Infecting Serotype	text	den1; den2; den3; den4; den1_den3; den2_den3; den3_den4	Serotype captured by PCR for first infection. Some individuals had co-infections with two serotypes. These were excluded from the analyses looking specifically at DENV2 or DENV3.
	any_di	number	0, 1, 2, 4, 5, 8	Numerica categories for dengue severity. 0=no dengue; 1=dengue fever; 2=one episode of dengue fever followed by a second episode of dengue fever; 4=DWWS; 5=one episode of dengue fever followed by one episode of DWWS; 8=one episode of DWWS followed by a second episode of DWWS
	any_di1	number	0, 1	0=no dengue case; 1=dengue case of any severity
	denv_severity	text	0, DEN, DEN+DEN, DEN+DWWS, DWWS, DWWS+DWWS	0=no dengue, DEN=dengue fever, DEN+DEN=one episode of dengue fever followed by a second episode of dengue fever, DEN+DWWS=one episode of dengue fever followed by one episode of DWWS, DWWS, DWWS+DWWS=one episode of DWWS followed by a second episode of DWWS
Luminex data	DV1_ED3_BL	number		DENV1 binding antibody against ED3 at baseline
	DV2_ED3_BL	number		DENV2 binding antibody against ED3 at baseline
	DV3_ED3_BL	number		DENV3 binding antibody against ED3 at baseline
	DV4_ED3_BL	number		DENV4 binding antibody against ED3 at baseline
	DV1_NS1_BL	number		DENV1 binding antibody against NS1 at baseline
	DV2_NS1_BL	number		DENV2 binding antibody against NS1 at baseline
	DV3_NS1_BL	number		DENV3 binding antibody against NS1 at baseline
	DV4_NS1_BL	number		DENV4 binding antibody against NS1 at baseline
	DV1_ED3_Y1	number		DENV1 binding antibody against ED3 at follow-up
	DV2_ED3_Y1	number		DENV2 binding antibody against ED3 at follow-up
	DV3_ED3_Y1	number		DENV3 binding antibody against ED3 at follow-up
	DV4_ED3_Y1	number		DENV4 binding antibody against ED3 at follow-up
	DV1_NS1_Y1	number		DENV1 binding antibody against NS1 at follow-up
	DV2_NS1_Y1	number		DENV2 binding antibody against NS1 at follow-up
	DV3_NS1_Y1	number		DENV3 binding antibody against NS1 at follow-up
	DV4_NS1_Y1	number		DENV4 binding antibody against NS1 at follow-up
	dv_infxn_lum	number	0; 1	0= no significant change in luminex data between baseline and follow-up; 1=significant change in luminex data between baseline and follow-up, which indicates a DENV infection
