# Supplementary material for: Dengue virus IgG and neutralizing antibody titers measured with standard and mature viruses are protective
Source: Nat Commun. 2025 Jan 2;16:191. doi: 10.1038/s41467-024-53916-9 (PMC11697199; doi:10.1038/s41467-024-53916-9)
Supplement: Supplementary file 4 — Source Data [file 41467_2024_53916_MOESM4_ESM.zip › final-code-and-data/2024MAY20_cebu_manu_functions.R]

#cebu manuscript 5.20.24 


##ELISA generalized additive model (gam) and logistic regression (lr) (Fig. 1)
gam_lr_elisa = function(main.db) {
  
  
  #run gam
  gam.model <- gam(any_di1 ~ s(ELISA, k = 3) + Age + Gender + Site, data = main.db, family = binomial(link=logit),
                   method = "REML")
  
  print(summary(gam.model))
  
  #use gam to predict probabilities of outcome 
  gam.predict <- ggpredict(gam.model, "ELISA", condition = c(Age = 10, Gender = "Female", Site = "Bogo"))
  
  
  #lr continuos variable
  log.cont <- glm(any_di1 ~ ELISA + Age + Gender + Site, data = main.db, family = binomial(link=logit))
  print(summary(log.cont))
  
  or <- exp(cbind("Odds ratio" = coef(log.cont), confint.default(log.cont, level = 0.95)))
  print(or)
  
  #run logistic regression 
  log.cat <- glm(any_di1 ~ elisa.group2 + Age + Gender + Site, data = main.db, family = binomial(link=logit))
  print(summary(log.cat))
  
  
  #generate predictions using logistic model
  log.predict <- ggpredict(log.cat, "elisa.group2", condition = c(Age = 10, Gender = "Female", Site = "Bogo"))
  
  print(log.predict)
  
  #create numeric variable cat
  log.predict <- log.predict %>% mutate(elisa.group2.cat = case_when(x == "<=1.1" ~ 0.5, 
                                                                     x == ">1.1-1.99" ~ 1.6, 
                                                                     x == "2-2.99" ~ 2.5,
                                                                     x == ">=3" ~ 4
  ))
  
  
  
  #get probability of outcome in naive individual from unvax
  prob.naive.unvax <- log.predict %>% filter(x == "Naive")  %>% pull(predicted)*100
  
  
  p.unvax.c <- ggplot(data = log.predict,  aes(x=elisa.group2.cat, y=predicted*100)) +  geom_point()+
    geom_pointrange(aes(ymin = conf.low*100, ymax= conf.high*100)) +   
    geom_ribbon(data = gam.predict, aes(x=x,y=predicted*100, ymin=conf.low*100,                                      ymax=conf.high*100), alpha = 0.1) +
    geom_line(data= gam.predict, aes(x= x, y= predicted*100), colour="black") + 
    geom_hline(yintercept=  prob.naive.unvax, linetype="dashed", color = "red") + scale_x_continuous(breaks=c(0.5, 1.6,2.5,4),labels = c("<=1.1", ">1.1-1.99", "2-2.99", ">=3")) + theme(panel.background = element_blank()) + ylim(0, 35) + ylab("Probability of Disease") + xlab("Baseline Titer") + 
    theme(axis.text = element_text(size = 15)) + theme(axis.title = element_text(size = 20)) 
  
  print(p.unvax.c)
  
  c <- main.db %>% select(`Dengue Case`, elisa.group2)
  t <- tbl_summary(c, by = elisa.group2)
  print(t)
  
  
}

#repeat ELISA GAM and LR with no co-variates 
elisa_unadjusted = function(main.db) {
  
  #run gam
  gam.model <- gam(any_di1 ~ s(ELISA, k = 3), data = main.db, family = binomial(link=logit),
                   method = "REML")
  
  print(summary(gam.model))
  
  #use gam to predict probabilities of outcome 
  gam.predict <- ggpredict(gam.model, "ELISA")
  
  
  #lr continuos variable
  log.cont <- glm(any_di1 ~ ELISA, data = main.db, family = binomial(link=logit))
  print(summary(log.cont))
  
  or <- exp(cbind("Odds ratio" = coef(log.cont), confint.default(log.cont, level = 0.95)))
  print(or)
  
  #run logistic regression 
  log.cat <- glm(any_di1 ~ elisa.group2, data = main.db, family = binomial(link=logit))
  print(summary(log.cat))
  
  
  #generate predictions using logistic model
  log.predict <- ggpredict(log.cat, "elisa.group2")
  
  print(log.predict)
  
  #create numeric variable cat
  log.predict <- log.predict %>% mutate(elisa.group2.cat = case_when(x == "<=1.1" ~ 0.5, 
                                                                     x == ">1.1-1.99" ~ 1.6, 
                                                                     x == "2-2.99" ~ 2.5,
                                                                     x == ">=3" ~ 4
  ))
  
  
  
  #get probability of outcome in naive individual from unvax
  prob.naive.unvax <- log.predict %>% filter(x == "Naive")  %>% pull(predicted)*100
  
  
  p.unvax.c <- ggplot(data = log.predict,  aes(x=elisa.group2.cat, y=predicted*100)) +  geom_point()+
    geom_pointrange(aes(ymin = conf.low*100, ymax= conf.high*100)) +   
    geom_ribbon(data = gam.predict, aes(x=x,y=predicted*100, ymin=conf.low*100,                                      ymax=conf.high*100), alpha = 0.1) +
    geom_line(data= gam.predict, aes(x= x, y= predicted*100), colour="black") + 
    geom_hline(yintercept=  prob.naive.unvax, linetype="dashed", color = "red") + scale_x_continuous(breaks=c(0.5, 1.6,2.5,4),labels = c("<=1.1", ">1.1-1.99", "2-2.99", ">=3")) + theme(panel.background = element_blank()) + ylim(0, 20) + ylab("Probability of Disease") + xlab("Baseline Titer") + 
    theme(axis.text = element_text(size = 15)) + theme(axis.title = element_text(size = 20))
  
  print(p.unvax.c)
  
  c <- main.db %>% select(`Dengue Case`, elisa.group2)
  t <- tbl_summary(c, by = elisa.group2)
  print(t)
  
  
  
}

#Standard PRNT GMT: generalized additive model (gam) and logistic regression (lr) (Fig. 1)

gam_lr_GMT = function(main.db, GMT, GMT.cat) {
  
  #run gam
  gam.model <- gam(any_di1 ~ s(GMT, k = 3) + Age + Gender + Site, data = main.db, family = binomial(link=logit),
                   method = "REML", weights = weight)
  
  print(summary(gam.model))
  
  #use gam to predict probabilities of outcome 
  gam.predict <- ggpredict(gam.model, "GMT", condition = c(Age = 10, Gender = "Female", Site = "Bogo"))
  
  
  #lr continuos variable
  log.cont <- glm(any_di1 ~ GMT + Age + Gender + Site, data = main.db, family = binomial(link=logit), weights = weight)
  print(summary(log.cont))
  
  or <- exp(cbind("Odds ratio" = coef(log.cont), confint.default(log.cont, level = 0.95)))
  print(or)
  
  #run logistic regression 
  log.cat <- glm(any_di1 ~ GMT.cat + Age + Gender + Site, data = main.db, family = binomial(link=logit), weights = weight)
  print(summary(log.cat))
  
  
  #generate predictions using logistic model
  log.predict <- ggpredict(log.cat, "GMT.cat", condition = c(Age = 10, Gender = "Female", Site = "Bogo"))
  
  print(log.predict)
  
  
  #create numeric variable cat
  
  log.predict <- log.predict %>% mutate(GMT.cat.f = case_when(x == "40-100" ~ 1.8, 
                                                              x == "101-200" ~ 2.3, 
                                                              x == ">200" ~ 2.6))
  
  #get probability of outcome in naive individual from unvax
  prob.naive.unvax <- log.predict %>% filter(x == "Naive")  %>% pull(predicted)*100
  
  
  p.unvax.c <- ggplot(data = log.predict,  aes(x=GMT.cat.f, y=predicted*100)) +  geom_point()+
    geom_pointrange(aes(ymin = conf.low*100, ymax= conf.high*100)) +   
    geom_ribbon(data = gam.predict, aes(x=x,y=predicted*100, ymin=conf.low*100,                                      
                                        ymax=conf.high*100), alpha = 0.1) +
    geom_line(data= gam.predict, aes(x= x, y= predicted*100), colour="black") + 
    geom_hline(yintercept=  prob.naive.unvax, linetype="dashed", color = "red") + 
    scale_x_continuous(breaks=c(1.3, 1.6, 1.8, 2, 2.3, 2.6),labels = c("20", "40", "60", "100", "200", "400")) + 
    theme(panel.background = element_blank()) + ylim(0, 20) + ylab("Probability of Disease") + xlab("Baseline Titer") + 
    theme(axis.text = element_text(size = 15)) + theme(axis.title = element_text(size = 20))
  
  print(p.unvax.c)
  
  c <- main.db %>% select(`Dengue Case`, GMT.cat)
  t <- tbl_summary(c, by = GMT.cat)
  print(t)
  
  
}

#Repeat standard PRNT GMT without co-variates

GMT_unadjusted = function(main.db, GMT, GMT.cat) {
  
  #run gam
  gam.model <- gam(any_di1 ~ s(GMT, k = 3), data = main.db, family = binomial(link=logit),
                   method = "REML", weights = weight)
  
  print(summary(gam.model))
  
  #use gam to predict probabilities of outcome 
  gam.predict <- ggpredict(gam.model, "GMT")
  
  
  #lr continuos variable
  log.cont <- glm(any_di1 ~ GMT, data = main.db, family = binomial(link=logit), weights = weight)
  print(summary(log.cont))
  
  or <- exp(cbind("Odds ratio" = coef(log.cont), confint.default(log.cont, level = 0.95)))
  print(or)
  
  #run logistic regression 
  log.cat <- glm(any_di1 ~ GMT.cat, data = main.db, family = binomial(link=logit), weights = weight)
  print(summary(log.cat))
  
  
  #generate predictions using logistic model
  log.predict <- ggpredict(log.cat, "GMT.cat")
  
  print(log.predict)
  
  
  #create numeric variable cat
  
  log.predict <- log.predict %>% mutate(GMT.cat.f = case_when(x == "40-100" ~ 1.8, 
                                                              x == "101-200" ~ 2.3, 
                                                              x == ">200" ~ 2.6))
  
  #get probability of outcome in naive individual from unvax
  prob.naive.unvax <- log.predict %>% filter(x == "Naive")  %>% pull(predicted)*100
  
  
  p.unvax.c <- ggplot(data = log.predict,  aes(x=GMT.cat.f, y=predicted*100)) +  geom_point()+
    geom_pointrange(aes(ymin = conf.low*100, ymax= conf.high*100)) +   
    geom_ribbon(data = gam.predict, aes(x=x,y=predicted*100, ymin=conf.low*100,                                      
                                        ymax=conf.high*100), alpha = 0.1) +
    geom_line(data= gam.predict, aes(x= x, y= predicted*100), colour="black") + 
    geom_hline(yintercept=  prob.naive.unvax, linetype="dashed", color = "red") + 
    scale_x_continuous(breaks=c(1.8, 2.3, 2.6),labels = c("40-100", "101-200", ">200")) + 
    theme(panel.background = element_blank()) + ylim(0, 10) + ylab("Probability of Disease") + xlab("Baseline Titer") + 
    theme(axis.text = element_text(size = 22)) + theme(axis.title = element_text(size = 20))
  
  print(p.unvax.c)
  
  c <- main.db %>% select(`Dengue Case`, GMT.cat)
  t <- tbl_summary(c, by = GMT.cat)
  print(t)
  
  
}

#Mature PRNT GMT generalized additive model (gam) and logistic regression (lr) (Fig. 1)

GMT_mat3 = function(main.db, GMT.mature.bl, GMT.mature.bl.cat.20) {
  
  #run gam
  gam.model <- gam(any_di1 ~ s(GMT.mature.bl, k = 3) + Age + Gender + Site, data = main.db, family = binomial(link=logit),
                   method = "REML", weights = weight.mat)
  
  print(summary(gam.model))
  
  #use gam to predict probabilities of outcome 
  gam.predict <- ggpredict(gam.model, "GMT.mature.bl", condition = c(Age = 10, Gender = "Female", Site = "Bogo"))
  
  
  #lr continuos variable
  log.cont <- glm(any_di1 ~ GMT.mature.bl + Age + Gender + Site, data = main.db, family = binomial(link=logit), weights = weight.mat)
  print(summary(log.cont))
  
  or <- exp(cbind("Odds ratio" = coef(log.cont), confint.default(log.cont, level = 0.95)))
  print(or)
  
  #run logistic regression 
  log.cat <- glm(any_di1 ~ GMT.mature.bl.cat.20 + Age + Gender + Site, data = main.db, family = binomial(link=logit), weights = weight.mat)
  print(summary(log.cat))
  
  
  #generate predictions using logistic model
  log.predict <- ggpredict(log.cat, "GMT.mature.bl.cat.20", condition = c(Age = 10, Gender = "Female", Site = "Bogo"))
  
  print(log.predict)
  
  
  #create numeric variable cat
  
  log.predict <- log.predict %>% mutate(GMT.mature.bl.cat.20.f = case_when(x ==  "<20" ~ 1.3,
                                                                        x == "20-100" ~ 1.8, 
                                                                        x == ">100" ~ 2.3))
  
  #get probability of outcome in naive individual from unvax
  prob.naive.unvax <- log.predict %>% filter(x == "Naive")  %>% pull(predicted)*100
  
  
  p.unvax.c <- ggplot(data = log.predict,  aes(x=GMT.mature.bl.cat.20.f, y=predicted*100)) +  geom_point()+
    geom_pointrange(aes(ymin = conf.low*100, ymax= conf.high*100)) +   
    geom_ribbon(data = gam.predict, aes(x=x,y=predicted*100, ymin=conf.low*100,                                      
                                        ymax=conf.high*100), alpha = 0.1) +
    geom_line(data= gam.predict, aes(x= x, y= predicted*100), colour="black") + 
    geom_hline(yintercept=  prob.naive.unvax, linetype="dashed", color = "red") + 
    scale_x_continuous(breaks=c(1.3, 1.6, 1.8, 2, 2.3, 2.6),labels = c("20", "40", "60", "100", "200", "400")) + 
    theme(panel.background = element_blank()) + ylim(0, 20) + ylab("Probability of Disease") + xlab("Baseline Titer") + 
    theme(axis.text = element_text(size = 15)) + theme(axis.title = element_text(size = 20))
  
  print(p.unvax.c)
  
  c <- main.db %>% select(`Dengue Case`, GMT.mature.bl.cat.20)
  t <- tbl_summary(c, by = GMT.mature.bl.cat.20)
  print(t)
  
}

#Repeat mature PRNT GMT unadjusted

GMT_mat3_unadjusted = function(main.db, GMT.mature.bl, GMT.mature.bl.cat2) {
  
  #run gam
  gam.model <- gam(any_di1 ~ s(GMT.mature.bl, k = 3), data = main.db, family = binomial(link=logit),
                   method = "REML", weights = weight.mat)
  
  print(summary(gam.model))
  
  #use gam to predict probabilities of outcome 
  gam.predict <- ggpredict(gam.model, "GMT.mature.bl", condition = c(Age = 10, Gender = "Female", Site = "Bogo"))
  
  
  #lr continuos variable
  log.cont <- glm(any_di1 ~ GMT.mature.bl, data = main.db, family = binomial(link=logit), weights = weight.mat)
  print(summary(log.cont))
  
  or <- exp(cbind("Odds ratio" = coef(log.cont), confint.default(log.cont, level = 0.95)))
  print(or)
  
  #run logistic regression 
  log.cat <- glm(any_di1 ~ GMT.mature.bl.cat2, data = main.db, family = binomial(link=logit), weights = weight.mat)
  print(summary(log.cat))
  
  
  #generate predictions using logistic model
  log.predict <- ggpredict(log.cat, "GMT.mature.bl.cat2")
  
  print(log.predict)
  
  
  #create numeric variable cat
  
  log.predict <- log.predict %>% mutate(GMT.mature.bl.cat2.f = case_when(x ==  "<20" ~ 1.3,
                                                                         x == "20-100" ~ 1.8, 
                                                                         x == ">100" ~ 2.3))
  
  #get probability of outcome in naive individual from unvax
  prob.naive.unvax <- log.predict %>% filter(x == "Naive")  %>% pull(predicted)*100
  
  
  p.unvax.c <- ggplot(data = log.predict,  aes(x=GMT.mature.bl.cat2.f, y=predicted*100)) +  geom_point()+
    geom_pointrange(aes(ymin = conf.low*100, ymax= conf.high*100)) +   
    geom_ribbon(data = gam.predict, aes(x=x,y=predicted*100, ymin=conf.low*100,                                      
                                        ymax=conf.high*100), alpha = 0.1) +
    geom_line(data= gam.predict, aes(x= x, y= predicted*100), colour="black") + 
    geom_hline(yintercept=  prob.naive.unvax, linetype="dashed", color = "red") + 
    scale_x_continuous(breaks=c(1.3, 1.6, 1.8, 2, 2.3, 2.6),labels = c("20", "40", "60", "100", "200", "400")) + 
    theme(panel.background = element_blank()) + ylim(0, 20) + ylab("Probability of Disease") + xlab("Baseline Titer") + 
    theme(axis.text = element_text(size = 15)) + theme(axis.title = element_text(size = 20))
  
  print(p.unvax.c)
  
  c <- main.db %>% select(`Dengue Case`, GMT.mature.bl.cat2)
  t <- tbl_summary(c, by = GMT.mature.bl.cat2)
  print(t)
  
  
}


#Use ELISA data to validate weighted models by comparing odds ratios from full dataset 
#to that from weighted and bootstrapped datasets (Supplemental Fig. 2)


boot.or = function(main.db, stan.weight, mat.weight) { 
  
  bdata <- main.db %>% select(any_di1, elisa.group2, Age, Gender, Site)
  
  logit_test <- function(data, index) {
    data <- bdata[index,]
    bt <- glm(any_di1 ~ elisa.group2 + Age + Gender + Site, family = binomial(link=logit), data = data) 
    return(coef(bt))  
  }
  
  boot_fit <- boot(  
    data = bdata, 
    statistic = logit_test, 
    R = 2000,
    strata = main.db$el.lop
  ) 
  
  boot.t <- tidy(boot_fit, conf.int = TRUE, conf.level = 0.95, conf.method = "bca", exponentiate = TRUE)
  
  boot.t <- boot.t %>% mutate(group = "Bootstrap")
  
  boot.t <- select(boot.t, -bias, -std.error)
  
  #rename columns and variables
  boot.t <- boot.t %>% rename("Variable" = "term")
  
  boot.t <- boot.t %>% rename("OR" = "statistic")
  
  boot.t$Variable <- recode(boot.t$Variable,
                            "(Intercept)" = "Intercept")
  
  boot.t$Variable <- recode(boot.t$Variable, 
                            "elisa.group2<=1.1" = "ELISA<=1.1")
  
  boot.t$Variable <- recode(boot.t$Variable, 
                            "elisa.group2>=3" = "ELISA>=3")
  
  boot.t$Variable <- recode(boot.t$Variable, 
                            "elisa.group2>1.1-1.99" = "ELISA>1.1-1.99")
  
  boot.t$Variable <- recode(boot.t$Variable, 
                            "elisa.group22-2.99" = "ELISA=2-2.99")
  
  boot.t$Variable <- recode(boot.t$Variable, 
                            "GenderMale" = "Gender-Male")
  
  boot.t$Variable <- recode(boot.t$Variable, 
                            "SiteBogo" = "Site-Bogo")
  
  #coefficients from full database
  
  full <- glm(any_di1 ~ elisa.group2 + Age + Gender + Site, family = binomial(link=logit), data = main.db)
  
  or <- exp(cbind("OR" = coef(full), confint.default(full, level = 0.95)))
  
  #make tibble 
  
  full.or <- as_tibble(or)
  
  full.or <- full.or %>% add_column(Variable = c("Intercept", "ELISA<=1.1", "ELISA>1.1-1.99", "ELISA=2-2.99", "ELISA>=3", "Age", "Gender-Male",  "Site-Bogo"))
  
  #full.or <- full.or %>% mutate_if(is.numeric, round, 2)
  
  
  full.or$Variable <- as.factor(full.or$Variable)
  
  full.or <- full.or %>% mutate(group = "Full dataset")
  
  full.or <- full.or %>% rename("conf.low" = "2.5 %")
  
  full.or <- full.or %>% rename("conf.high" = "97.5 %")
  
  summary(full.or)
  
  #coefficients from weighted model standard
  
  wt <- glm(any_di1 ~ elisa.group2 + Age + Gender + Site, family = binomial(link=logit), weights = weight, data = stan.weight)
  
  or <- exp(cbind("OR" = coef(wt), confint.default(wt, level = 0.95)))
  
  #make tibble 
  
  wgt.or <- as_tibble(or)
  
  wgt.or <- wgt.or %>% add_column(Variable = c("Intercept", "ELISA<=1.1", "ELISA>1.1-1.99", "ELISA=2-2.99", "ELISA>=3", "Age", "Gender-Male",  "Site-Bogo"))
  
  #wgt.or <- wgt.or %>% mutate_if(is.numeric, round, 2)
  
  wgt.or$Variable <- as.factor(wgt.or$Variable)
  
  wgt.or <- wgt.or %>% rename("conf.low" = "2.5 %")
  wgt.or <- wgt.or %>% rename("conf.high" = "97.5 %")
  
  wgt.or <- wgt.or %>% mutate(group = "Weighted dataset - Standard")
  summary(wgt.or)
  
  #coefficients from weighted model mature
  
  wt <- glm(any_di1 ~ elisa.group2 + Age + Gender + Site, family = binomial(link=logit), weights = weight.mat, data = mat.weight)
  
  or <- exp(cbind("OR" = coef(wt), confint.default(wt, level = 0.95)))
  
  #make tibble 
  
  mat.or <- as_tibble(or)
  
 mat.or <- mat.or %>% add_column(Variable = c("Intercept", "ELISA<=1.1", "ELISA>1.1-1.99", "ELISA=2-2.99", "ELISA>=3", "Age", "Gender-Male",  "Site-Bogo"))
  
  #wgt.or <- wgt.or %>% mutate_if(is.numeric, round, 2)
  
  mat.or$Variable <- as.factor(mat.or$Variable)
  
  mat.or <- mat.or %>% rename("conf.low" = "2.5 %")
  mat.or <- mat.or %>% rename("conf.high" = "97.5 %")
  
  mat.or <- mat.or %>% mutate(group = "Weighted dataset - Mature")
  summary(mat.or)
  
  
  #merge models
  
  moDENV1 <- full_join(full.or, wgt.or)
  moDENV2 <- full_join(moDENV1, boot.t)
  mod <- full_join(moDENV2, mat.or)
  mod$Variable <- factor(mod$Variable, levels = c("Intercept", "ELISA>=3", "ELISA=2-2.99", "ELISA>1.1-1.99", "ELISA<=1.1","Site-Bogo",  "Gender-Male", "Age"))
  
  mod$group <- as.factor(mod$group)
  summary(mod)
  
mod <- mod %>% filter(Variable == "ELISA>=3" | Variable == "ELISA=2-2.99" | Variable ==  "ELISA>1.1-1.99" | Variable ==  "ELISA<=1.1" | Variable == "Site-Bogo" | Variable == "Gender-Male" | Variable ==  "Age")
  
  
  ggplot(mod, aes(x=Variable, y=OR, ymin=conf.low, ymax=conf.high, color = group, fill=group)) + 
    #specify position here
    geom_linerange(size=1,position=position_dodge(width = 0.75)) +
    geom_hline(yintercept=1, lty=2) +
    #specify position here too
    geom_point(aes(shape = group),  size=3, stroke = 0.5,position=position_dodge(width = 0.75)) +
    scale_x_discrete(name = "Variable") +
    scale_y_continuous(name="Odds ratio") +
    coord_flip() +
    theme_minimal() + scale_colour_brewer(palette = "Set1")
  
  
  }

#validate weighted models including luminex data

boot.or.lum = function(main.db, stan.weight, mat.weight, lum.v) { 
  
  bdata <- main.db %>% select(any_di1, elisa.group2, Age, Gender, Site)
  
  logit_test <- function(data, index) {
    data <- bdata[index,]
    bt <- glm(any_di1 ~ elisa.group2 + Age + Gender + Site, family = binomial(link=logit), data = data) 
    return(coef(bt))  
  }
  
  boot_fit <- boot(  
    data = bdata, 
    statistic = logit_test, 
    R = 2000,
    strata = main.db$el.lop
  ) 
  
  boot.t <- tidy(boot_fit, conf.int = TRUE, conf.level = 0.95, conf.method = "bca", exponentiate = TRUE)
  
  boot.t <- boot.t %>% mutate(group = "Bootstrap")
  
  boot.t <- select(boot.t, -bias, -std.error)
  
  #rename columns and variables
  boot.t <- boot.t %>% rename("Variable" = "term")
  
  boot.t <- boot.t %>% rename("OR" = "statistic")
  
  boot.t$Variable <- recode(boot.t$Variable,
                            "(Intercept)" = "Intercept")
  
  boot.t$Variable <- recode(boot.t$Variable, 
                            "elisa.group2<=1.1" = "ELISA<=1.1")
  
  boot.t$Variable <- recode(boot.t$Variable, 
                            "elisa.group2>=3" = "ELISA>=3")
  
  boot.t$Variable <- recode(boot.t$Variable, 
                            "elisa.group2>1.1-1.99" = "ELISA>1.1-1.99")
  
  boot.t$Variable <- recode(boot.t$Variable, 
                            "elisa.group22-2.99" = "ELISA=2-2.99")
  
  boot.t$Variable <- recode(boot.t$Variable, 
                            "GenderMale" = "Gender-Male")
  
  boot.t$Variable <- recode(boot.t$Variable, 
                            "SiteBogo" = "Site-Bogo")
  
  #coefficients from full database
  
  full <- glm(any_di1 ~ elisa.group2 + Age + Gender + Site, family = binomial(link=logit), data = main.db)
  
  or <- exp(cbind("OR" = coef(full), confint.default(full, level = 0.95)))
  
  #make tibble 
  
  full.or <- as_tibble(or)
  
  full.or <- full.or %>% add_column(Variable = c("Intercept", "ELISA<=1.1", "ELISA>1.1-1.99", "ELISA=2-2.99", "ELISA>=3", "Age", "Gender-Male",  "Site-Bogo"))
  
  #full.or <- full.or %>% mutate_if(is.numeric, round, 2)
  
  
  full.or$Variable <- as.factor(full.or$Variable)
  
  full.or <- full.or %>% mutate(group = "Full dataset")
  
  full.or <- full.or %>% rename("conf.low" = "2.5 %")
  
  full.or <- full.or %>% rename("conf.high" = "97.5 %")
  
  summary(full.or)
  
  #coefficients from weighted model standard
  
  wt <- glm(any_di1 ~ elisa.group2 + Age + Gender + Site, family = binomial(link=logit), weights = weight, data = stan.weight)
  
  or <- exp(cbind("OR" = coef(wt), confint.default(wt, level = 0.95)))
  
  #make tibble 
  
  wgt.or <- as_tibble(or)
  
  wgt.or <- wgt.or %>% add_column(Variable = c("Intercept", "ELISA<=1.1", "ELISA>1.1-1.99", "ELISA=2-2.99", "ELISA>=3", "Age", "Gender-Male",  "Site-Bogo"))
  
  #wgt.or <- wgt.or %>% mutate_if(is.numeric, round, 2)
  
  wgt.or$Variable <- as.factor(wgt.or$Variable)
  
  wgt.or <- wgt.or %>% rename("conf.low" = "2.5 %")
  wgt.or <- wgt.or %>% rename("conf.high" = "97.5 %")
  
  wgt.or <- wgt.or %>% mutate(group = "Weighted dataset - Standard")
  summary(wgt.or)
  
  #coefficients from weighted model mature
  
  wt <- glm(any_di1 ~ elisa.group2 + Age + Gender + Site, family = binomial(link=logit), weights = weight.mat, data = mat.weight)
  
  or <- exp(cbind("OR" = coef(wt), confint.default(wt, level = 0.95)))
  
  #make tibble 
  
  mat.or <- as_tibble(or)
  
  mat.or <- mat.or %>% add_column(Variable = c("Intercept", "ELISA<=1.1", "ELISA>1.1-1.99", "ELISA=2-2.99", "ELISA>=3", "Age", "Gender-Male",  "Site-Bogo"))
  
  #wgt.or <- wgt.or %>% mutate_if(is.numeric, round, 2)
  
  mat.or$Variable <- as.factor(mat.or$Variable)
  
  mat.or <- mat.or %>% rename("conf.low" = "2.5 %")
  mat.or <- mat.or %>% rename("conf.high" = "97.5 %")
  
  mat.or <- mat.or %>% mutate(group = "Weighted dataset - Mature")
  summary(mat.or)
  
  #coefficients from weighted model luminex
  
  wt <- glm(any_di1 ~ elisa.group2 + Age + Gender + Site, family = binomial(link=logit), weights = weight.lum, data = mat.weight)
  
  or <- exp(cbind("OR" = coef(wt), confint.default(wt, level = 0.95)))
  
  #make tibble 
  
  mat.or <- as_tibble(or)
  
  mat.or <- mat.or %>% add_column(Variable = c("Intercept", "ELISA<=1.1", "ELISA>1.1-1.99", "ELISA=2-2.99", "ELISA>=3", "Age", "Gender-Male",  "Site-Bogo"))
  
  #wgt.or <- wgt.or %>% mutate_if(is.numeric, round, 2)
  
  mat.or$Variable <- as.factor(mat.or$Variable)
  
  mat.or <- mat.or %>% rename("conf.low" = "2.5 %")
  mat.or <- mat.or %>% rename("conf.high" = "97.5 %")
  
  mat.or <- mat.or %>% mutate(group = "Weighted dataset - Mature")
  summary(mat.or)
  
  #coefficients from weighted model mature
  
  wt <- glm(any_di1 ~ elisa.group2 + Age + Gender + Site, family = binomial(link=logit), weights = weight.mat, data = mat.weight)
  
  or <- exp(cbind("OR" = coef(wt), confint.default(wt, level = 0.95)))
  
  #make tibble 
  
  mat.or <- as_tibble(or)
  
  mat.or <- mat.or %>% add_column(Variable = c("Intercept", "ELISA<=1.1", "ELISA>1.1-1.99", "ELISA=2-2.99", "ELISA>=3", "Age", "Gender-Male",  "Site-Bogo"))
  
  #wgt.or <- wgt.or %>% mutate_if(is.numeric, round, 2)
  
  mat.or$Variable <- as.factor(mat.or$Variable)
  
  mat.or <- mat.or %>% rename("conf.low" = "2.5 %")
  mat.or <- mat.or %>% rename("conf.high" = "97.5 %")
  
  mat.or <- mat.or %>% mutate(group = "Weighted dataset - Mature")
  summary(mat.or)
  
  #coefficients from weighted model luminex
  
  wt <- glm(any_di1 ~ elisa.group2 + Age + Gender + Site, family = binomial(link=logit), weights = weight.lum, data = lum.v)
  
  or <- exp(cbind("OR" = coef(wt), confint.default(wt, level = 0.95)))
  
  #make tibble 
  
  lum.or <- as_tibble(or)
  
  lum.or <- lum.or %>% add_column(Variable = c("Intercept", "ELISA<=1.1", "ELISA>1.1-1.99", "ELISA=2-2.99", "ELISA>=3", "Age", "Gender-Male",  "Site-Bogo"))
  
  #wgt.or <- wgt.or %>% mutate_if(is.numeric, round, 2)
  
  lum.or$Variable <- as.factor(lum.or$Variable)
  
  lum.or <- lum.or %>% rename("conf.low" = "2.5 %")
  lum.or <- lum.or %>% rename("conf.high" = "97.5 %")
  
  lum.or <- lum.or %>% mutate(group = "Weighted dataset - Luminex")
  summary(mat.or)
  
  #merge models
  
  moDENV1 <- full_join(full.or, wgt.or)
  moDENV2 <- full_join(moDENV1, boot.t)
  moDENV3 <- full_join(moDENV2, mat.or)
  mod <- full_join(moDENV3, lum.or)
  mod$Variable <- factor(mod$Variable, levels = c("Intercept", "ELISA>=3", "ELISA=2-2.99", "ELISA>1.1-1.99", "ELISA<=1.1","Site-Bogo",  "Gender-Male", "Age"))
  
  mod$group <- as.factor(mod$group)
  summary(mod)
  
  mod <- mod %>% filter(Variable == "ELISA>=3" | Variable == "ELISA=2-2.99" | Variable ==  "ELISA>1.1-1.99" | Variable ==  "ELISA<=1.1" | Variable == "Site-Bogo" | Variable == "Gender-Male" | Variable ==  "Age")
  
  
  ggplot(mod, aes(x=Variable, y=OR, ymin=conf.low, ymax=conf.high, color = group, fill=group)) + 
    #specify position here
    geom_linerange(size=1,position=position_dodge(width = 0.75)) +
    geom_hline(yintercept=1, lty=2) +
    #specify position here too
    geom_point(aes(shape = group),  size=3, stroke = 0.5,position=position_dodge(width = 0.75)) +
    scale_x_discrete(name = "Variable") +
    scale_y_continuous(name="Odds ratio") +
    coord_flip() +
    theme_minimal() + scale_colour_brewer(palette = "Set1")
  
  
}


#Assess for collinearity by examining the variance inflation factors (VIF)

vif.f = function(main.db, antibody) {
  
  #run logistic regression 
  log <- glm(any_di1 ~ antibody + Age + Gender + Site, data = main.db, family = binomial(link=logit))
  print(summary(log))
  
  #vif from model 
  
  vif_o <- vif(log)
  print(vif_o)
  
  #create horizontal bar chart to display each VIF value
 vp <- barplot(vif_o, main = "VIF Values", horiz = TRUE, xlim = c(0,7))
  #add vertical line at 5
 abline(v=5)
 
 print(vp) 
  
}

#Evaluating the odds of symptomatic and inapparent dengue by each baseline titer (Fig 3)

or_symp_inapp = function(DENV1, DENV2, DENV3, DENV4, GMT.m, weight.symp, 
                         DENV1.n, DENV2.n, DENV3.n, DENV4.n, GMT.n, weight.inap){

  #denv1
  log <- glm(any_di1 ~ DENV1 + Age + Gender + Site, data = mcd.v, family = binomial(link=logit), weights = weight.symp)
  print(summary(log))
  or <- exp(cbind("Odds ratio" = coef(log), confint.default(log, level = 0.95)))  
  
  DENV1.or <- as_tibble(or)
  
  DENV1.or <- DENV1.or %>% add_column(Variable = c("Intercept", "DENV1", "Age", "Gender-Male", "Site-Bogo"))
  
  DENV1.or <- DENV1.or %>% filter(Variable == "DENV1")
  
  #denv2
  log <- glm(any_di1 ~ DENV2 + Age + Gender + Site, data = mcd.v, family = binomial(link=logit), weights = weight.symp)
  print(summary(log))
  or <- exp(cbind("Odds ratio" = coef(log), confint.default(log, level = 0.95)))  
  
  DENV2.or <- as_tibble(or)
  
  DENV2.or <- DENV2.or %>% add_column(Variable = c("Intercept", "DENV2", "Age", "Gender-Male", "Site-Bogo"))
  
  DENV2.or <- DENV2.or %>% filter(Variable == "DENV2")
  
  
  #denv3
  log <- glm(any_di1 ~ DENV3 + Age + Gender + Site, data = mcd.v, family = binomial(link=logit), weights = weight.symp)
  print(summary(log))
  or <- exp(cbind("Odds ratio" = coef(log), confint.default(log, level = 0.95)))  
  
  DENV3.or <- as_tibble(or)
  
  DENV3.or <- DENV3.or %>% add_column(Variable = c("Intercept", "DENV3", "Age", "Gender-Male", "Site-Bogo"))
  
  DENV3.or <- DENV3.or %>% filter(Variable == "DENV3")
  
  #denv4
  log <- glm(any_di1 ~ DENV4 + Age + Gender + Site, data = mcd.v, family = binomial(link=logit), weights = weight.symp)
  print(summary(log))
  or <- exp(cbind("Odds ratio" = coef(log), confint.default(log, level = 0.95)))  
  
  DENV4.or <- as_tibble(or)
  
  DENV4.or <- DENV4.or %>% add_column(Variable = c("Intercept", "DENV4", "Age", "Gender-Male", "Site-Bogo"))
  
  DENV4.or <- DENV4.or %>% filter(Variable == "DENV4")
  
  #GMT
  log <- glm(any_di1 ~ GMT.m + Age + Gender + Site, data = mcd.v, family = binomial(link=logit), weights = weight.symp)
  print(summary(log))
  or <- exp(cbind("Odds ratio" = coef(log), confint.default(log, level = 0.95)))  
  
  GMT.or <- as_tibble(or)
  
  GMT.or <- GMT.or %>% add_column(Variable = c("Intercept", "GMT", "Age", "Gender-Male", "Site-Bogo"))
  
  GMT.or <- GMT.or %>% filter(Variable == "GMT")
  
  
  #merge dataframes
  
  m1.2 <- full_join(DENV1.or, DENV2.or)
  
  m12.3 <- full_join(m1.2, DENV3.or)
  
  den.a <- full_join(m12.3, DENV4.or)
  
  den.symp <- full_join(den.a, GMT.or)
  
  den.symp <- den.symp %>% mutate(Outcome = "Symptomatic Dengue (n=56)")
  
  #inapparent
  #denv1
  log <- glm(any.infxn ~ DENV1.n + Age + Gender + Site, data = noden, family = binomial(link=logit), weights = weight.inap)
  print(summary(log))
  or <- exp(cbind("Odds ratio" = coef(log), confint.default(log, level = 0.95)))  
  
  DENV1.or <- as_tibble(or)
  
  DENV1.or <- DENV1.or %>% add_column(Variable = c("Intercept", "DENV1.n", "Age", "Gender-Male", "Site-Bogo"))
  
  DENV1.or <- DENV1.or %>% filter(Variable == "DENV1.n")
  
  #denv2
  log <- glm(any.infxn ~ DENV2.n + Age + Gender + Site, data = noden, family = binomial(link=logit), weights = weight.inap)
  print(summary(log))
  or <- exp(cbind("Odds ratio" = coef(log), confint.default(log, level = 0.95)))  
  
  DENV2.or <- as_tibble(or)
  
  DENV2.or <- DENV2.or %>% add_column(Variable = c("Intercept", "DENV2.n", "Age", "Gender-Male", "Site-Bogo"))
  
  DENV2.or <- DENV2.or %>% filter(Variable == "DENV2.n")
  
  
  #denv3
  log <- glm(any.infxn ~ DENV3.n + Age + Gender + Site, data = noden, family = binomial(link=logit), weights = weight.inap)
  print(summary(log))
  or <- exp(cbind("Odds ratio" = coef(log), confint.default(log, level = 0.95)))  
  
  DENV3.or <- as_tibble(or)
  
  DENV3.or <- DENV3.or %>% add_column(Variable = c("Intercept", "DENV3.n", "Age", "Gender-Male", "Site-Bogo"))
  
  DENV3.or <- DENV3.or %>% filter(Variable == "DENV3.n")
  
  #denv4
  log <- glm(any.infxn ~ DENV4.n + Age + Gender + Site, data = noden, family = binomial(link=logit), weights = weight.inap)
  print(summary(log))
  or <- exp(cbind("Odds ratio" = coef(log), confint.default(log, level = 0.95)))  
  
  DENV4.or <- as_tibble(or)
  
  DENV4.or <- DENV4.or %>% add_column(Variable = c("Intercept", "DENV4.n", "Age", "Gender-Male", "Site-Bogo"))
  
  DENV4.or <- DENV4.or %>% filter(Variable == "DENV4.n")
  
  #GMT
  log <- glm(any.infxn ~ GMT.n + Age + Gender + Site, data = noden, family = binomial(link=logit), weights = weight.inap)
  print(summary(log))
  or <- exp(cbind("Odds ratio" = coef(log), confint.default(log, level = 0.95)))  
  
  GMT.or <- as_tibble(or)
  
  GMT.or <- GMT.or %>% add_column(Variable = c("Intercept", "GMT.n", "Age", "Gender-Male", "Site-Bogo"))
  
  GMT.or <- GMT.or %>% filter(Variable == "GMT.n")
  
  
  #merge dataframes
  
  m1.2 <- full_join(DENV1.or, DENV2.or)
  
  m12.3 <- full_join(m1.2, DENV3.or)
  
  den.a <- full_join(m12.3, DENV4.or)
  
  den.inap <- full_join(den.a, GMT.or)
  
  den.inap <- den.inap %>% mutate(Outcome = "Inapparent Infection (n=84)")
  
  den.inap$Variable <- recode(den.inap$Variable, "DENV1.n" = "DENV1")
  den.inap$Variable <- recode(den.inap$Variable, "DENV2.n" = "DENV2")
  den.inap$Variable <- recode(den.inap$Variable, "DENV3.n" = "DENV3")
  den.inap$Variable <- recode(den.inap$Variable, "DENV4.n" = "DENV4")
  den.inap$Variable <- recode(den.inap$Variable, "GMT.n" = "GMT")
  
  #merge symp and inapp
  
  den.si <- full_join(den.symp, den.inap)
  
  den.si <- den.si %>% rename("conf.low" = "2.5 %")
  
  den.si <- den.si %>% rename("conf.hi" = "97.5 %")
  
  den.si <- den.si %>% rename("OR" = "Odds ratio")
  
  
  #make forest plot 
  p <- ggplot(den.si, aes(x = Variable, y = OR, ymin = conf.low, ymax = conf.hi,
                              col = Outcome, fill = Outcome)) + 
    geom_linerange(linewidth = 5, position = position_dodge(width = 0.5)) +
    geom_hline(yintercept = 1, lty = 2) +
    geom_point(aes(shape = Outcome), size = 3, stroke = 0.5,
               position = position_dodge(width = 0.5)) +
    geom_text(aes(y = 1.2, group = Outcome, 
                  label = paste0("OR ", round(OR, 2), ", (", round(conf.low, 2), 
                                 " - ", round(conf.hi, 2), ")")), hjust = 0,
              position = position_dodge(width = 0.5), color = "black") +
    scale_x_discrete(name = "Antibody") +
    scale_y_continuous(name = "Odds ratio", limits = c(0, 2)) +
    coord_flip() +
    theme_minimal() + scale_colour_brewer(palette = "Set1")
  
  
  print(p)
  
}


#Evaluating the odds of DENV2 and DENV3 case by each baseline titer (Fig 4)

or_denv2_denv3 = function(DENV1, DENV2, DENV3, DENV4, GMT.m, weight.symp, 
                         DENV1.n, DENV2.n, DENV3.n, DENV4.n, GMT.n, weight.3){
  
  #denv2 disease
  #denv1
  log <- glm(any_di1 ~ DENV1 + Age + Gender + Site, data = den2.n, family = binomial(link=logit), weights = weight.symp)
  print(summary(log))
  or <- exp(cbind("Odds ratio" = coef(log), confint.default(log, level = 0.95)))  
  
  DENV1.or <- as_tibble(or)
  
  DENV1.or <- DENV1.or %>% add_column(Variable = c("Intercept", "DENV1", "Age", "Gender-Male", "Site-Bogo"))
  
  DENV1.or <- DENV1.or %>% filter(Variable == "DENV1")
  
  #denv2
  log <- glm(any_di1 ~ DENV2 + Age + Gender + Site, data = den2.n, family = binomial(link=logit), weights = weight.symp)
  print(summary(log))
  or <- exp(cbind("Odds ratio" = coef(log), confint.default(log, level = 0.95)))  
  
  DENV2.or <- as_tibble(or)
  
  DENV2.or <- DENV2.or %>% add_column(Variable = c("Intercept", "DENV2", "Age", "Gender-Male", "Site-Bogo"))
  
  DENV2.or <- DENV2.or %>% filter(Variable == "DENV2")
  
  
  #denv3
  log <- glm(any_di1 ~ DENV3 + Age + Gender + Site, data = den2.n, family = binomial(link=logit), weights = weight.symp)
  print(summary(log))
  or <- exp(cbind("Odds ratio" = coef(log), confint.default(log, level = 0.95)))  
  
  DENV3.or <- as_tibble(or)
  
  DENV3.or <- DENV3.or %>% add_column(Variable = c("Intercept", "DENV3", "Age", "Gender-Male", "Site-Bogo"))
  
  DENV3.or <- DENV3.or %>% filter(Variable == "DENV3")
  
  #denv4
  log <- glm(any_di1 ~ DENV4 + Age + Gender + Site, data = den2.n, family = binomial(link=logit), weights = weight.symp)
  print(summary(log))
  or <- exp(cbind("Odds ratio" = coef(log), confint.default(log, level = 0.95)))  
  
  DENV4.or <- as_tibble(or)
  
  DENV4.or <- DENV4.or %>% add_column(Variable = c("Intercept", "DENV4", "Age", "Gender-Male", "Site-Bogo"))
  
  DENV4.or <- DENV4.or %>% filter(Variable == "DENV4")
  
  #GMT
  log <- glm(any_di1 ~ GMT.m + Age + Gender + Site, data = den2.n, family = binomial(link=logit), weights = weight.symp)
  print(summary(log))
  or <- exp(cbind("Odds ratio" = coef(log), confint.default(log, level = 0.95)))  
  
  GMT.or <- as_tibble(or)
  
  GMT.or <- GMT.or %>% add_column(Variable = c("Intercept", "GMT", "Age", "Gender-Male", "Site-Bogo"))
  
  GMT.or <- GMT.or %>% filter(Variable == "GMT")
  
  
  #merge dataframes
  
  m1.2 <- full_join(DENV1.or, DENV2.or)
  
  m12.3 <- full_join(m1.2, DENV3.or)
  
  den.a <- full_join(m12.3, DENV4.or)
  
  den.symp <- full_join(den.a, GMT.or)
  
  den.symp <- den.symp %>% mutate(Outcome = "DENV2 Disease (n=11)")
  
  #denv3 disease
  #denv1
  log <- glm(any_di1 ~ DENV1.n + Age + Gender + Site, data = den3.n, family = binomial(link=logit), weights = weight.3)
  print(summary(log))
  or <- exp(cbind("Odds ratio" = coef(log), confint.default(log, level = 0.95)))  
  
  DENV1.or <- as_tibble(or)
  
  DENV1.or <- DENV1.or %>% add_column(Variable = c("Intercept", "DENV1.n", "Age", "Gender-Male", "Site-Bogo"))
  
  DENV1.or <- DENV1.or %>% filter(Variable == "DENV1.n")
  
  #denv2
  log <- glm(any_di1 ~ DENV2.n + Age + Gender + Site, data = den3.n, family = binomial(link=logit), weights = weight.3)
  print(summary(log))
  or <- exp(cbind("Odds ratio" = coef(log), confint.default(log, level = 0.95)))  
  
  DENV2.or <- as_tibble(or)
  
  DENV2.or <- DENV2.or %>% add_column(Variable = c("Intercept", "DENV2.n", "Age", "Gender-Male", "Site-Bogo"))
  
  DENV2.or <- DENV2.or %>% filter(Variable == "DENV2.n")
  
  
  #denv3
  log <- glm(any_di1 ~ DENV3.n + Age + Gender + Site, data = den3.n, family = binomial(link=logit), weights = weight.3)
  print(summary(log))
  or <- exp(cbind("Odds ratio" = coef(log), confint.default(log, level = 0.95)))  
  
  DENV3.or <- as_tibble(or)
  
  DENV3.or <- DENV3.or %>% add_column(Variable = c("Intercept", "DENV3.n", "Age", "Gender-Male", "Site-Bogo"))
  
  DENV3.or <- DENV3.or %>% filter(Variable == "DENV3.n")
  
  #denv4
  log <- glm(any_di1 ~ DENV4.n + Age + Gender + Site, data = den3.n, family = binomial(link=logit), weights = weight.3)
  print(summary(log))
  or <- exp(cbind("Odds ratio" = coef(log), confint.default(log, level = 0.95)))  
  
  DENV4.or <- as_tibble(or)
  
  DENV4.or <- DENV4.or %>% add_column(Variable = c("Intercept", "DENV4.n", "Age", "Gender-Male", "Site-Bogo"))
  
  DENV4.or <- DENV4.or %>% filter(Variable == "DENV4.n")
  
  #GMT
  log <- glm(any_di1 ~ GMT.n + Age + Gender + Site, data = den3.n, family = binomial(link=logit), weights = weight.3)
  print(summary(log))
  or <- exp(cbind("Odds ratio" = coef(log), confint.default(log, level = 0.95)))  
  
  GMT.or <- as_tibble(or)
  
  GMT.or <- GMT.or %>% add_column(Variable = c("Intercept", "GMT.n", "Age", "Gender-Male", "Site-Bogo"))
  
  GMT.or <- GMT.or %>% filter(Variable == "GMT.n")
  
  
  #merge dataframes
  
  m1.2 <- full_join(DENV1.or, DENV2.or)
  
  m12.3 <- full_join(m1.2, DENV3.or)
  
  den.a <- full_join(m12.3, DENV4.or)
  
  den.inap <- full_join(den.a, GMT.or)
  
  den.inap <- den.inap %>% mutate(Outcome = "DENV3 Disease (n=17)")
  
  den.inap$Variable <- recode(den.inap$Variable, "DENV1.n" = "DENV1")
  den.inap$Variable <- recode(den.inap$Variable, "DENV2.n" = "DENV2")
  den.inap$Variable <- recode(den.inap$Variable, "DENV3.n" = "DENV3")
  den.inap$Variable <- recode(den.inap$Variable, "DENV4.n" = "DENV4")
  den.inap$Variable <- recode(den.inap$Variable, "GMT.n" = "GMT")
  
  #merge symp and inapp
  
  den.si <- full_join(den.symp, den.inap)
  
  den.si <- den.si %>% rename("conf.low" = "2.5 %")
  
  den.si <- den.si %>% rename("conf.hi" = "97.5 %")
  
  den.si <- den.si %>% rename("OR" = "Odds ratio")
  
  
  #make forest plot 
  p <- ggplot(den.si, aes(x = Variable, y = OR, ymin = conf.low, ymax = conf.hi,
                          col = Outcome, fill = Outcome)) + 
    geom_linerange(size=1,position=position_dodge(width = 0.75)) +
    geom_hline(yintercept=1, lty=2) +
    geom_point(aes(shape = Outcome),  size=3, stroke = 0.5,position=position_dodge(width = 0.75)) +
    geom_text(aes(y = 2.6, group = Outcome, 
                  label = paste0("OR ", round(OR, 2), ", (", round(conf.low, 2), 
                                 " - ", round(conf.hi, 2), ")")), hjust = 0,
              position = position_dodge(width = 0.5), color = "black") +
    scale_x_discrete(name = "Variable") +
    scale_y_continuous(name="Odds ratio",  limits = c(0, 4.2)) +
    coord_flip() +
    theme_minimal() + scale_colour_brewer(palette = "Set2") + scale_shape_manual(values=c(5, 6)) 
  
  
  print(p)
  
}
  
##Evaluating the odds of DENV2 and DENV3 case by luminex values (Supp. Fig 4)

or_denv2_denv3_lum = function(DENV1, DENV2, DENV3, DENV4, weight.symp, 
                          DENV1.n, DENV2.n, DENV3.n, DENV4.n, weight.3){
  
  #denv2 disease
  #denv1
  log <- glm(any_di1 ~ DENV1 + Age + Gender + Site, data = den2.n, family = binomial(link=logit), weights = weight.symp)
  print(summary(log))
  or <- exp(cbind("Odds ratio" = coef(log), confint.default(log, level = 0.95)))  
  
  DENV1.or <- as_tibble(or)
  
  DENV1.or <- DENV1.or %>% add_column(Variable = c("Intercept", "DENV1", "Age", "Gender-Male", "Site-Bogo"))
  
  DENV1.or <- DENV1.or %>% filter(Variable == "DENV1")
  
  #denv2
  log <- glm(any_di1 ~ DENV2 + Age + Gender + Site, data = den2.n, family = binomial(link=logit), weights = weight.symp)
  print(summary(log))
  or <- exp(cbind("Odds ratio" = coef(log), confint.default(log, level = 0.95)))  
  
  DENV2.or <- as_tibble(or)
  
  DENV2.or <- DENV2.or %>% add_column(Variable = c("Intercept", "DENV2", "Age", "Gender-Male", "Site-Bogo"))
  
  DENV2.or <- DENV2.or %>% filter(Variable == "DENV2")
  
  
  #denv3
  log <- glm(any_di1 ~ DENV3 + Age + Gender + Site, data = den2.n, family = binomial(link=logit), weights = weight.symp)
  print(summary(log))
  or <- exp(cbind("Odds ratio" = coef(log), confint.default(log, level = 0.95)))  
  
  DENV3.or <- as_tibble(or)
  
  DENV3.or <- DENV3.or %>% add_column(Variable = c("Intercept", "DENV3", "Age", "Gender-Male", "Site-Bogo"))
  
  DENV3.or <- DENV3.or %>% filter(Variable == "DENV3")
  
  #denv4
  log <- glm(any_di1 ~ DENV4 + Age + Gender + Site, data = den2.n, family = binomial(link=logit), weights = weight.symp)
  print(summary(log))
  or <- exp(cbind("Odds ratio" = coef(log), confint.default(log, level = 0.95)))  
  
  DENV4.or <- as_tibble(or)
  
  DENV4.or <- DENV4.or %>% add_column(Variable = c("Intercept", "DENV4", "Age", "Gender-Male", "Site-Bogo"))
  
  DENV4.or <- DENV4.or %>% filter(Variable == "DENV4")
  
  
  
  #merge dataframes
  
  m1.2 <- full_join(DENV1.or, DENV2.or)
  
  m12.3 <- full_join(m1.2, DENV3.or)
  
  den.a <- full_join(m12.3, DENV4.or)
  
  den.a <- den.a %>% mutate(Outcome = "DENV2 Disease (n=11)")
  
  #denv3 disease
  #denv1
  log <- glm(any_di1 ~ DENV1.n + Age + Gender + Site, data = den3.n, family = binomial(link=logit), weights = weight.3)
  print(summary(log))
  or <- exp(cbind("Odds ratio" = coef(log), confint.default(log, level = 0.95)))  
  
  DENV1.or <- as_tibble(or)
  
  DENV1.or <- DENV1.or %>% add_column(Variable = c("Intercept", "DENV1.n", "Age", "Gender-Male", "Site-Bogo"))
  
  DENV1.or <- DENV1.or %>% filter(Variable == "DENV1.n")
  
  #denv2
  log <- glm(any_di1 ~ DENV2.n + Age + Gender + Site, data = den3.n, family = binomial(link=logit), weights = weight.3)
  print(summary(log))
  or <- exp(cbind("Odds ratio" = coef(log), confint.default(log, level = 0.95)))  
  
  DENV2.or <- as_tibble(or)
  
  DENV2.or <- DENV2.or %>% add_column(Variable = c("Intercept", "DENV2.n", "Age", "Gender-Male", "Site-Bogo"))
  
  DENV2.or <- DENV2.or %>% filter(Variable == "DENV2.n")
  
  
  #denv3
  log <- glm(any_di1 ~ DENV3.n + Age + Gender + Site, data = den3.n, family = binomial(link=logit), weights = weight.3)
  print(summary(log))
  or <- exp(cbind("Odds ratio" = coef(log), confint.default(log, level = 0.95)))  
  
  DENV3.or <- as_tibble(or)
  
  DENV3.or <- DENV3.or %>% add_column(Variable = c("Intercept", "DENV3.n", "Age", "Gender-Male", "Site-Bogo"))
  
  DENV3.or <- DENV3.or %>% filter(Variable == "DENV3.n")
  
  #denv4
  log <- glm(any_di1 ~ DENV4.n + Age + Gender + Site, data = den3.n, family = binomial(link=logit), weights = weight.3)
  print(summary(log))
  or <- exp(cbind("Odds ratio" = coef(log), confint.default(log, level = 0.95)))  
  
  DENV4.or <- as_tibble(or)
  
  DENV4.or <- DENV4.or %>% add_column(Variable = c("Intercept", "DENV4.n", "Age", "Gender-Male", "Site-Bogo"))
  
  DENV4.or <- DENV4.or %>% filter(Variable == "DENV4.n")
  
  
  #merge dataframes
  
  m1.2 <- full_join(DENV1.or, DENV2.or)
  
  m12.3 <- full_join(m1.2, DENV3.or)
  
  den.inap <- full_join(m12.3, DENV4.or)

  
  den.inap <- den.inap %>% mutate(Outcome = "DENV3 Disease (n=17)")
  
  den.inap$Variable <- recode(den.inap$Variable, "DENV1.n" = "DENV1")
  den.inap$Variable <- recode(den.inap$Variable, "DENV2.n" = "DENV2")
  den.inap$Variable <- recode(den.inap$Variable, "DENV3.n" = "DENV3")
  den.inap$Variable <- recode(den.inap$Variable, "DENV4.n" = "DENV4")
  
  #merge symp and inapp
  
  den.si <- full_join(den.a, den.inap)
  
  den.si <- den.si %>% rename("conf.low" = "2.5 %")
  
  den.si <- den.si %>% rename("conf.hi" = "97.5 %")
  
  den.si <- den.si %>% rename("OR" = "Odds ratio")
  
  
  #make forest plot 
  p <- ggplot(den.si, aes(x = Variable, y = OR, ymin = conf.low, ymax = conf.hi,
                          col = Outcome, fill = Outcome)) + 
    geom_linerange(size=1,position=position_dodge(width = 0.75)) +
    geom_hline(yintercept=1, lty=2) +
    geom_point(aes(shape = Outcome),  size=3, stroke = 0.5,position=position_dodge(width = 0.75)) +
    geom_text(aes(y = 1.7, group = Outcome, 
                  label = paste0("OR ", round(OR, 2), ", (", round(conf.low, 2), 
                                 " - ", round(conf.hi, 2), ")")), hjust = 0,
              position = position_dodge(width = 0.5), color = "black") +
    scale_x_discrete(name = "Variable") +
    scale_y_continuous(name="Odds ratio",  limits = c(0, 2.6)) +
    coord_flip() +
    theme_minimal() + scale_colour_brewer(palette = "Set2") + scale_shape_manual(values=c(5, 6)) 
  
  
  print(p)
  
}
